# Supplementary material for: Consistent RNA expression and RNA modification patterns in cardiotoxicity induced by Matrine and Evodiamine
Source: Front Pharmacol. 2025 Jan 9;15:1485007. doi: 10.3389/fphar.2024.1485007 (PMC11755041; doi:10.3389/fphar.2024.1485007)
Supplement: Supplementary file 1 [file Table2.xlsx]

## Sheet: EV
	chr	chromStart	chromEnd	name	strand	blockCount	blockSizes	blockStarts	RPM.IP.Control	RPM.input.Control	RPM.IP.Treated	RPM.input.Treated	geneID	diff.log2FC	pvalue	fdr	score
1	chr11	77532184	77542962	1	+	2	103,22	0,10756	6.46589	3.71793	6.15562	6.44975	AAMDC	-0.727955	0.00599505	0.031269	2.22221
2	chr2	219134194	219134860	2	-	2	66172	0,494	98.9395	135.958	114.793	145.008	AAMP	0.260559	3.1088e-06	4.51341e-05	5.50741
3	chr2	219131185	219131235	3	-	1	50	0	11.1336	10.4355	11.3494	16.9028	AAMP	-0.53224	0.00260351	0.015951	2.58444
4	chr20	34843723	34844273	4	+	1	550	0	20.5454	12.21	39.194	18.0704	AAR2	0.490185	0.000534141	0.00423825	3.27234
5	chr16	70296260	70298993	5	-	2	167133	0,2600	170.906	281.422	233.096	463.881	AARS1	-0.15028	8.26272e-05	0.000853634	4.08288
6	chr16	70286296	70287232	6	-	2	513,62	0,874	62.3633	27.293	148.504	54.7116	AARS1	0.373945	1.18533e-05	0.000150963	4.92616
7	chr17	41108277	41108302	7	-	1	25	0	5.77721	5.0699	4.03963	6.39415	AARSD1,PTGES3L-AARSD1	-0.727925	0.00745503	0.0372836	2.12755
8	chr7	121714353	121715353	8	-	1	1000	0	24.7923	28.4337	21.8813	18.404	AASS	0.543011	3.40745e-05	0.000388325	4.46757
9	chr17	35311153	35343936	9	+	2	54,21	0,32762	10.4832	11.1538	10.58	17.848	AATF	-0.543983	0.00215026	0.0136414	2.66751
10	chr9	107546461	107547726	10	-	2	275,50	0,1215	13.5439	5.83038	6.29989	1.50123	ABCA1	0.968236	0.00412491	0.0231168	2.38459
11	chr4	436989	438214	11	-	1	1225	0	25.3279	13.4352	57.6609	24.2978	ZNF721	0.442746	0.000501736	0.00401882	3.29952
12	chr16	16232317	16235506	12	+	2	98477	0,2712	236.713	71.2321	241.079	89.4068	ABCC1	-0.172865	0.00254348	0.0156574	2.59457
13	chr16	16236331	16236756	13	+	1	425	0	11.4396	8.02734	13.754	5.94934	ABCC1	0.814981	0.000114745	0.00113839	3.94027
14	chr14	74752846	74754589	14	-	2	673,77	0,1666	88.2268	49.2625	97.9128	49.1515	ABCD4	0.277986	0.000357419	0.00301029	3.44682
15	chr7	150923439	150924276	15	-	2	147,28	0,809	21.5019	35.4048	27.7965	36.3632	ABCF2,LOC114483834	0.459917	5.38439e-05	0.000582537	4.26886
16	chr19	1876983	1877308	16	-	1	325	0	79.2358	60.6698	103.347	45.7042	ABHD17A	0.970115	3.0358e-36	5.96182e-34	35.5177
17	chr10	27128697	27149935	17	-	2	15260	0,20978	24.601	35.1513	31.0666	38.1425	ABI1	0.345956	0.00158396	0.0105222	2.80026
18	chr2	204292629	204293054	18	+	1	425	0	15.1508	16.3082	20.1019	14.4563	ABI2	0.699653	5.33418e-06	7.40199e-05	5.27293
19	chr3	100565215	100569531	19	-	5	75,72,75,75,28	0,1230,2429,3673,4288	14.003	12.1255	3.36635	5.61573	ABI3BP	-0.825057	0.00103875	0.00741553	2.98349
20	chr9	133755980	133760059	20	+	2	71704	0,3375	56.7391	56.1914	69.5874	66.5547	ABL1	0.214859	0.0061298	0.0318434	2.21255
21	chr5	148639117	148639667	21	+	1	550	0	24.8305	20.7443	21.6889	12.4547	ABLIM3	0.663433	5.62181e-06	7.7476e-05	5.25012
22	chr10	126517972	126518022	22	+	1	50	0	9.6797	10.52	14.0425	22.5185	ABRAXAS2	-0.448595	0.00826739	0.0404091	2.08263
23	chr6	26597280	26598170	23	+	2	171,29	0,861	35.658	45.5868	32.7498	32.916	ABT1	0.49968	1.41522e-06	2.21424e-05	5.84918
24	chr1	76198821	76200536	24	+	3	13,101,61	0,391,1654	45.6055	65.1059	43.6183	86.7936	ACADM	-0.363845	9.12923e-06	0.000119879	5.03957
25	chr12	121177162	121177412	25	+	1	250	0	9.33536	3.67568	7.35789	1.44563	ACADS	1.24524	0.000454006	0.00369984	3.34294
26	chr17	7123222	7123397	26	+	1	175	0	28.58	32.5741	20.7752	41.7565	ACADVL	-0.526453	4.14488e-06	5.89693e-05	5.38249
27	chr17	7127298	7127348	27	+	1	50	0	20.6985	24.927	22.3141	38.9765	ACADVL	-0.413442	0.000686166	0.00526228	3.16357
28	chr1	1235576	1235982	28	-	2	6,94	0,312	10.2919	7.6471	5.38617	7.28377	ACAP3	-0.725529	0.00174428	0.0114285	2.75838
29	chr1	226349366	226353694	29	-	3	24141135	0,3123,4193	136.855	244.242	182.024	312.757	ACBD3	0.1774	3.93365e-05	0.000441657	4.4052
30	chr1	226334254	226342519	30	-	3	268285172	0,5781,8093	203.159	69.2464	273.685	90.6857	ACBD3	0.160307	0.00528691	0.0283187	2.2768
31	chr1	180471294	180471694	31	-	1	400	0	44.9551	34.6865	49.5335	35.8072	ACBD6	0.297006	0.00238341	0.0148591	2.6228
32	chr10	15113581	15130771	32	-	3	1,118,56	0,7340,17134	11.2484	16.7307	18.9478	22.0181	ACBD7-DCLRE1CP1,ACBD7	0.479035	0.00153838	0.010266	2.81294
33	chr14	23564431	23564656	33	-	1	225	0	3.59641	3.67568	5.00144	3.00247	ACIN1	0.896094	0.00559902	0.0296534	2.25189
34	chr14	23559286	23564306	34	-	4	24,112,66,123	0,444,3401,4897	45.7203	40.2634	39.8192	50.3192	ACIN1	-0.394174	2.4816e-05	0.000294564	4.60527
35	chr14	23549403	23559211	35	-	3	615,89,21	0,1553,9787	430.766	599.135	400.548	558.515	ACIN1	0.118739	2.3583e-05	0.000280991	4.6274
36	chr14	23528473	23530570	36	-	3	210,101,64	0,1819,2033	332.859	516.411	327.739	366.579	ACIN1	0.616345	3.7893e-82	2.25259e-79	81.4214
37	chr14	74009764	74010089	37	+	1	325	0	14.3091	16.2659	8.75252	5.67133	ACOT1	0.934129	6.34366e-06	8.63955e-05	5.19766
38	chr6	24698161	24701952	38	+	2	134266	0,3525	53.6783	68.4436	41.6947	49.0959	ACOT13	0.227897	0.0086151	0.0417377	2.06474
39	chr14	74041101	74042001	39	+	2	10390	0,510	15.6482	15.7167	8.80061	6.11614	ACOT2	0.65533	0.00120679	0.00841846	2.91837
40	chrX	23721648	23721873	40	-	1	225	0	9.75622	12.548	11.3975	10.8422	ACOT9	0.556219	0.00279774	0.0168824	2.55319
41	chr19	6187840	6190603	41	+	2	16,9	0,2754	1.60691	0.04225	0.529	0.33361	ACSBG2	-4.33236	0.00204129	NA	2.6901
42	chr2	223799371	223806530	42	+	2	34316	0,6843	14.4622	20.3218	15.918	18.0704	ACSL3	0.420463	0.00508681	0.0274428	2.29355
43	chr20	33515076	33515276	43	+	1	200	0	8.34061	7.35135	8.60825	4.5037	ACSS2	0.877979	0.00029494	0.00256209	3.53027
44	chr7	5569235	5570232	44	-	2	59,78	0,919	138.959	113.185	39.0978	58.3813	ACTB	-0.597994	6.68652e-15	3.33492e-13	14.1748
45	chr7	5569185	5569210	45	-	1	25	0	168.534	227.554	59.0555	108.478	ACTB	-0.228767	0.000143605	0.00138292	3.84283
46	chr7	5567103	5567203	46	-	1	100	0	127.175	156.66	55.3044	102.807	ACTB	-0.4761	1.21967e-13	5.29125e-12	12.9138
47	chr17	79478543	79478994	47	-	2	109,66	0,385	380.263	580.968	151.053	286.235	ACTG1	-0.157299	3.14148e-05	0.000361764	4.50287
48	chr14	69351529	69352245	48	-	2	71104	0,612	34.1276	40.1789	33.8559	54.0444	ACTN1	-0.304027	0.00193671	0.0124665	2.71294
49	chr14	69349676	69349751	49	-	1	75	0	69.2118	80.5269	52.2747	109.757	ACTN1	-0.718485	2.46284e-23	2.56731e-21	22.6086
50	chr14	69349221	69349651	50	-	2	88,62	0,368	196.655	284.252	162.018	341.67	ACTN1	-0.406028	2.98232e-23	3.07963e-21	22.5254
51	chr14	69347628	69349196	51	-	2	78,22	0,1546	179.935	267.606	148.793	316.427	ACTN1	-0.384629	1.54248e-19	1.18625e-17	18.8118
52	chr14	69341239	69341689	52	-	1	450	0	26.2461	9.08357	30.5376	16.5136	ACTN1	-0.52122	0.000588673	0.00460778	3.23013
53	chr19	39138288	39191305	53	+	2	259,66	0,52951	225.388	242.89	73.627	122.045	ACTN4	-0.419557	2.3341e-14	1.10643e-12	13.6319
54	chr19	39216370	39216470	54	+	1	100	0	78.1645	114.791	42.5123	82.4567	ACTN4	-0.257113	0.000553361	0.00436516	3.25699
55	chr19	39220362	39220437	55	+	1	75	0	10.2919	8.61883	6.7808	11.3427	ACTN4	-0.856025	3.58511e-05	0.000406676	4.4455
56	chr19	39220462	39220487	56	+	1	25	0	10.9805	9.16807	7.3098	11.5651	ACTN4	-0.741082	0.000232787	0.00208901	3.63304
57	chr19	39220537	39220737	57	+	1	200	0	11.7075	10.0553	7.64643	10.2862	ACTN4	-0.524367	0.00865197	0.041861	2.06288
58	chr10	104240160	104240926	58	-	2	562,38	0,728	87.1556	33.6303	98.6823	29.5799	ACTR1A	0.490473	9.60588e-08	1.8932e-06	7.01746
59	chr2	114670777	114670802	59	+	1	25	0	14.8065	17.5756	12.2631	23.8529	ACTR3	-0.590001	0.000114631	0.00113828	3.9407
60	chr3	53916151	53916176	60	-	1	25	0	5.24158	6.54862	7.35789	5.33772	ACTR8	0.945356	0.000184301	0.00171476	3.73447
61	chr2	158593733	158594982	61	-	2	444,31	0,1218	17.7525	4.18267	23.9973	3.39168	ACVR1	0.857967	0.000682076	0.00524005	3.16617
62	chr8	38854491	38854641	62	+	1	150	0	61.5598	63.6272	41.5023	58.7149	ADAM9	-0.315146	0.000176061	0.00164785	3.75434
63	chr8	38854666	38865441	63	+	2	13,37	0,10738	51.1149	52.8537	32.0285	57.6029	ADAM9	-0.675507	1.47042e-13	6.31678e-12	12.8326
64	chr5	33751646	33891840	64	-	3	7,362,6	0,129577,140188	26.82	30.5461	17.6974	16.2912	ADAMTS12	0.430248	0.00160994	0.0106659	2.79319
65	chr5	33576167	33576842	65	-	1	675	0	64.0084	36.7145	36.1643	16.2912	ADAMTS12	0.471529	4.97758e-05	0.000543334	4.30298
66	chr1	150532915	150532940	66	+	1	25	0	2.33384	0.92948	0.62518	0.88962	ADAMTSL4	-1.71532	0.00804403	0.0395106	2.09453
67	chr1	150549317	150552095	67	-	3	650248777	0,1402,2001	555.875	216.485	1321.05	467.885	MCL1	0.260566	1.13411e-18	8.09896e-17	17.9453
68	chr19	1505620	1506220	68	-	1	600	0	7.6902	4.68966	13.225	5.28212	ADAMTSL5	0.749169	0.00196671	0.0126337	2.70626
69	chr1	154570883	154575063	69	-	2	1781547	0,2633	316.981	206.387	360.248	198.274	ADAR	0.365145	1.29861e-20	1.09858e-18	19.8865
70	chr1	154557208	154557756	70	-	2	311,64	0,484	39.331	26.7437	49.9182	28.6902	ADAR	0.363807	0.000638709	0.00495884	3.1947
71	chr16	75633965	75634190	71	-	1	225	0	3.40511	1.47872	3.22208	3.05807	ADAT1	-1.00658	0.00977039	0.0458013	2.01009
72	chr6	41065133	41066308	72	+	1	1175	0	96.8353	40.5169	110.513	43.2578	NFYA	0.214884	0.00804159	0.0395106	2.09466
73	chr4	2901142	2910299	73	+	4	20,345,102,58	0,5348,8327,9099	174.962	194.135	126.719	137.446	ADD1	0.155887	0.00198067	0.0127119	2.70319
74	chr4	22389298	22390298	74	-	1	1000	0	101.044	37.137	83.2451	22.4073	ADGRA3	0.569619	5.31229e-09	1.29682e-07	8.27472
75	chr1	32192880	32193105	75	-	1	225	0	5.20332	1.98571	1.44272	1.77924	ADGRB2	-1.53247	0.000502903	0.00402622	3.29852
76	chr1	202927424	202927449	76	-	1	25	0	4.59116	2.91519	1.97172	3.22487	ADIPOR1	-0.975474	0.00774015	0.0384126	2.11125
77	chr1	202920172	202920247	77	-	1	75	0	39.484	45.6713	39.2421	59.4934	ADIPOR1	-0.266094	0.00377049	0.021524	2.4236
78	chr12	1893166	1895686	78	+	2	73577	0,1943	289.855	72.7953	275.801	61.8842	ADIPOR2	0.28382	3.22252e-06	4.65698e-05	5.4918
79	chr12	1896761	1897361	79	+	1	600	0	119.982	86.1883	117.438	78.7314	ADIPOR2	0.220823	0.000485169	0.00392327	3.31411
80	chr20	49507579	49508904	80	-	1	1325	0	418.064	164.56	418.823	146.621	ADNP	0.287217	6.90265e-12	2.4727e-10	11.161
81	chr22	24717265	24718865	81	+	1	1600	0	193.556	126.79	248.004	143.562	SPECC1L,SPECC1L-ADORA2A	0.29944	4.84887e-10	1.36907e-08	9.31436
82	chr22	24724859	24724884	82	+	1	25	0	20.0098	25.772	20.6309	36.0852	SPECC1L,SPECC1L-ADORA2A	-0.332125	0.00754089	0.0376275	2.12258
83	chr22	24726245	24726395	83	+	1	150	0	36.2319	47.0656	37.2704	63.163	SPECC1L,SPECC1L-ADORA2A	-0.274277	0.00307292	0.018218	2.51245
84	chr15	73043859	73045184	84	-	1	1325	0	69.9004	28.1379	82.3314	30.2471	ADPGK	0.253178	0.0086787	0.0419442	2.06155
85	chr1	36558083	36559432	85	+	2	40735	0,614	46.1029	20.5753	46.071	13.5667	ADPRS	0.725737	1.96272e-08	4.39167e-07	7.70714
86	chr20	60882848	60882873	86	+	1	25	0	10.751	7.85834	8.41589	13.7891	ADRM1	-0.949189	1.48227e-06	2.30953e-05	5.82907
87	chr12	19592750	19593553	87	+	2	554,21	0,782	29.613	24.9692	27.7003	21.8513	AEBP2	0.405536	0.000973863	0.00703221	3.0115
88	chr4	7764789	7776630	88	-	4	729165191165	0,5781,9757,11676	224.47	235.286	225.834	200.276	AFAP1	0.366008	2.12658e-18	1.47553e-16	17.6723
89	chr4	7774535	7774760	89	+	1	225	0	122.125	139.676	104.501	103.53	AFAP1-AS1	0.371311	1.47128e-10	4.51968e-09	9.8323
90	chr4	7776460	7776635	90	+	1	175	0	126.027	167.391	115.947	140.727	AFAP1-AS1	0.252376	2.20795e-06	3.31947e-05	5.65601
91	chr6	168349132	168363659	91	+	3	261002547	0,2733,13980	404.979	364.399	283.062	256.933	AFDN	0.111735	0.00152166	0.0101915	2.81768
92	chr6	168366581	168366606	92	+	1	25	0	6.00677	3.29543	2.01981	2.78006	AFDN	-1.07743	0.0029261	0.0175319	2.53371
93	chr6	168371307	168371507	93	+	1	200	0	10.0623	13.9	12.2631	12.7883	AFDN	0.506068	0.0043234	0.0240498	2.36417
94	chr5	132299165	132299240	94	-	1	75	0	6.58067	4.43616	4.66481	7.17256	AFF4	-0.846043	0.0013326	0.00913102	2.8753
95	chr5	132269875	132272825	95	-	2	758,67	0,2883	64.0084	40.2212	157.642	83.6243	AFF4	0.36679	6.73776e-07	1.12869e-05	6.17148
96	chr5	132228761	132234004	96	-	3	49,918,83	0,3253,5160	325.016	275.718	679.09	536.997	AFF4	0.223029	2.37431e-13	9.9283e-12	12.6245
97	chr7	150840599	150841439	97	+	2	84616	0,224	110.953	51.6285	118.928	38.8653	AGAP3	0.643395	3.80102e-16	2.1112e-14	15.4201
98	chr7	141353064	141353089	98	+	1	25	0	2.14254	0.67599	0.76945	0.94522	AGK	-1.83816	0.00455243	0.0251143	2.34176
99	chr7	141353114	141353239	99	+	1	125	0	2.29558	0.80273	1.00991	1.22323	AGK	-1.67062	0.00405632	0.0228356	2.39187
100	chr21	45400898	45402714	100	+	2	170530	0,1286	58.2695	19.8571	79.0131	24.0754	AGPAT3	0.285015	0.00889219	0.0427301	2.05099
101	chr8	6612674	6615187	101	+	2	21504	0,2009	21.1193	10.351	23.2759	8.50699	AGPAT5	0.53299	0.00215112	0.013643	2.66734
102	chr2	178257500	178257775	102	+	1	275	0	28.3504	25.7297	13.8982	22.9077	AGPS	-0.678804	5.93519e-07	1.01041e-05	6.22657
103	chr1	979290	979525	103	+	2	113,37	0,198	18.9385	26.0677	13.3692	16.0688	AGRN	0.428414	0.00409183	0.0229853	2.38808
104	chr1	990266	991091	104	+	1	825	0	47.5568	19.7304	42.7046	15.5684	AGRN	0.372628	0.00313352	0.0184976	2.50397
105	chr1	247004024	247014723	105	-	4	276,83,134,1807	0,1971,3072,8892	359.297	203.725	635.952	353.179	AHCTF1	0.14042	3.15604e-05	0.00036287	4.50086
106	chr2	162358652	162359052	106	-	1	400	0	13.5439	14.238	28.6621	16.2912	AHCTF1P1	0.997098	3.47163e-11	1.15171e-09	10.4595
107	chr11	62297775	62303457	107	-	3	3771,188,41	0,4699,5641	955.689	761.879	768.154	515.813	AHNAK	0.37059	6.52026e-56	2.35104e-53	55.1857
108	chr11	62295075	62297450	108	-	1	2375	0	478.055	501.624	419.881	353.568	AHNAK	0.439763	2.91626e-48	8.90878e-46	47.5352
109	chr11	62292625	62294825	109	-	1	2200	0	653.016	417.295	573.771	305.974	AHNAK	0.383292	5.70723e-38	1.19553e-35	37.2436
110	chr11	62290175	62292400	110	-	1	2225	0	236.254	210.443	218.044	161.8	AHNAK	0.384252	2.16554e-18	1.49783e-16	17.6644
111	chr11	62289250	62289875	111	-	1	625	0	77.0933	77.9497	70.453	62.329	AHNAK	0.315114	1.929e-05	0.00023467	4.71467
112	chr11	62289200	62289225	112	-	1	25	0	11.2866	18.0404	12.1189	14.7899	AHNAK	0.511953	0.00222272	0.0140082	2.65312
113	chr11	62287525	62289100	113	-	1	1575	0	208.668	146.731	188.372	116.318	AHNAK	0.309692	6.21306e-10	1.73202e-08	9.20669
114	chr11	62284825	62287225	114	-	1	2400	0	672.835	338.838	563.384	240.92	AHNAK	0.358497	8.14491e-29	1.13384e-26	28.0891
115	chr11	62284775	62284800	115	-	1	25	0	44.343	84.4983	33.0384	45.7042	AHNAK	0.584385	1.80794e-10	5.46983e-09	9.74282
116	chr11	62284325	62284750	116	-	1	425	0	219.649	301.49	160.527	202.555	AHNAK	0.244136	1.36722e-08	3.14891e-07	7.86416
117	chr7	17378661	17382903	117	+	2	1191359	0,3883	28.7713	17.3644	71.7515	32.3599	AHR	0.533461	2.42197e-06	3.59698e-05	5.61583
118	chr5	271760	271810	118	+	1	50	0	9.71796	14.238	14.0906	16.4024	PDCD6	0.686558	4.80932e-05	0.000527586	4.31792
119	chr14	77924309	77926015	119	+	3	16,177,57	0,126,1649	55.8974	73.598	57.9013	72.0592	AHSA1	0.206941	0.00732137	0.0367573	2.13541
120	chr9	133971912	133971987	120	+	1	75	0	1.83646	1.26747	1.587	0.38921	AIF1L	1.82482	0.0079803	0.0392765	2.09798
121	chrX	129271991	129272618	121	-	2	24,51	0,576	7.76672	7.35135	6.82889	10.6754	AIFM1	-0.600607	0.0059665	0.0311718	2.22428
122	chrX	129270038	129270645	122	-	2	122,28	0,579	19.5507	26.4902	17.4569	33.5832	AIFM1	-0.382897	0.00293635	0.0175551	2.53219
123	chr6	143508941	143509291	123	+	1	350	0	11.4779	9.63281	10.8685	6.17174	AIG1	0.677609	0.00124063	0.00861622	2.90636
124	chr14	23451457	23451757	124	-	1	300	0	13.0083	14.6182	8.65634	6.72775	AJUBA	0.800985	7.47831e-05	0.000779183	4.1262
125	chr14	23450482	23450957	125	-	1	475	0	36.1171	22.5188	22.1699	12.2323	AJUBA	0.44101	0.0018597	0.0120342	2.73056
126	chr9	130636896	130640019	126	-	2	32118	0,3005	25.0218	33.1656	14.5715	15.2348	AK1	0.542386	0.000140742	0.00135772	3.85158
127	chr5	68662367	68665334	127	-	2	55,45	0,2922	19.3211	32.0671	32.6536	48.1507	AK6,TAF9	0.294386	0.00802814	0.0394766	2.09539
128	chr17	55183306	55184181	128	+	1	875	0	79.0445	63.1202	43.1374	31.0811	AKAP1	0.278182	0.00246801	0.0152826	2.60765
129	chr17	55197729	55197754	129	+	1	25	0	1.56865	1.39422	1.92363	0.61161	AKAP1	1.60409	0.00710422	0.0359212	2.14848
130	chr13	42876806	42877731	130	+	1	925	0	52.9897	33.2501	58.815	33.5832	AKAP11	0.249632	0.00961959	0.0452584	2.01684
131	chr6	151662919	151670768	131	+	2	2923	0,6926	235.986	330.177	283.303	362.743	AKAP12	0.250826	2.19575e-12	8.34121e-11	11.6584
132	chr6	151670793	151672118	132	+	1	1325	0	330.258	450.46	411.417	514.201	AKAP12	0.249153	1.19555e-16	6.97507e-15	15.9224
133	chr6	151672168	151673618	133	+	1	1450	0	337.144	343.528	478.311	396.771	AKAP12	0.419642	1.86471e-40	4.22829e-38	39.7294
134	chr6	151673643	151677092	134	+	2	1244231	0,3218	763.472	464.656	1184.48	641.083	AKAP12	0.289679	1.54531e-34	2.80901e-32	33.811
135	chr15	86118535	86123385	135	+	2	251225	0,3625	107.051	35.9118	145.763	41.1449	AKAP13	0.371116	5.7157e-06	7.86222e-05	5.24293
136	chr15	86123460	86124310	136	+	1	850	0	16.4899	11.4918	26.1614	15.0123	AKAP13	0.402847	0.00933609	0.0443212	2.02984
137	chr15	86124510	86125335	137	+	1	825	0	40.0196	39.7565	48.187	43.091	AKAP13	0.275265	0.00364589	0.0209925	2.4382
138	chr15	86265554	86266478	138	+	2	24176	0,748	60.412	94.5536	61.2677	124.491	AKAP13	-0.259554	0.000182659	0.00170093	3.73836
139	chr19	15508560	15508610	139	-	1	50	0	16.4134	17.7869	16.4951	33.2496	AKAP8L	-0.772333	2.80784e-08	6.14513e-07	7.55163
140	chr7	91667881	91672010	140	+	4	205,225,141,29	0,2106,3478,4100	55.7826	88.7655	69.924	102.473	AKAP9	0.227689	0.00125189	0.00868898	2.90243
141	chr7	91695792	91699375	141	+	2	68,32	0,3551	8.26409	8.11184	8.12734	12.6215	AKAP9	-0.555108	0.00673033	0.0344104	2.17196
142	chr7	91699425	91699450	142	+	1	25	0	14.3091	14.4492	11.3494	23.2413	AKAP9	-0.906644	1.32173e-08	3.04733e-07	7.87886
143	chr7	91699475	91700223	143	+	2	45,5	0,743	16.3751	18.3784	13.0326	25.7434	AKAP9	-0.698928	2.2321e-06	3.34662e-05	5.65129
144	chr7	91706268	91709159	144	+	3	53180767	0,741,2124	44.8021	41.4887	59.4883	47.5391	AKAP9	0.312828	0.000474963	0.00385492	3.32334
145	chr11	8934066	8936408	145	+	2	14,36	0,2306	13.6587	15.8434	7.40598	14.2895	AKIP1	-0.611341	0.000763784	0.00572383	3.11703
146	chr6	88411328	88411428	146	-	1	100	0	14.8448	11.2383	15.8219	30.6363	AKIRIN2	-1.06414	3.11423e-12	1.1709e-10	11.5066
147	chr7	134136494	134143862	147	-	2	11114	0,7254	14.0796	12.8015	4.1839	7.39497	AKR1B1	-0.772364	0.000714786	0.00542732	3.14582
148	chr19	50379946	50381428	148	-	2	698,2	0,1480	89.4129	55.9801	54.3907	29.1351	AKT1S1	0.354916	9.54545e-05	0.000968414	4.0202
149	chr19	40739548	40739823	149	-	1	275	0	13.5439	9.92855	8.46398	11.7319	AKT2	-0.772818	5.13975e-05	0.000559286	4.28906
150	chr1	243667152	243667427	150	-	1	275	0	13.2378	18.6319	13.0807	14.4563	AKT3	0.455721	0.00502902	0.0271844	2.29852
151	chr9	116149241	116149716	151	-	1	475	0	43.8839	56.1914	27.4118	31.6371	ALAD	0.271707	0.00858776	0.0416328	2.06612
152	chr10	97366524	97366699	152	-	1	175	0	2.86948	4.9854	6.97316	4.5037	ALDH18A1	1.55025	1.13556e-07	2.20058e-06	6.94479
153	chr17	19580106	19580406	153	+	1	300	0	14.8065	14.1957	9.95479	5.72693	ALDH3A2	0.858469	2.70304e-05	0.000317084	4.56815
154	chr5	125930771	125930896	154	-	1	125	0	24.9071	26.8705	12.5998	21.0173	ALDH7A1	-0.486564	0.000565987	0.00444762	3.24719
155	chr16	5135449	5135749	155	+	1	300	0	7.26934	4.85865	10.1952	4.3369	ALG1	0.773395	0.00252252	0.0155501	2.59816
156	chr13	52598520	52605551	156	+	2	5533097	0,3934	225.196	113.101	292.777	129.384	ALG11,UTP14C	0.30367	4.34469e-10	1.23945e-08	9.36204
157	chr9	101983398	101983907	157	-	2	21,79	0,430	3.06077	0.76048	2.64499	2.16845	ALG2	-1.56271	0.00120202	0.00839497	2.92009
158	chr17	18087141	18087341	158	+	1	200	0	31.7938	31.3066	26.9308	26.077	ALKBH5	0.367835	0.0015267	0.0102097	2.81625
159	chr17	18111709	18111834	159	+	1	125	0	6.31285	4.64741	7.64643	9.45222	ALKBH5	-0.626017	0.00866231	0.0418926	2.06237
160	chr11	107375227	107381698	160	-	2	714,86	0,6385	21.3872	12.2945	30.1048	11.9543	ALKBH8	0.651828	2.46525e-05	0.000292782	4.60814
161	chr2	73786227	73800546	161	+	2	421158	0,13161	70.13	21.8006	79.4941	20.1277	ALMS1	0.412546	0.000185197	0.00172237	3.73237
162	chr18	56196462	56202657	162	-	2	8592	0,5603	90.6754	46.0516	57.5166	24.9094	ALPK2	0.3505	0.000252803	0.00224119	3.59722
163	chr2	202622237	202624180	163	-	2	245,5	0,1938	13.697	20.3218	21.1599	23.6861	ALS2	0.522462	0.000201613	0.00184437	3.69548
164	chr2	202591246	202591410	164	-	2	26,24	0,140	8.57017	8.83007	7.79071	13.3443	ALS2	-0.611474	0.00245912	0.0152404	2.60922
165	chr11	94528296	94533350	165	+	2	30795	0,4259	26.4757	17.1532	31.3071	17.1252	AMOTL1	0.373343	0.00550548	0.0293062	2.2592
166	chr11	94602468	94604358	166	+	2	170505	0,1385	387.762	54.4169	504.136	65.3315	AMOTL1	0.237643	0.000113612	0.00112919	3.94458
167	chr3	134089847	134093664	167	-	3	489,106,5	0,3336,3812	29.4599	22.6878	40.3963	27.3002	AMOTL2	0.4076	0.00040794	0.00337571	3.3894
168	chr3	134079152	134084734	168	-	3	103,296,76	0,1201,5506	92.5884	123.199	119.217	154.516	AMOTL2	0.200551	0.000362092	0.00303978	3.44118
169	chr3	134075211	134077512	169	-	2	1394131	0,2170	64.4293	28.2647	114.648	45.6486	AMOTL2	0.263739	0.00274592	0.0166336	2.56131
170	chr3	134197495	134204548	170	-	3	62126387	0,4152,6666	46.0647	46.0093	41.31	31.5815	ANAPC13	0.508364	2.54457e-07	4.64849e-06	6.59439
171	chr11	71820949	71822292	171	-	4	37,138,60,90	0,184,640,1253	133.947	269.676	87.3329	161.41	ANAPC15	0.246788	2.90386e-06	4.24953e-05	5.53702
172	chr17	4067461	4068061	172	-	1	600	0	25.787	12.0833	30.0086	10.0638	ANKFY1	0.605098	0.000138	0.00133478	3.86012
173	chr5	14711183	14713691	173	-	3	236,100,39	0,1799,2469	11.5162	11.1115	22.3141	15.2348	ANKH	0.622702	0.000147095	0.00141097	3.8324
174	chr5	139865296	139876805	174	+	3	21103701	0,1246,10808	141.178	66.4579	127.2	52.2652	ANKHD1,ANKHD1-EIF4EBP3	0.315764	6.29361e-06	8.58202e-05	5.2011
175	chr5	139892454	139903704	175	+	3	54,117,54	0,493,11196	39.8666	51.3327	37.607	64.0527	ANKHD1,ANKHD1-EIF4EBP3	-0.296366	0.001049	0.00747419	2.97922
176	chr7	92027105	92028507	176	+	2	68982	0,420	70.0152	34.3908	73.9636	33.472	ANKIB1	0.238516	0.00970107	0.0455443	2.01318
177	chr12	133319837	133319862	177	-	1	25	0	12.8552	13.562	11.3013	19.9052	ANKLE2	-0.619484	0.000179744	0.00167804	3.74535
178	chr7	16639879	16640029	178	-	1	150	0	6.27459	8.32308	5.53044	4.83731	ANKMY2	0.706418	0.00569462	0.0300372	2.24454
179	chr5	72858608	72858658	179	-	1	50	0	1.60691	0.29574	2.50072	1.89044	ANKRA2	-1.92487	0.00403535	0.0227292	2.39412
180	chr13	111546545	111552947	180	-	2	4,71	0,6331	6.19807	2.15471	2.21218	1.77924	ANKRD10	-1.09031	0.00708678	0.0358495	2.14955
181	chr13	111545125	111546470	181	-	2	485,15	0,1330	127.711	61.6838	84.8802	38.5317	ANKRD10	0.206703	0.00883359	0.0425339	2.05386
182	chr16	89357552	89358099	182	-	2	39,11	0,536	63.0519	74.3585	76.0315	114.483	ANKRD11	-0.205143	0.00298406	0.0177871	2.52519
183	chr16	89353375	89357143	183	-	3	146143111	0,1560,3657	58.6904	34.4331	79.7826	69.8352	ANKRD11	-0.453011	4.14538e-08	8.83505e-07	7.38244
184	chr16	89347811	89353075	184	-	3	4246,148,6	0,4635,5258	2336.71	1895.38	4462.06	3248.78	ANKRD11	0.278713	5.74794e-124	6.3213e-121	123.24
185	chr1	70728306	70728481	185	-	1	175	0	4.82072	8.19634	9.18534	7.83978	ANKRD13C	1.10712	1.48473e-06	2.30953e-05	5.82835
186	chr11	67069690	67069940	186	+	1	250	0	10.7892	5.19665	16.1104	5.61573	ANKRD13D	0.624856	0.0057172	0.030127	2.24282
187	chr4	74124334	74124509	187	-	1	175	0	28.4269	14.1535	22.4103	9.78582	ANKRD17	0.556694	0.00046624	0.0037883	3.33139
188	chr4	74000975	74007522	188	-	3	7,753,65	0,4272,6482	125.645	77.7384	128.499	75.0617	ANKRD17	0.205235	0.00132346	0.00908145	2.87829
189	chr4	73959805	73963793	189	-	3	140,156,4	0,3028,3984	51.5358	74.95	49.3411	65.8319	ANKRD17	0.238457	0.00311088	0.0183935	2.50712
190	chr10	27349280	27350127	190	-	3	66,29,55	0,160,792	16.1456	18.9276	17.6012	32.2487	ANKRD26	-0.531381	0.000108835	0.00108613	3.96323
191	chr10	27337886	27342251	191	-	2	22,3	0,4362	18.1733	21.6316	21.4485	35.9184	ANKRD26	-0.386073	0.00252229	0.0155501	2.59821
192	chr10	27337736	27337861	192	-	1	125	0	12.5874	12.7592	14.331	23.0745	ANKRD26	-0.557364	0.000448435	0.00366258	3.3483
193	chr10	27328936	27328986	193	-	1	50	0	11.0953	9.9708	9.71434	17.014	ANKRD26	-0.87002	1.73638e-06	2.65959e-05	5.76035
194	chr3	15711243	15717409	194	-	2	820,5	0,6161	77.2845	23.4483	136.626	35.6404	ANKRD28	0.329188	0.000436281	0.00357393	3.36023
195	chr5	10655942	10656067	195	+	1	125	0	0.87997	0.59149	2.11599	0.38921	ANKRD33B	1.99952	0.00887261	0.0426564	2.05195
196	chr2	97907116	97909607	196	+	2	100,25	0,2466	7.1163	6.59087	7.02125	10.5086	ANKRD36	-0.613319	0.00598999	0.03125	2.22257
197	chr2	98128214	98128514	197	-	1	300	0	13.7735	9.37931	18.1302	9.61902	ANKRD36B	0.474884	0.00864577	0.0418402	2.0632
198	chr2	96565075	96566803	198	-	2	9,41	0,1687	4.43812	5.32339	4.23199	1.89044	ANKRD36C	1.53682	8.6335e-06	0.000113641	5.06381
199	chr2	96521530	96523058	199	-	2	398,2	0,1526	14.4239	10.351	14.7158	7.28377	ANKRD36C	0.648662	0.00070999	0.00540728	3.14875
200	chr17	48772758	48774329	200	-	2	746,29	0,1542	202.623	54.7972	368.664	87.016	ANKRD40	0.31632	1.3453e-07	2.55968e-06	6.87118
201	chr2	220098923	220099860	201	+	2	87313	0,624	49.9671	52.389	51.6014	47.4835	ANKZF1	0.312178	0.000357802	0.00301143	3.44636
202	chr7	36447479	36447504	202	+	1	25	0	52.0714	69.8801	67.5195	142.951	ANLN	-0.541429	3.03874e-14	1.41304e-12	13.5173
203	chr7	36455431	36459004	203	+	3	62111152	0,1257,3421	584.684	1046.3	720.111	1512.74	ANLN	-0.118294	1.45369e-08	3.34106e-07	7.83753
204	chr7	36460325	36461512	204	+	2	28,47	0,1140	39.0249	56.6139	48.3312	91.8533	ANLN	-0.281732	0.000710262	0.00540748	3.14858
205	chr15	69113170	69113234	205	-	1	64	0	24.4479	33.7148	23.3721	21.2397	ANP32A	0.765629	8.7556e-10	2.38341e-08	9.05771
206	chr15	69072474	69079808	206	-	5	7,64,98,199,57	0,274,2820,4261,7277	622.982	1020.53	477.109	554.345	ANP32A	0.616923	7.20658e-133	9.32404e-130	132.142
207	chr9	100757018	100777892	207	+	6	44,123,190,119,52,247	0,3819,10227,16534,17684,20627	3356.14	5330.28	4421.85	5328.99	ANP32B	0.516134	0	0	Inf
208	chr1	150195539	150204210	208	-	5	27,188,166,123,96	0,3400,5865,7366,8575	1078.54	1943.17	1093.39	1807.76	ANP32E	0.240929	6.97747e-48	2.04626e-45	47.1563
209	chr2	69240275	69240650	209	+	1	375	0	13.85	14.9985	20.6309	19.1268	ANTXR1	0.400238	0.0076446	0.0380758	2.11665
210	chr2	69408917	69408992	210	+	1	75	0	16.9108	30.1659	27.2194	38.2537	ANTXR1	0.461869	0.00011397	0.00113223	3.94321
211	chr2	69472611	69473461	211	+	1	850	0	31.8703	21.8428	63.7684	36.53	ANTXR1	0.379275	0.000351693	0.00297062	3.45384
212	chr4	80827849	80828574	212	-	1	725	0	54.9026	35.9118	80.4559	40.8113	ANTXR2	0.480774	7.35229e-08	1.48908e-06	7.13358
213	chr4	113186919	113189676	213	+	3	44129377	0,824,2380	21.1193	28.3492	53.5731	60.4386	AP1AR	0.359338	0.000499399	0.00400593	3.30155
214	chr3	183892658	183892683	214	+	1	25	0	18.8238	17.9559	11.0609	8.34019	AP2M1	0.623751	0.000493997	0.00397711	3.30628
215	chr3	183897984	183898700	215	+	3	55,3,67	0,645,649	174.311	289.195	104.02	211.674	AP2M1	-0.171649	0.00031483	0.00271426	3.50192
216	chr19	47354002	47354077	216	-	1	75	0	16.0691	17.9559	18.2264	14.5119	AP2S1	0.770035	4.59306e-07	8.01144e-06	6.3379
217	chr19	47349320	47353561	217	-	2	79171	0,4070	37.571	62.909	42.9932	50.7084	AP2S1	0.634459	1.95686e-12	7.47243e-11	11.7084
218	chr19	2115408	2116270	218	-	3	9,76,65	0,128,797	65.3858	103.046	67.5675	105.476	AP3D1	0.180932	0.00796955	0.0392463	2.09857
219	chr19	2114166	2115308	219	-	3	135,74,91	0,580,1051	204.001	362.962	251.851	440.696	AP3D1	0.150121	2.9745e-05	0.000345246	4.52659
220	chr19	2112912	2114141	220	-	3	54,78,18	0,422,1211	79.0445	129.156	94.2579	142.284	AP3D1	0.243134	4.64332e-05	0.000512443	4.33317
221	chr8	42026606	42027256	221	+	1	650	0	33.3624	18.7164	52.7075	20.1833	AP3M2	0.666699	3.89691e-08	8.33779e-07	7.40928
222	chr5	112175924	112176399	222	+	1	475	0	15.9925	15.5054	16.8799	12.4547	APC	0.508678	0.0015644	0.010408	2.80565
223	chr14	20924177	20924843	223	+	2	83,17	0,649	51.7271	73.936	38.5688	74.0609	APEX1	-0.303269	0.000257712	0.00228196	3.58887
224	chrX	55033301	55033976	224	+	1	675	0	47.9394	32.6163	37.7513	22.5185	APEX2	0.321666	0.00351747	0.0203972	2.45377
225	chr11	43333645	43339994	225	+	2	101,24	0,6325	10.2153	9.8018	11.0128	17.9592	API5	-0.639902	0.000370109	0.00309998	3.43167
226	chr11	43340019	43340226	226	+	2	13,37	0,170	9.64144	8.40758	10.2914	17.292	API5	-0.827548	1.01107e-05	0.000131356	4.99522
227	chr11	129939788	129940473	227	+	2	189,11	0,674	63.6258	58.5573	50.0625	86.6824	APLP2	-0.575079	1.69934e-13	7.1945e-12	12.7697
228	chr11	129940623	129979429	228	+	2	19106	0,38700	73.076	71.3166	57.1319	102.418	APLP2	-0.753335	1.59161e-25	1.88212e-23	24.7982
229	chr11	129980539	129991628	229	+	3	17113120	0,10061,10969	382.023	653.594	328.989	705.858	APLP2	-0.205746	5.0531e-13	2.02446e-11	12.2964
230	chr11	129991678	129993520	230	+	3	27,209,14	0,521,1828	361.86	661.833	334.568	712.53	APLP2	-0.0971289	0.00066585	0.00514053	3.17662
231	chr11	129993670	129996665	231	+	2	4,71	0,2924	67.184	85.3855	52.2266	112.148	APLP2	-0.634252	1.08075e-18	7.74306e-17	17.9663
232	chr11	130005459	130005559	232	+	1	100	0	50.1967	68.8661	46.4076	83.5687	APLP2	-0.269283	0.000766212	0.00573811	3.11565
233	chr11	130011815	130011890	233	+	1	75	0	44.8021	60.8388	40.7329	73.4493	APLP2	-0.28523	0.000812435	0.00602885	3.09021
234	chr11	130011940	130011965	234	+	1	25	0	35.3137	47.8683	30.9224	56.9357	APLP2	-0.317112	0.00104743	0.00746781	2.97988
235	chr22	39380080	39380155	235	+	1	75	0	6.54241	7.90059	3.99153	2.33525	APOBEC3B	1.16751	0.000190933	0.00176899	3.71912
236	chr22	39414438	39414638	236	+	1	200	0	7.61368	3.84467	3.36635	4.89291	APOBEC3C	-1.38965	2.36953e-06	3.52863e-05	5.62534
237	chr22	36623754	36627438	237	-	2	572,53	0,3631	48.8194	29.2364	37.7993	17.6256	APOL2	0.484497	3.84761e-05	0.000433102	4.41481
238	chr22	36622729	36623104	238	-	1	375	0	91.2876	129.663	56.8914	60.7166	APOL2	0.535123	1.26795e-13	5.46835e-12	12.8969
239	chr21	27394262	27425611	239	-	3	96,194,60	0,29053,31289	1847.33	3771.2	1219.2	2247.4	APP	0.270276	2.0599e-81	1.13269e-78	80.6862
240	chr21	27347457	27348332	240	-	2	84,66	0,809	154.454	314.841	108.012	213.787	APP	0.165775	0.000492356	0.00396535	3.30772
241	chr3	57294705	57303655	241	+	4	97,51,90,87	0,7064,7720,8863	41.397	70.5561	48.1389	76.4517	APPL1,LOC105377102	0.215622	0.00874291	0.0422082	2.05834
242	chr12	105567899	105570753	242	-	3	327,48,100	0,1913,2754	47.0977	30.1659	51.7457	29.0795	APPL2	0.304353	0.0030036	0.0178791	2.52236
243	chr9	32985979	32989903	243	-	4	49,303,51,147	0,1562,2097,3777	55.3618	59.4445	83.678	83.5687	APTX	0.227066	0.00219778	0.0138821	2.65801
244	chr11	118454590	118455330	244	+	2	139136	0,604	73.9942	108.538	49.0045	89.1844	ARCN1	-0.190381	0.00845357	0.0411278	2.07296
245	chr1	228271068	228285050	245	+	3	7,185,8	0,13710,13974	49.0106	69.4154	47.7542	86.5156	ARF1	-0.226613	0.00438092	0.0243395	2.35843
246	chr12	49334958	49351270	246	-	2	13178	0,16134	27.9678	37.5595	19.8134	19.9052	ARF3	0.605663	1.75224e-06	2.68201e-05	5.75641
247	chr14	50360247	50361072	247	+	1	825	0	138.5	36.63	197.701	44.9814	ARF6	0.354964	5.071e-06	7.05481e-05	5.29491
248	chr8	68189668	68204296	248	-	3	24111215	0,10521,14413	15.916	17.2799	28.2774	25.8546	ARFGEF1	0.361216	0.00726808	0.0365497	2.13858
249	chr13	107196195	107220197	249	-	4	313,84,226,277	0,13200,15584,23725	791.019	1124.59	530.201	678.891	ARGLU1	0.273168	5.19869e-32	8.34636e-30	31.2841
250	chr15	32928483	32930008	250	+	1	1525	0	187.09	61.7683	425.171	118.431	ARHGAP11A	0.350082	2.5049e-10	7.39534e-09	9.60121
251	chr15	32907676	32908501	251	+	1	825	0	331.444	436.983	575.983	706.303	ARHGAP11A,ARHGAP11A-SCG5	0.236455	2.42847e-17	1.54824e-15	16.6147
252	chr15	30918350	30918975	252	+	1	625	0	159.734	202.204	246.706	281.676	ARHGAP11B	0.287192	6.63884e-12	2.38987e-10	11.1779
253	chr10	32150569	32217624	253	-	4	17,755,39,14	0,46530,48883,67041	48.475	27.6309	60.6425	26.2994	ARHGAP12	0.5155	7.69328e-07	1.273e-05	6.11389
254	chr16	24930861	24946799	254	-	3	720,621,9	0,11243,15929	93.0858	59.6981	78.3399	68.3896	ARHGAP17	-0.31902	1.17185e-05	0.000149679	4.93113
255	chr10	24908657	24910057	255	-	1	1400	0	83.9417	30.5039	121.381	36.4188	ARHGAP21	0.394362	8.3642e-06	0.000110692	5.07758
256	chr10	24873167	24878231	256	-	2	1868,32	0,5032	824.305	318.516	1047.75	412.005	ARHGAP21	0.0947729	0.000534817	0.00424209	3.27179
257	chr19	47364253	47491268	257	+	4	213,3869,145,23	0,57491,76267,126992	526.606	302.419	561.027	287.514	ARHGAP35	0.286427	3.37875e-19	2.5061e-17	18.4712
258	chr14	32546634	32560400	258	+	2	7693	0,13073	39.9049	16.1392	51.0724	15.5128	ARHGAP5	0.528392	4.72404e-05	0.000520047	4.32569
259	chr14	32560450	32561300	259	+	1	850	0	53.2192	23.744	62.0852	24.409	ARHGAP5	0.281156	0.00890326	0.0427664	2.05045
260	chr14	32562825	32563575	260	+	1	750	0	37.3032	26.9127	40.6367	25.0762	ARHGAP5	0.335124	0.00270156	0.0164383	2.56839
261	chr17	79828854	79829204	261	-	2	19,31	0,319	82.2201	37.475	65.7401	26.4106	ARHGDIA	0.592593	6.75675e-10	1.87408e-08	9.17026
262	chr17	79827676	79828529	262	-	2	157,18	0,835	104.946	133.55	81.3215	90.2409	ARHGDIA	0.403011	1.29096e-10	4.01054e-09	9.88909
263	chr17	79826646	79827068	263	-	2	305,20	0,402	57.7339	63.9652	55.4487	46.5939	ARHGDIA	0.558056	2.93749e-11	9.81918e-10	10.532
264	chr1	157014973	157015423	264	-	1	450	0	29.3452	25.5607	38.3764	27.2446	ARHGEF11	0.42078	0.000225064	0.00202478	3.64769
265	chr11	120348991	120352015	265	+	3	107,471,47	0,1677,2977	120.518	59.9515	178.657	83.1795	ARHGEF12	0.217034	0.000678344	0.00521502	3.16855
266	chr11	120355885	120355960	266	+	1	75	0	3.71119	2.02796	4.76099	5.89373	ARHGEF12	-1.05725	0.00113259	0.00797414	2.94593
267	chr1	155917379	155920257	267	-	2	427198	0,2680	46.7916	36.6723	130.663	82.3455	ARHGEF2	0.445524	1.84486e-08	4.15754e-07	7.73404
268	chr13	111953122	111953172	268	+	1	50	0	22.9175	28.0112	23.9492	40.8669	ARHGEF7	-0.387321	0.000906121	0.00662131	3.04281
269	chr13	111957110	111957160	269	+	1	50	0	2.06602	0.84498	2.26027	2.50206	ARHGEF7	-1.31416	0.00649585	0.0333823	2.18736
270	chrX	62857721	62858046	270	-	1	325	0	35.3519	26.7015	9.23343	10.5642	ARHGEF9	-0.478937	0.0037736	0.0215306	2.42324
271	chr1	27056340	27058053	271	+	2	14411	0,1302	77.5524	50.361	88.1023	93.9105	ARID1A	-0.56409	3.63244e-15	1.85803e-13	14.4398
272	chr1	27102085	27107325	272	+	2	1131812	0,3428	332.171	187.924	355.102	199.164	ARID1A	0.13684	0.000554683	0.00437285	3.25596
273	chr6	157521938	157522413	273	+	1	475	0	17.5612	8.99907	20.4386	17.6256	ARID1B	-0.603971	0.000168299	0.00158465	3.77392
274	chr6	157522563	157529135	274	+	3	591311835	0,2436,4737	195.048	145.126	218.284	148.289	ARID1B	0.254035	8.71015e-08	1.74005e-06	7.05997
275	chr12	46245225	46246600	275	+	1	1375	0	25.5575	15.7589	52.6594	25.4098	ARID2	0.473638	0.000119133	0.00117346	3.92397
276	chr14	58827701	58831753	276	+	2	59866	0,3186	44.4195	30.5039	86.4672	53.5996	ARID4A	0.250557	0.00506807	0.0273545	2.29516
277	chr1	235416048	235423998	277	-	4	76,91,66,42	0,2926,4426,7908	29.613	36.292	39.3383	66.4435	ARID4B	-0.344365	0.000382066	0.0031892	3.41786
278	chr1	235392667	235403637	278	-	4	33,77,80,10	0,1760,5060,10960	26.8583	30.4194	37.078	64.8311	ARID4B	-0.517903	3.52279e-07	6.28625e-06	6.45311
279	chr1	235345183	235346108	279	-	1	925	0	123.387	71.7813	210.638	114.65	ARID4B	0.209387	0.000300419	0.00260454	3.52227
280	chr1	235344908	235345008	280	-	1	100	0	19.7037	25.265	29.0468	50.1523	ARID4B	-0.308658	0.00738719	0.0370116	2.13152
281	chr2	97218060	97218260	281	+	1	200	0	2.60166	1.39422	3.70299	0.77842	ARID5A	1.4894	0.00410929	0.0230553	2.38623
282	chr10	63852609	63853259	282	+	1	650	0	78.1645	56.9519	39.0016	19.1824	ARID5B	0.688155	7.34417e-11	2.35474e-09	10.1341
283	chr3	48956299	48959799	283	+	2	132,18	0,3482	9.45014	2.78844	10.0991	6.72775	ARIH2	-0.951879	0.000237505	0.00212441	3.62433
284	chr3	48959899	48965256	284	+	4	2,64,122,362	0,281,2251,4995	164.019	82.4281	230.643	93.9661	ARIH2	0.425283	6.52478e-14	2.90511e-12	13.1854
285	chr3	48956295	48956445	285	-	1	150	0	9.45014	2.78844	10.0991	6.72775	ARIH2OS	-0.838158	0.00121101	0.00843988	2.91685
286	chr2	235404235	235405160	286	-	1	925	0	65.8449	40.2634	56.2662	25.3542	ARL4C	0.588438	2.4706e-09	6.32606e-08	8.6072
287	chr12	123466118	123466243	287	+	1	125	0	74.3768	108.961	49.5335	96.1902	ARL6IP4	-0.279113	9.31541e-05	0.00094726	4.0308
288	chr12	123466343	123467089	288	+	3	83,118,74	0,160,672	382.559	453.46	304.751	371.639	ARL6IP4	0.0987522	0.00221818	0.0139876	2.654
289	chr3	69151077	69154009	289	+	2	130395	0,2537	56.6626	37.7285	29.0949	13.4555	ARL6IP5	0.645348	2.7792e-07	5.02288e-06	6.55608
290	chr2	232239062	232239162	290	+	1	100	0	1.33909	1.22523	3.41445	1.05642	ARMC9	1.68594	0.00117863	0.00825078	2.92862
291	chrX	100806583	100808283	291	+	2	33492	0,1208	90.3694	57.0363	44.3397	24.4646	ARMCX1	0.328369	0.000711965	0.00541857	3.14754
292	chrX	100911317	100911942	292	-	1	625	0	27.2409	21.6316	10.0029	5.94934	ARMCX2	0.543815	0.00439226	0.024375	2.35731
293	chrX	100879197	100880241	293	+	3	11,71,418	0,272,626	117.113	95.4408	94.6907	69.6684	ARMCX3	0.271546	3.60119e-05	0.000407869	4.44355
294	chrX	100743019	100744488	294	+	2	671058	0,411	160.461	58.0926	118.928	37.8089	ARMCX4	0.31042	5.41257e-05	0.000585297	4.2666
295	chrX	101969510	101969885	295	+	1	375	0	6.88674	3.04194	15.389	3.72529	ARMCX5-GPRASP2,GPRASP2	0.989874	0.000395006	0.0032835	3.4034
296	chrX	102213605	102216959	296	+	2	24426	0,2928	21.5785	6.21063	26.5461	5.44892	LINC00630	0.60076	0.00370902	0.0212558	2.43074
297	chrX	100871232	100872273	297	-	2	524,1	0,1040	77.208	45.1221	52.9479	21.7957	ARMCX6	0.630628	4.0995e-10	1.17867e-08	9.38727
298	chr12	110874471	110888146	298	-	5	17,69,77,100,87	0,417,3645,8785,13588	100.623	141.281	80.0231	136.779	ARPC3	-0.161793	0.00632159	0.0326393	2.19917
299	chr3	9834228	9834428	299	+	1	200	0	2.90774	2.99969	6.54035	4.2813	ARPC4,ARPC4-TTLL3	0.867965	0.00581442	0.0305514	2.23549
300	chr1	183599771	183604918	300	-	3	1,82,267	0,2445,4880	173.584	205.415	101.423	117.93	ARPC5	0.155586	0.00359348	0.0207669	2.44448
301	chr9	127636019	127639555	301	+	3	24177399	0,1234,3137	70.8952	38.9115	133.115	65.2203	ARPC5L	0.28622	0.000196655	0.00180753	3.7063
302	chr15	52861395	52861520	302	-	2	23,2	0,123	2.52514	2.11246	1.87554	0.27801	ARPP19	2.63189	0.000353886	0.00298456	3.45114
303	chr1	231135537	231136223	303	+	2	10340	0,346	55.7061	37.8975	70.7896	36.9748	ARV1	0.491276	6.87167e-08	1.40336e-06	7.16294
304	chr8	131146567	131164995	304	-	3	23,88,14	0,2629,18414	24.7923	34.0528	29.8644	54.8785	ASAP1	-0.299938	0.00469505	0.025759	2.32836
305	chr8	131124424	131124549	305	-	1	125	0	31.6025	35.0668	40.1077	70.28	ASAP1	-0.53292	2.61826e-08	5.75886e-07	7.58199
306	chr8	131066700	131092198	306	-	5	351,123,491,59,51	0,3499,6124,21893,25447	179.285	93.2016	257.382	168.361	ASAP1	-0.208585	2.64437e-05	0.000311198	4.57768
307	chr22	30189352	30189427	307	-	1	75	0	13.3526	13.2662	7.98307	13.3443	ASCC2	-0.61053	0.000897937	0.00656805	3.04675
308	chr22	30188453	30188478	308	-	1	25	0	29.9573	36.7568	19.1882	33.9724	ASCC2	-0.395692	0.000714658	0.00542732	3.1459
309	chr22	30186534	30188428	309	-	2	3,22	0,1872	28.8478	32.4051	18.8035	34.9732	ASCC2	-0.594141	5.66062e-07	9.65906e-06	6.24714
310	chr6	101306813	101328939	310	-	4	265,151,131,3	0,5126,8970,22123	51.6506	48.4598	52.0342	42.2014	ASCC3	0.315705	0.000423818	0.00348612	3.37282
311	chr2	190531724	190532541	311	+	2	598,52	0,765	36.7293	17.6601	38.3764	14.4563	ASNSD1	0.466715	0.000461737	0.00375588	3.33561
312	chr2	190532616	190532641	312	+	1	25	0	3.09903	3.84467	5.14571	3.89209	ASNSD1	0.829521	0.00797467	0.0392576	2.09829
313	chr1	155490900	155491400	313	-	1	500	0	117.993	33.7148	159.373	39.4769	ASH1L	0.320762	0.000105464	0.00105584	3.9769
314	chr1	155451225	155452225	314	-	1	1000	0	123.617	33.4191	172.213	42.6462	ASH1L	0.239462	0.00313466	0.0184993	2.50381
315	chr1	155449500	155450275	315	-	1	775	0	19.8185	16.1814	26.3538	17.57	ASH1L	0.406501	0.00389964	0.0221234	2.40898
316	chr1	155408135	155408835	316	-	1	700	0	86.0078	60.3318	106.665	64.4419	ASH1L	0.33244	3.36692e-06	4.85609e-05	5.47277
317	chr1	155324381	155324406	317	-	1	25	0	14.1178	16.9842	14.4753	25.1318	ASH1L	-0.41133	0.00592071	0.0309693	2.22763
318	chr7	97601599	97601649	318	-	1	50	0	3.71119	3.12644	3.75108	2.00165	CCZ1P-OR7E38P,CZ1P-ASNS	0.98896	0.00691757	0.0351309	2.16005
319	chr8	62595032	62602246	319	-	3	10,150,15	0,1565,7199	85.5104	129.24	47.8984	96.8574	ASPH	-0.306628	1.17543e-05	0.00015005	4.9298
320	chr8	62593555	62595007	320	-	2	40,10	0,1442	91.5554	134.183	51.0724	104.419	ASPH	-0.366183	6.55224e-08	1.34688e-06	7.18361
321	chr8	62538822	62575397	321	-	12	17,45,57,42,33,48,57,33,129,75,93,21	0,7419,11683,12058,16624,17122,17681,18336,20486,24786,27304,36554	502.12	837.082	292.488	571.192	ASPH	-0.112305	7.82344e-05	0.000813216	4.1066
322	chr8	62438655	62460688	322	-	2	16,59	0,21974	16.8725	20.6598	10.8685	19.6273	ASPH	-0.438709	0.0046981	0.0257692	2.32808
323	chr16	29911808	29911933	323	+	1	125	0	28.0826	34.4753	10.0029	10.3974	ASPHD1	0.437291	0.00725125	0.036521	2.13959
324	chr16	29912008	29912108	324	+	1	100	0	17.4081	20.6176	8.12734	6.11614	ASPHD1	0.834063	3.09567e-05	0.000357424	4.50925
325	chr1	197071099	197071949	325	-	1	850	0	101.235	89.3992	224.055	173.976	ASPM	0.293637	4.51204e-08	9.55172e-07	7.34563
326	chr1	197065158	197070974	326	-	2	1361414	0,4402	327.924	176.348	687.265	371.583	ASPM	0.0961688	0.00547272	0.0291812	2.2618
327	chr3	130743841	130744166	327	-	1	325	0	6.12155	3.25318	4.61672	1.27883	ASTE1	1.05337	0.00693523	0.0352043	2.15894
328	chr20	31019254	31024239	328	+	5	33,97,106,634,2005	0,131,1428,1832,2980	367.867	304.49	340.002	271.779	ASXL1	0.174051	6.62923e-07	1.11646e-05	6.17854
329	chr2	25965296	25966621	329	-	1	1325	0	245.933	64.8102	336.443	83.4019	ASXL2	0.210662	0.000282127	0.00246539	3.54956
330	chr8	124382235	124384064	330	-	4	29,88,103,155	0,907,1240,1674	690.128	1142.04	509.858	976.692	ATAD2	-0.100199	8.62059e-06	0.000113539	5.06446
331	chr2	23980431	23985188	331	-	2	540110	0,4647	52.3775	20.4486	110.176	36.6412	ATAD2B	0.344477	0.000531626	0.00422081	3.27439
332	chr1	1448047	1451468	332	+	2	23,77	0,3344	53.6401	49.2625	31.9323	40.7001	ATAD3A	-0.289236	0.00263217	0.0160997	2.57969
333	chr12	51208088	51213883	333	+	2	134466	0,5329	32.9033	16.6884	46.3114	19.9609	ATF1	0.337112	0.00704168	0.035646	2.15232
334	chr22	39916563	39916763	334	+	1	200	0	25.4427	23.2793	47.2732	68.1115	ATF4	-0.441338	2.02749e-05	0.000245565	4.69304
335	chr22	39917338	39917438	335	+	1	100	0	26.3227	33.3346	50.1106	94.5222	ATF4	-0.451943	1.62982e-06	2.51564e-05	5.78786
336	chr22	39918114	39918689	336	+	1	575	0	497.261	570.702	1035.68	1071.27	ATF4	0.272688	5.05334e-33	8.68345e-31	32.2964
337	chr12	14538318	14577201	337	+	2	16359	0,38524	52.4923	23.1103	101.423	38.3093	ATF7IP	0.339183	0.000445524	0.00364286	3.35113
338	chr12	14653852	14653927	338	+	1	75	0	12.6257	13.6042	14.4753	22.2961	ATF7IP	-0.421672	0.00750629	0.0374804	2.12457
339	chr2	38570617	38603270	339	-	2	37,13	0,32640	5.24158	5.57689	11.3013	8.39579	ATL2	0.620005	0.00740671	0.0370841	2.13037
340	chr12	7045388	7045863	340	+	1	475	0	78.3558	72.5418	101.952	171.919	ATN1	-0.708997	5.42995e-30	8.06972e-28	29.2652
341	chr12	7045938	7046613	341	+	1	675	0	39.0631	26.4902	45.3977	60.1606	ATN1	-0.754818	9.20829e-15	4.54118e-13	14.0358
342	chr12	7050953	7050978	342	+	1	25	0	17.676	18.5051	20.9676	32.3599	ATN1	-0.4013	0.00249212	0.0154102	2.60343
343	chr13	113536902	113538002	343	+	1	1100	0	31.3347	17.1954	32.5094	12.7327	ATP11A	0.626508	8.59525e-06	0.000113341	5.06574
344	chr12	110719301	110729862	344	+	4	411,18,83,38	0,1107,1216,10523	208.247	202.331	190.536	240.976	ATP2A2	-0.207167	1.21836e-06	1.93207e-05	5.91422
345	chr12	90036088	90071400	345	-	3	44,429,2	0,13367,35310	79.9627	43.5589	76.9453	34.4728	ATP2B1	0.385263	1.09092e-05	0.000140649	4.96221
346	chr12	90024382	90028857	346	-	3	40,126,84	0,4172,4391	56.5095	82.0056	44.8206	81.9007	ATP2B1	-0.219962	0.00495502	0.0268835	2.30495
347	chr12	89984400	89992369	347	-	2	672,3	0,7966	263.647	77.8229	211.503	76.3961	ATP2B1	-0.177237	0.00244026	0.0151535	2.61256
348	chr1	203652016	203667324	348	+	2	510,40	0,15268	64.5823	35.9963	19.6691	8.39579	ATP2B4	0.507672	0.000722704	0.0054719	3.14104
349	chr3	130720132	130720482	349	+	1	350	0	21.9993	31.0531	17.6974	20.0721	ATP2C1	0.409462	0.002193	0.0138567	2.65896
350	chr20	57610155	57611790	350	-	3	26,103,46	0,1370,1589	23.6062	44.9954	41.5504	63.163	PRELID3B,SLMO2-ATP5E	0.438739	7.28684e-06	9.76331e-05	5.13746
351	chr1	28564341	28564441	351	+	1	100	0	231.165	308.25	176.253	286.958	ATP5IF1	-0.171371	1.84388e-05	0.000225563	4.73427
352	chr1	112002212	112003542	352	+	2	46,4	0,1326	38.0301	69.1196	42.5123	66.1655	ATP5PB	0.343258	7.13821e-05	0.000747642	4.14641
353	chr17	73038715	73043055	353	-	2	39,36	0,4304	13.6587	14.1112	12.0708	21.1841	ATP5PD	-0.640917	6.6392e-05	0.000702064	4.17788
354	chr21	27107274	27107399	354	-	1	125	0	13.8117	19.8571	22.4584	16.458	ATP5PF	1.12273	2.44626e-14	1.15595e-12	13.6115
355	chr16	2569550	2569725	355	+	1	175	0	44.496	47.7415	47.5137	81.2335	ATP6V0C	-0.520871	7.53486e-10	2.06397e-08	9.12292
356	chr16	2569750	2569775	356	+	1	25	0	45.2995	59.867	49.1488	87.6832	ATP6V0C	-0.302657	0.00019132	0.00177108	3.71824
357	chr5	172461429	172461779	357	+	1	350	0	24.2949	29.4899	26.4018	19.238	ATP6V0E1	0.854541	1.56463e-11	5.41101e-10	10.8056
358	chr2	10924127	10924427	358	+	1	300	0	29.0774	40.1367	23.9973	28.579	ATP6V1C2	0.328059	0.00422553	0.023601	2.37412
359	chr22	18111433	18111558	359	-	1	125	0	20.5072	24.42	22.0256	40.6445	ATP6V1E1	-0.509061	2.99605e-05	0.000347198	4.52345
360	chr7	128502909	128502959	360	+	1	50	0	55.0557	85.3433	62.4699	86.8492	ATP6V1F	0.308326	2.77364e-05	0.000324674	4.55695
361	chr20	3624867	3627871	361	+	2	48502	0,2502	21.655	12.6747	38.4245	14.4563	ATRN	0.760375	1.79751e-07	3.35622e-06	6.74533
362	chrX	76938995	76940490	362	-	2	1090,60	0,1435	88.839	56.9519	110.128	59.6046	ATRX	0.350118	1.48398e-06	2.30953e-05	5.82857
363	chrX	76891477	76938945	363	-	8	70,240,103,94,177,134,73,1934	0,16126,18110,20572,27393,28656,40243,45534	645.517	551.098	778.638	646.365	ATRX	0.147601	1.24811e-09	3.33157e-08	8.90375
364	chr16	71884260	71885985	364	+	1	1725	0	88.2268	37.306	157.064	54.2112	ATXN1L	0.424532	4.59704e-08	9.72229e-07	7.33752
365	chr12	111957877	111963050	365	-	3	3,92,55	0,808,5118	22.0758	27.293	24.2858	42.9798	ATXN2	-0.402131	0.000575782	0.00451814	3.23974
366	chr12	111892902	111895143	366	-	3	21228126	0,930,2115	21.2724	16.7307	26.1614	38.1981	ATXN2	-0.766053	1.17382e-09	3.14856e-08	8.9304
367	chr16	28845926	28846605	367	+	3	88,130,7	0,452,672	17.1786	14.2802	28.7102	49.0403	ATXN2L	-0.846418	5.32172e-11	1.73153e-09	10.2739
368	chr12	74931614	74933539	368	+	1	1925	0	111.03	49.0513	142.685	52.3208	ATXN7L3B	0.39156	1.05501e-07	2.05535e-06	6.97674
369	chr9	94124006	94124206	369	-	1	200	0	19.9716	20.4908	15.341	27.9674	AUH	-0.476205	0.000539985	0.00427691	3.26762
370	chr2	74753803	74753878	370	-	1	75	0	5.50939	6.88661	9.61816	8.6738	AUP1	0.594667	0.00843974	0.0410872	2.07367
371	chr1	1309462	1309662	371	-	1	200	0	83.3678	131.268	67.3752	91.8533	AURKAIP1	0.383939	6.34072e-09	1.53089e-07	8.19786
372	chr17	8111097	8111172	372	-	1	75	0	14.003	12.4213	13.8501	21.6845	AURKB	-0.677547	2.07034e-05	0.000250479	4.68396
373	chr16	364665	397029	373	-	2	18882	0,31482	78.7384	34.6865	157.69	53.1548	AXIN1	0.514172	1.13249e-10	3.55337e-09	9.94596
374	chr16	338014	339580	374	-	2	234141	0,1425	21.6932	30.3349	35.2986	38.0869	AXIN1	0.534558	1.65118e-06	2.541e-05	5.78221
375	chr19	41765671	41765921	375	+	1	250	0	42.1239	37.982	36.4528	60.3274	AXL	-0.741853	3.35369e-15	1.71945e-13	14.4745
376	chr8	103876384	103876409	376	-	1	25	0	1.41561	0.25349	2.35645	2.05725	AZIN1	-2.16184	0.00227639	0.0143055	2.64275
377	chr12	122692755	122693130	377	+	1	375	0	82.6409	90.7512	64.1531	92.6873	B3GNT4	-0.26006	0.000158878	0.00150626	3.79894
378	chr16	67182506	67182681	378	-	1	175	0	14.6917	14.3225	6.7808	10.7866	B3GNT9	-0.583257	0.00244428	0.0151656	2.61185
379	chr12	58020441	58020741	379	-	1	300	0	3.55815	1.26747	3.1259	0.33361	B4GALNT1	1.87469	0.00628452	0.0325013	2.20173
380	chr3	118930863	118931513	380	-	1	650	0	32.2529	29.6589	45.0611	28.2454	B4GALT4	0.668304	7.0626e-10	1.94598e-08	9.15104
381	chr11	117159647	117160522	381	-	1	875	0	52.7984	32.7008	81.8505	43.2022	BACE1	0.3533	8.64389e-05	0.000888007	4.06329
382	chr21	30698560	30699610	382	+	1	1050	0	37.1501	30.1236	67.6156	40.3109	BACH1	0.561733	7.0574e-09	1.68726e-07	8.15136
383	chr21	30701853	30715083	383	+	2	161364	0,12866	16.643	13.731	27.2194	17.4032	BACH1	0.487456	0.000889969	0.0065141	3.05063
384	chr9	33264262	33264537	384	-	1	275	0	37.0354	58.4306	38.5688	55.1009	BAG1	0.388169	2.15905e-05	0.000259782	4.66574
385	chr10	121436010	121437010	385	+	1	1000	0	210.084	175.038	209.58	152.292	BAG3	0.320481	3.35093e-12	1.25774e-10	11.4748
386	chr14	104026130	104028250	386	-	2	1399,1	0,2119	179.706	63.3737	280.273	89.1844	BAG5	0.267194	6.01629e-06	8.2422e-05	5.22067
387	chr16	1399252	1399442	387	+	1	190	0	136.09	65.9509	123.449	55.5457	BAIAP3	0.239315	0.000561351	0.00441592	3.25077
388	chr11	65769949	65770838	388	+	2	92133	0,756	46.2177	68.4859	39.4344	49.4295	BANF1	0.367407	3.51586e-05	0.000399232	4.45397
389	chr11	65771365	65771415	389	+	1	50	0	5.85373	4.68966	3.79917	5.83813	BANF1	-0.815648	0.00360583	0.0208054	2.443
390	chr3	52436808	52437591	390	-	3	79161160	0,345,623	115.621	179.686	140.281	210.117	BAP1	0.187687	0.000146036	0.00140387	3.83554
391	chr5	17217739	17276161	391	+	2	180845	0,57577	1340.08	1031.26	934.163	668.383	BASP1	0.285815	1.04293e-43	2.6367e-41	42.9817
392	chr14	35231107	35233965	392	-	2	322,53	0,2805	48.2837	73.4713	58.7669	75.1729	BAZ1A	0.368351	2.35188e-06	3.50701e-05	5.62859
393	chr7	72912831	72925123	393	-	3	197,145,58	0,9825,12234	206.641	313.7	228.046	412.951	BAZ1B	-0.133182	0.000345099	0.00293063	3.46206
394	chr7	72884765	72892849	394	-	2	481652	0,6432	724.179	679.113	999.904	759.18	BAZ1B	0.424428	1.29339e-81	7.2944e-79	80.8883
395	chr7	72873956	72877384	395	-	2	92133	0,3295	90.8667	138.155	103.059	192.658	BAZ1B	-0.183097	0.000978583	0.00706398	3.0094
396	chr12	57005806	57005881	396	-	1	75	0	3.17555	1.47872	3.89535	5.61573	BAZ2A	-1.50579	3.14428e-05	0.000361897	4.50248
397	chr12	56999647	57003944	397	-	5	200,66,101,211,47	0,383,769,3872,4250	334.772	417.717	410.022	483.787	BAZ2A	0.203407	2.66774e-11	8.94464e-10	10.5739
398	chr2	160412356	160471984	398	-	2	20,80	0,59548	3.86423	1.14073	2.16409	1.61244	BAZ2B	-1.21277	0.00902362	0.0431728	2.04462
399	chr2	160194164	160204127	399	-	2	119131	0,9832	19.5507	31.8981	20.1981	25.521	BAZ2B	0.482966	0.000156481	0.00148674	3.80554
400	chr10	112660112	112661348	400	-	2	172,53	0,1183	12.3961	16.7307	15.2448	16.6248	BBIP1	0.418606	0.00837395	0.0408121	2.07707
401	chr3	107527952	107528252	401	+	1	300	0	20.1246	15.3787	21.737	12.1211	BBX	0.571538	0.000213403	0.00193558	3.6708
402	chr19	45323429	45323879	402	+	1	450	0	43.7308	15.6744	30.3453	15.9576	BCAM	-0.408948	0.002291	0.0143809	2.63997
403	chr7	107236340	107254107	403	+	4	107,133,101,9	0,4501,17436,17758	39.2544	54.4592	49.4854	62.2734	BCAP29,DUS4L-BCAP29	0.241628	0.00534365	0.028571	2.27216
404	chr7	107262052	107262127	404	+	1	75	0	20.3159	28.8984	20.6309	23.5749	BCAP29,DUS4L-BCAP29	0.436379	0.000739605	0.005573	3.131
405	chrX	152966396	152981101	405	-	5	34101124136105	0,1065,1993,3017,14600	281.859	439.56	244.397	374.03	BCAP31	0.152125	1.14055e-05	0.000146105	4.94289
406	chr16	75276408	75276933	406	-	1	525	0	46.9064	39.7987	37.8955	50.8752	BCAR1	-0.478125	3.5786e-07	6.37338e-06	6.44629
407	chr16	75263578	75269828	407	-	3	343,90,1042	0,4165,5208	188.429	92.8636	143.07	71.0028	BCAR1	0.199292	0.00105007	0.0074794	2.97878
408	chr10	127512114	127512289	408	+	1	175	0	149.825	280.577	178.369	282.51	BCCIP	0.36384	1.35876e-17	8.94789e-16	16.8669
409	chr19	50168698	50169123	409	+	1	425	0	44.343	38.7425	40.5405	32.1931	BCL2L12	0.274005	0.00647913	0.0333197	2.18848
410	chr19	50169248	50169273	410	+	1	25	0	8.53191	11.3228	12.167	10.6198	BCL2L12	0.763107	6.08507e-05	0.000651929	4.21573
411	chr22	18189584	18210560	411	+	2	71118	0,19858	181.619	95.1028	214.485	106.254	BCL2L13	0.203682	0.000163249	0.00154437	3.78715
412	chr14	23790671	23791231	412	+	2	358,17	0,543	339.287	355.822	309.705	332.329	PABPN1	0.287692	2.42125e-17	1.54812e-15	16.616
413	chr14	23791381	23791481	413	+	1	100	0	251.022	335.923	229.73	294.854	BCL2L2-PABPN1,PABPN1	0.184305	8.9629e-07	1.46246e-05	6.04755
414	chr7	72951110	72951660	414	-	1	550	0	63.7406	33.6303	97.5281	42.1458	BCL7B	0.423192	1.28026e-06	2.01858e-05	5.8927
415	chr11	118770183	118771486	415	-	3	34282159	0,442,1144	61.7129	35.7005	29.7201	29.0239	BCL9L	-0.55821	1.18233e-07	2.27122e-06	6.92726
416	chr6	136597066	136599097	416	-	2	580,95	0,1936	304.815	185.516	442.724	266.942	BCLAF1	0.13022	0.000489067	0.00394889	3.31063
417	chr6	136582239	136590647	417	-	5	14,213,147,178,73	0,163,5927,7060,8335	274.858	372.342	378.907	511.142	BCLAF1	0.118744	0.000195728	0.00180278	3.70835
418	chrX	19983181	19988353	418	-	3	643,570,12	0,1016,5160	47.8629	15.083	76.0315	17.5144	BCLAF3	0.569057	4.58513e-06	6.45646e-05	5.33865
419	chr14	96709344	96709869	419	+	1	525	0	24.3714	27.6309	9.3777	6.78335	BDKRB2	0.771697	2.99515e-05	0.000347198	4.52358
420	chr5	70800529	70806942	420	+	2	491651	0,4762	383.974	318.77	566.125	412.728	BDP1	0.304591	3.01326e-23	3.09704e-21	22.521
421	chr5	70813161	70813186	421	+	1	25	0	8.45539	6.88661	8.07925	15.1791	BDP1	-1.10569	7.3502e-08	1.48908e-06	7.1337
422	chr5	70813211	70813261	422	+	1	50	0	15.036	12.5902	14.3791	27.9118	BDP1	-1.11243	3.48857e-13	1.41832e-11	12.4574
423	chr17	40970593	40970824	423	-	2	105,20	0,211	22.2289	24.7157	19.1401	35.2512	BECN1	-0.605458	1.30256e-06	2.04934e-05	5.8852
424	chr10	13534651	13538815	424	-	2	225,50	0,4114	1.37735	1.30972	7.88689	3.55848	BEND7	1.19738	0.00370058	0.021224	2.43173
425	chr11	205598	207341	425	-	3	69,92,39	0,353,1704	12.3961	14.4915	14.9562	13.6223	BET1L	0.539551	0.00118269	0.0082726	2.92713
426	chrX	102631400	102632039	426	+	2	141,84	0,555	854.3	873.501	346.975	348.676	BEX3	0.249896	1.99786e-18	1.3906e-16	17.6994
427	chrX	102632389	102632639	427	+	1	250	0	1245.16	1869.91	519.38	748.671	BEX3	0.179948	4.24597e-17	2.60866e-15	16.372
428	chr16	14738337	14738362	428	+	1	25	0	3.36685	1.68997	2.78927	4.2257	BFAR	-1.4717	7.88069e-05	0.000818007	4.10344
429	chr10	60580162	60588954	429	+	2	66434	0,8358	77.6289	18.8009	48.5717	9.78582	BICC1	0.380676	0.00653162	0.0335426	2.18498
430	chr12	32260240	32480839	430	+	5	238213153426445	0,108940,186687,198390,220154	91.8232	68.6549	96.2297	59.1598	BICD1	0.405049	1.63009e-08	3.72314e-07	7.78779
431	chr19	48205420	48205470	431	+	1	50	0	4.3616	2.11246	2.11599	2.83566	BICRA	-1.11479	0.00375826	0.0214765	2.42501
432	chr2	127825820	127826538	432	-	2	11,39	0,679	26.1314	26.3635	9.66625	15.0679	BIN1	-0.496618	0.00148255	0.00996295	2.82899
433	chr8	22481781	22526656	433	-	7	95,41,137,62,41,49,100	0,5695,6173,12256,12653,20486,44775	46.3707	66.2467	54.2945	71.5588	BIN3	0.241152	0.00279105	0.0168512	2.55423
434	chr11	102201737	102201962	434	+	1	225	0	6.04503	6.42187	9.08916	6.61655	BIRC3	0.657783	0.00518319	0.0278671	2.2854
435	chr17	76220198	76220273	435	+	1	75	0	39.9814	54.4169	65.4515	124.714	BIRC5	-0.374189	1.54885e-06	2.40247e-05	5.80999
436	chr13	103484041	103492410	436	+	4	6,87,97,510	0,2774,6951,7859	21.3489	8.66108	27.3156	7.67298	BIVM,BIVM-ERCC5	0.640269	0.000393361	0.0032723	3.40521
437	chr13	103514058	103518236	437	+	3	61074220	0,321,3958	140.604	79.3017	198.759	103.974	BIVM-ERCC5,ERCC5	0.229919	6.14105e-05	0.000656648	4.21176
438	chr12	56109967	56112988	438	+	3	13,73,114	0,749,2907	33.2094	56.6984	25.7286	38.7541	BLOC1S1,BLOC1S1-RDH5	0.318713	0.00218974	0.0138425	2.65961
439	chr15	45895311	45897701	439	+	2	74,76	0,2314	36.3084	44.6151	35.5391	63.3854	BLOC1S6	-0.43041	4.50735e-06	6.36731e-05	5.34608
440	chr15	40382515	40382815	440	-	1	300	0	6.04503	3.12644	2.35645	0.44481	BMF	1.57644	0.00718766	0.0362531	2.14341
441	chr2	203241049	203241099	441	+	1	50	0	4.32334	2.4082	2.78927	3.83649	BMPR2	-0.9674	0.00541495	0.0289152	2.26641
442	chr10	43288559	43312868	442	+	8	33,140,758,102,158,82,74,103	0,740,3362,4310,5356,9025,23487,24206	344.873	404.155	486.967	534.106	BMS1	0.215987	2.48583e-13	1.03357e-11	12.6045
443	chr9	16435843	16436318	443	-	1	475	0	32.5207	9.92855	12.5036	2.39085	BNC2	0.797858	0.00216883	0.0137355	2.66377
444	chr8	26248876	26252754	444	+	2	66,9	0,3869	42.3535	67.4719	29.2392	60.9946	BNIP3L	-0.266961	0.0037928	0.021616	2.42104
445	chr5	173034797	173036267	445	-	2	498,27	0,1443	82.5261	71.4011	127.104	99.8043	BOD1	0.260634	5.14437e-05	0.000559286	4.28867
446	chr4	13611019	13612696	446	-	2	11139	0,1538	13.85	15.2942	24.5744	40.4777	BOD1L1	-0.472793	0.000496742	0.00398836	3.30387
447	chr4	13605296	13610919	447	-	4	1412,73,139,1	0,3444,4857,5622	303.973	226.413	560.21	416.287	BOD1L1	0.110942	0.00085489	0.00629598	3.06809
448	chr4	13602421	13605196	448	-	1	2775	0	491.713	284.252	852.409	489.347	BOD1L1	0.129682	6.35187e-06	8.64539e-05	5.1971
449	chr4	13602371	13602396	449	-	1	25	0	5.93025	5.45014	8.8487	13.3443	BOD1L1	-0.597528	0.00726571	0.0365497	2.13872
450	chr4	13584341	13589373	450	-	3	19,80,51	0,3678,4981	45.8734	65.0637	65.0668	128.217	BOD1L1	-0.358592	1.41542e-06	2.21424e-05	5.84911
451	chr4	13571588	13581573	451	-	5	164,154,85,50,22	0,6873,7438,7617,9963	131.039	144.154	179.523	259.992	BOD1L1	-0.275883	4.77645e-09	1.17077e-07	8.32089
452	chr13	73320715	73327893	452	+	2	534,66	0,7112	10.5979	8.19634	25.1996	14.9567	BORA	0.497194	0.004068	0.0228896	2.39062
453	chr7	134343415	134346618	453	+	2	5420	0,2783	13.1996	10.4778	13.9944	7.28377	BPGM	0.730068	0.000162108	0.00153556	3.7902
454	chr17	65822118	65871050	454	+	4	335823224118	0,27937,40461,48814	226.689	225.568	293.642	204.335	BPTF	0.638489	9.98318e-56	3.54162e-53	55.0007
455	chr17	65871075	65871685	455	+	2	61,14	0,596	30.4165	54.7549	43.3298	61.495	BPTF	0.461323	4.93925e-07	8.50735e-06	6.30634
456	chr17	65899986	65908550	456	+	4	481391801558	0,831,5711,7006	158.395	154.463	212.513	194.604	BPTF	0.198402	1.77783e-05	0.000218089	4.75011
457	chr17	41244331	41246781	457	-	1	2450	0	156.1	140.521	169.712	125.881	BRCA1	0.390056	3.34542e-14	1.54585e-12	13.4755
458	chrX	154299744	154299794	458	+	1	50	0	3.82597	4.18267	4.66481	2.33525	BRCC3	1.34058	6.59048e-05	0.000698254	4.18108
459	chr22	50181369	50187765	459	-	2	166,84	0,6312	10.9805	13.5197	19.5729	19.238	BRD1	0.458367	0.00366544	0.021083	2.43587
460	chr9	136905251	136910482	460	-	3	140,192,68	0,1630,5163	100.776	128.987	90.2183	110.925	BRD3	0.20013	0.00088702	0.00649467	3.05207
461	chr9	136898170	136901417	461	-	3	657129264	0,1652,2983	90.4841	67.5986	107.627	68.8344	BRD3	0.349269	4.5263e-07	7.90126e-06	6.34426
462	chr19	15376190	15376415	462	-	1	225	0	23.8358	23.406	31.7399	53.9888	BRD4	-0.636912	1.06026e-08	2.4809e-07	7.97459
463	chr19	15375353	15375503	463	-	1	150	0	23.721	24.1243	33.1826	48.5399	BRD4	-0.365249	0.0010393	0.00741709	2.98326
464	chr19	15366952	15367902	464	-	2	122128	0,822	33.5155	53.6564	60.6906	86.5712	BRD4	0.291236	0.000500088	0.00401	3.30095
465	chr5	137500012	137501748	465	-	3	90453232	0,390,1504	309.712	193.29	538.521	322.321	BRD8	0.182773	2.53301e-07	4.63121e-06	6.59636
466	chr5	892663	892768	466	-	2	2,48	0,57	11.5927	10.7313	16.3028	14.0671	BRD9	0.463481	0.0068987	0.0350674	2.16123
467	chr5	891781	892213	467	-	2	188,12	0,420	28.8478	42.6294	43.6664	49.7075	BRD9	0.499469	2.75168e-07	4.97723e-06	6.5604
468	chr5	864224	864524	468	-	1	300	0	8.87625	4.8164	13.8501	5.17092	BRD9	0.663153	0.00540852	0.0288879	2.26692
469	chr14	105713537	105713987	469	-	1	450	0	6.88674	3.04194	5.57853	1.22323	BRF1	1.13455	0.00372778	0.0213467	2.42855
470	chr17	59760724	59763369	470	-	2	777173	0,2472	44.9551	17.7446	32.1727	9.89703	BRIP1	0.462523	0.00162105	0.010733	2.7902
471	chr5	34915815	34919970	471	+	3	187,112,26	0,2653,4129	130.121	142.549	173.992	166.192	BRIX1	0.317983	2.03035e-10	6.10077e-09	9.69243
472	chr5	34925060	34925585	472	+	2	20255	0,270	36.2702	46.8121	52.8999	57.6029	BRIX1	0.34988	8.93449e-05	0.000913227	4.04893
473	chr11	66107610	66108466	473	-	3	74,97,29	0,634,827	24.9836	29.5744	26.0652	43.647	BRMS1	-0.367894	0.00107294	0.00762005	2.96943
474	chr3	9776004	9781113	474	+	2	419431	0,4678	55.2852	36.0808	79.3017	47.0387	BRPF1	0.264676	0.00239713	0.0149193	2.62031
475	chr6	36168946	36169471	475	+	1	525	0	115.429	136.465	140.425	162.801	BRPF3	0.154776	0.00320635	0.0188314	2.49399
476	chr21	40568151	40571298	476	-	2	1190610	0,2537	261.084	62.4865	369.241	74.1165	BRWD1	0.364662	9.07658e-10	2.46468e-08	9.04208
477	chr11	62491411	62494753	477	-	3	51136663	0,351,2679	342.807	404.155	221.169	276.338	HNRNPUL2,HNRNPUL2-BSCL2	0.152017	2.88727e-05	0.000336009	4.53951
478	chr11	62491074	62491099	478	-	1	25	0	19.3594	25.603	17.5531	32.3599	HNRNPUL2,HNRNPUL2-BSCL2	-0.356599	0.00597683	0.0312035	2.22353
479	chr11	62487624	62489323	479	-	3	39,129,32	0,1142,1667	98.9395	146.605	97.8166	185.764	HNRNPUL2,HNRNPUL2-BSCL2	-0.235792	1.96481e-05	0.000238631	4.70668
480	chr1	32834058	32834837	480	-	2	93,7	0,772	29.2687	33.3768	30.6338	27.1334	BSDC1	0.490188	1.57535e-05	0.000195149	4.80262
481	chr19	583175	583250	481	+	1	75	0	16.8343	16.1814	16.7837	28.8571	BSG	-0.704244	6.95738e-07	1.16018e-05	6.15755
482	chr19	17516238	17516413	482	-	1	175	0	12.817	9.16807	3.84726	6.67215	BST2	-1.15181	2.18802e-06	3.29852e-05	5.65995
483	chr19	17516138	17516213	483	-	1	75	0	15.6099	15.7589	5.1938	9.89703	BST2	-0.78331	0.000123865	0.00121233	3.90705
484	chr15	83686555	83686630	484	-	1	75	0	6.77196	5.61914	7.93498	10.8422	BTBD1	-0.649413	0.0039236	0.0222346	2.40632
485	chr14	93754588	93760963	485	-	2	465760	0,5615	32.4442	15.3364	33.8559	13.0107	BTBD7	0.408934	0.00386777	0.021971	2.41254
486	chr14	93708570	93712306	486	-	2	864136	0,3600	53.6783	21.8428	47.0809	14.9011	BTBD7	0.485188	9.24713e-05	0.000941187	4.03399
487	chr3	15688538	15689288	487	+	1	750	0	18.9003	6.42187	13.8982	3.28047	BTD	0.647115	0.00845393	0.0411278	2.07294
488	chr5	72794249	72794349	488	+	1	100	0	67.6049	92.9904	80.6963	106.588	BTF3	0.234589	0.00043684	0.00357718	3.35968
489	chr6	26468120	26469620	489	+	1	1500	0	364.347	157.927	408.05	174.755	BTN2A1	0.140328	0.000624601	0.00486477	3.2044
490	chr6	26392584	26394084	490	+	1	1500	0	139.648	100.426	117.005	73.8941	BTN2A2	0.310088	6.15715e-07	1.04577e-05	6.21062
491	chr6	26376553	26377378	491	+	1	825	0	158.701	45.2911	67.7118	16.0132	BTN3A2	0.393733	0.00019224	0.00177735	3.71616
492	chr6	26448957	26452448	492	+	4	25,27,27,546	0,932,1377,2945	60.6799	28.0534	18.1302	5.28212	BTN3A3	0.788831	9.95263e-06	0.000129685	5.00206
493	chr11	66613461	66613636	493	+	1	175	0	5.54765	6.63312	8.80061	7.22816	RCE1	0.687318	0.00338031	0.0196693	2.47104
494	chr11	63531013	63531531	494	-	2	328,22	0,496	11.1336	6.80211	10.0029	4.05889	C11orf95	0.930863	0.000120356	0.00118233	3.91953
495	chr11	62430413	62432454	495	-	3	218,98,134	0,294,1907	100.393	135.831	97.2396	128.717	C11orf98,LBHD1	0.157047	0.0068166	0.0347304	2.16643
496	chr12	121442213	121442238	496	-	1	25	0	13.8883	13.4775	12.0227	18.96	C12orf43	-0.555572	0.000671815	0.00517387	3.17275
497	chr12	7053028	7053203	497	+	1	175	0	9.25884	8.23858	4.61672	7.33937	C12orf57,RNU7-1	-0.714814	0.00268812	0.0163873	2.57055
498	chr14	96558076	96558751	498	+	1	675	0	152.12	70.5561	41.7909	10.731	C14orf132	0.975922	1.44109e-15	7.69339e-14	14.8413
499	chr17	71229341	71232791	499	+	2	1231177	0,2273	158.739	69.6266	266.182	105.031	C17orf80	0.271398	1.8778e-06	2.85828e-05	5.72635
500	chr18	43754287	43819976	500	+	3	9,785,6	0,41489,65683	23.6445	14.9562	50.6396	21.6845	C18orf25	0.685617	9.94695e-08	1.95462e-06	7.00231
501	chr19	16630949	16630999	501	+	1	50	0	6.23633	3.21094	2.93354	4.94851	C19orf44	-1.57221	4.88119e-07	8.41393e-06	6.31147
502	chr7	7274056	7283647	502	+	3	114668493	0,3829,9098	130.351	37.5595	97.3357	20.2945	C1GALT1	0.571927	6.16697e-09	1.49386e-07	8.20993
503	chrX	119760053	119761112	503	-	2	973,2	0,1057	102.919	60.205	60.7387	28.1898	C1GALT1C1	0.442375	7.43101e-07	1.23355e-05	6.12895
504	chr17	5338257	5338282	504	-	1	25	0	35.0076	47.5303	32.5094	60.939	C1QBP	-0.344236	0.000308547	0.00266828	3.51068
505	chr12	49726416	49726791	505	-	1	375	0	50.388	20.4908	29.9125	9.61902	C1QL4	0.494641	0.000690625	0.0052891	3.16076
506	chr12	7187647	7188347	506	-	1	700	0	135.516	43.9814	44.1954	11.7875	C1R	0.40584	0.000805844	0.00598398	3.09375
507	chr12	7263937	7264037	507	+	1	100	0	5.85373	4.94315	5.2419	7.61737	C1RL-AS1	-0.663371	0.00964133	0.045351	2.01586
508	chr1	38156073	38156198	508	-	1	125	0	2.67818	3.33768	6.54035	4.11449	C1orf109	1.12839	0.000347495	0.00294571	3.45905
509	chr1	220871354	220871854	509	+	1	500	0	9.83274	10.013	8.89679	5.44892	C1orf115	0.85592	0.000117091	0.00115853	3.93148
510	chr1	228290180	228290255	510	-	1	75	0	33.3624	22.0541	25.1034	12.9551	C1orf35	0.675134	1.17132e-06	1.8669e-05	5.93132
511	chr1	228289791	228290060	511	-	1	269	0	55.6296	62.3175	62.518	55.8793	C1orf35	0.581197	5.98813e-13	2.39036e-11	12.2227
512	chr1	228289140	228289165	512	-	1	25	0	39.1014	77.147	53.2365	64.8867	C1orf35	0.818855	4.12543e-23	4.14333e-21	22.3845
513	chr1	85718135	85724381	513	-	1	6246	0	28.9243	56.8251	41.4543	58.2701	C1orf52	0.592262	2.16345e-10	6.46537e-09	9.66485
514	chr21	19190561	19191673	514	-	2	81,54	0,1058	1.75995	2.83069	4.95335	2.83566	C21orf91	1.61271	1.35002e-05	0.000169679	4.86966
515	chr21	19167577	19169363	515	-	2	10465	0,1321	9.52666	7.26685	20.9195	11.2315	C21orf91	0.618593	0.00103471	0.00739151	2.98518
516	chr22	42089713	42092649	516	+	2	1422708	0,228	777.934	784.44	713.186	700.076	C22orf46	0.161428	1.45979e-12	5.71319e-11	11.8357
517	chr21	43305670	43305845	517	-	1	175	0	1.33909	1.22523	3.1259	1.16763	C2CD2	1.41623	0.00569471	0.0300372	2.24453
518	chr11	73789187	73789462	518	-	1	275	0	9.22058	9.84405	9.3777	6.44975	C2CD3	0.757235	0.000425859	0.0035016	3.37073
519	chr2	61389740	61391814	519	+	4	4114181326	0,236,446,1748	32.7886	35.7428	35.5872	32.916	C2orf74	0.347715	0.00102693	0.00734544	2.98846
520	chr3	155481275	155481700	520	-	1	425	0	9.4884	3.21094	18.0821	3.94769	C3orf33	0.742273	0.00522222	0.0280085	2.28214
521	chr5	134181799	134191209	521	+	2	103622	0,8788	101.732	47.7415	97.1915	36.6968	C5orf24	0.437193	1.16713e-07	2.25581e-06	6.93288
522	chr5	43505933	43508765	522	-	2	563,87	0,2745	160.232	37.644	252.813	46.4271	C5orf34	0.466886	6.72657e-10	1.86807e-08	9.17221
523	chr5	41912260	41917517	523	+	2	25400	0,4857	23.1471	12.2523	48.1389	19.1268	C5orf51	0.518778	0.000151315	0.00144452	3.82012
524	chr9	77562773	77567352	524	-	2	349251	0,4328	29.0008	24.082	37.7513	44.5366	C9orf40	-0.381927	0.000401798	0.00333493	3.39599
525	chr9	86554326	86559801	525	-	2	332,93	0,5382	4.78246	3.54893	10.2433	4.5593	C9orf64	0.854843	0.00200827	0.0128556	2.69718
526	chr9	132593325	132597554	526	-	6	22,78,71,52,60,137	0,849,2400,2611,3660,4092	265.56	432.927	312.734	477.17	C9orf78	0.218627	2.12046e-11	7.19747e-10	10.6736
527	chr19	49149131	49149356	527	-	1	225	0	67.031	106.257	21.1119	22.9077	CA11	0.676518	4.79766e-10	1.3581e-08	9.31897
528	chr9	26842332	26887362	528	-	5	313,74,76,85,52	0,18731,42475,43769,44978	33.3624	33.8416	45.0611	41.0893	CAAP1	0.268603	0.00729811	0.0366572	2.13679
529	chr2	231578398	231578723	529	+	1	325	0	4.97376	1.77446	4.66481	3.61408	CAB39	-0.981785	0.00443404	0.0245659	2.3532
530	chr22	24572241	24573719	530	+	2	2248	0,1230	17.9821	14.8294	12.7441	19.2936	CABIN1	-0.67036	1.64524e-05	0.00020307	4.78377
531	chr20	60965060	60965135	531	-	1	75	0	2.52514	2.28145	2.01981	0.66722	CABLES2	1.57106	0.00370794	0.0212558	2.43087
532	chr19	54492419	54492444	532	+	1	25	0	2.946	1.73222	2.45263	3.28047	CACNG8	-1.06294	0.00673552	0.0344289	2.17163
533	chr19	3624122	3626805	533	-	2	38212	0,2471	19.895	17.3222	12.0708	9.34101	CACTIN	0.463065	0.00726944	0.0365497	2.1385
534	chr1	174976262	174979314	534	+	3	71,98,256	0,1482,2796	315.642	352.104	276.426	275.894	CACYBP	0.26834	6.89658e-14	3.06445e-12	13.1614
535	chr7	121960265	121960390	535	-	1	125	0	3.48163	4.18267	2.0679	0.94522	CADPS2	1.51288	0.00109549	0.00774772	2.96039
536	chr12	54105701	54106904	536	-	2	204,21	0,1182	13.0465	12.4635	10.2914	17.1252	CALCOCO1	-0.677549	8.30847e-05	0.000857956	4.08048
537	chr17	46926632	46937678	537	+	7	107,89,70,123,87,96,3	0,1818,2288,3235,3655,6821,11043	351.989	552.788	353.227	570.08	CALCOCO2	0.079729	0.00692454	0.0351582	2.15961
538	chr7	134618826	134620461	538	+	2	2,23	0,1612	36.1171	55.9801	29.4316	34.0836	CALD1	0.5246	3.35891e-07	6.02604e-06	6.4738
539	chr7	134620486	134643011	539	+	6	30,146,262,141,44,52	0,5356,11772,14638,22333,22473	1186.2	1618.31	450.611	578.531	CALD1	0.209583	2.49922e-19	1.87612e-17	18.6022
540	chr14	90867621	90867696	540	+	1	75	0	33.2094	48.4175	36.2124	68.8344	CALM1	-0.261483	0.0049549	0.0268835	2.30497
541	chr2	47401337	47403670	541	-	2	9,91	0,2242	410.412	339.937	548.523	529.602	CALM2	-0.0975959	0.000837099	0.00619098	3.07722
542	chr2	47389465	47397912	542	-	3	66,144,40	0,192,8407	1013.84	1282.73	1382.37	1986.58	CALM2	-0.0726021	1.32307e-05	0.000166481	4.87842
543	chr19	47105875	47112199	543	+	5	21,31,144,107,97	0,3208,5578,5863,6227	731.946	1228.44	415.793	721.649	CALM3	0.0772246	0.00136237	0.00929446	2.8657
544	chr19	47112417	47112742	544	+	1	325	0	73.1525	57.0363	43.955	53.6552	CALM3	-0.522405	5.11926e-10	1.44357e-08	9.29079
545	chr19	47113617	47113742	545	+	1	125	0	12.0518	7.01336	5.38617	10.0082	CALM3	-1.52884	5.73617e-12	2.08035e-10	11.2414
546	chr15	68485642	68486042	546	-	1	400	0	7.88149	3.88692	2.50072	2.50206	CALML4	-0.89911	0.00915209	0.0436157	2.03848
547	chr19	13051093	13055027	547	+	5	173,114,144,93,501	0,261,464,3257,3433	3351.66	5006.65	1333.03	1813.27	CALR	0.258498	1.28532e-82	8.07729e-80	81.891
548	chr7	128388382	128409479	548	+	8	39,232,194,194,167,61,200,363	0,244,5933,6200,10542,11463,19127,20734	1971.02	2117.95	1449.6	1378.19	CALU	0.293998	5.36486e-82	3.10527e-79	81.2704
549	chr1	20809958	20811727	549	-	2	254,21	0,1748	11.5544	8.06959	22.9874	11.0091	CAMK2N1	0.665054	0.000232992	0.00208914	3.63266
550	chr5	134074437	134077132	550	+	2	45380	0,2315	58.2695	43.6011	74.2041	45.037	CAMLG	0.425178	6.50245e-07	1.10016e-05	6.18692
551	chr9	138714150	138714900	551	-	1	750	0	46.2559	48.6288	57.8532	50.8196	CAMSAP1	0.387185	8.20478e-06	0.000108648	5.08593
552	chr9	138713400	138713850	552	-	1	450	0	31.3729	23.3638	42.9451	28.4678	CAMSAP1	0.297366	0.00831726	0.0405724	2.08002
553	chr1	200817658	200818633	553	+	1	975	0	166.506	95.3563	232.278	118.486	CAMSAP2	0.283175	9.10199e-08	1.80521e-06	7.04086
554	chr17	76991244	76994248	554	-	3	59,972,19	0,1829,2985	165.817	53.0227	148.697	44.481	CANT1	0.229301	0.00183023	0.0118784	2.73749
555	chr5	179149931	179155625	555	+	5	89,120,127,80,34	0,729,1726,3749,5660	1547.83	2896.6	1387.52	2601.36	CANX	0.11852	3.97355e-17	2.46192e-15	16.4008
556	chr5	179155650	179155775	556	+	1	125	0	33.0564	36.2075	33.9521	52.0984	CANX	-0.370409	0.000213255	0.00193504	3.6711
557	chr1	40507160	40525758	557	+	3	5,125,20	0,17845,18578	128.897	199.585	89.1603	170.14	CAP1	-0.178508	0.000846279	0.00625047	3.07249
558	chr1	40525783	40525808	558	+	1	25	0	113.823	192.318	79.7826	164.747	CAP1	-0.166624	0.00282679	0.0170203	2.54871
559	chr1	223939758	223943305	559	+	3	15161124	0,739,3423	121.666	152.35	76.5124	120.544	CAPN2	-0.205234	0.000522196	0.00415396	3.28217
560	chr11	34097850	34098135	560	+	2	171,29	0,256	76.1368	130.043	91.8053	152.737	CAPRIN1	0.15421	0.0098542	0.046145	2.00638
561	chr11	104915261	104916062	561	-	2	124,45	0,756	21.4637	23.4483	10.9166	8.45139	CARD16	0.61581	0.000405593	0.00336009	3.39191
562	chr5	40843304	40843804	562	+	1	500	0	14.0796	11.1115	6.2518	3.28047	CARD6	0.702459	0.00581049	0.030538	2.23579
563	chr5	40853843	40854493	563	+	1	650	0	15.3039	6.12613	5.48235	4.5037	CARD6	-0.914656	0.000284103	0.00247871	3.54652
564	chr9	77643101	77643126	564	-	1	25	0	6.19807	4.94315	1.25036	2.83566	CARNMT1	-1.08744	0.00520899	0.027958	2.28325
565	chr11	3026648	3037032	565	-	4	15,81,82,22	0,1460,6776,10362	97.7152	143.098	145.042	254.709	CARS1	-0.136523	0.00712459	0.0360077	2.14724
566	chr17	38296789	38318982	566	+	6	243,28,38,159,152,5	0,670,1033,21216,21465,22188	331.979	462.67	270.463	365.912	CASC3	0.17123	2.97582e-07	5.36501e-06	6.52639
567	chr17	38319736	38320386	567	+	1	650	0	76.5959	46.8121	85.9863	49.2071	CASC3	0.218395	0.0064749	0.0333058	2.18877
568	chr15	44673074	44695109	568	+	2	100,25	0,22010	37.8771	48.6288	45.4939	75.3953	CASC4	-0.248325	0.0045123	0.0249242	2.3456
569	chr7	142985618	142986726	569	+	2	4,46	0,1062	9.6797	7.09786	10.2433	4.89291	CASP2	0.743232	0.00138772	0.00943539	2.8577
570	chr7	143002220	143002445	570	+	1	225	0	2.1808	1.39422	3.70299	0.94522	CASP2	1.44728	0.00373069	0.0213577	2.42821
571	chr4	110618873	110624592	571	-	3	51,43,81	0,582,5638	16.1073	17.6179	8.94489	7.22816	CASP6	0.55981	0.00367272	0.0211061	2.43501
572	chr6	90565233	90573548	572	+	3	301161704	0,1569,6611	298.693	159.491	242.858	117.152	CASP8AP2	0.252339	8.41175e-08	1.68657e-06	7.07511
573	chr6	90573648	90576129	573	+	2	442458	0,2023	107.471	35.8695	83.5818	24.687	CASP8AP2	0.281879	0.00309144	0.0183081	2.50984
574	chr5	96011274	96038385	574	+	3	31,72,22	0,20265,27089	63.1285	75.2457	39.9634	76.3961	CAST	-0.514945	1.43597e-10	4.42976e-09	9.84285
575	chr5	96038485	96071896	575	+	8	134,60,66,42,57,114,81,21	0,19857,24012,24707,26371,26830,27998,33390	176.224	197.177	171.973	230.245	CAST	-0.135573	0.00232798	0.0145631	2.63302
576	chr5	96077237	96078386	576	+	2	47,28	0,1121	45.0316	70.6406	45.3496	93.4101	CAST	-0.270123	0.000776605	0.00580212	3.1098
577	chr7	99808858	99809458	577	-	1	600	0	88.4946	38.5312	66.8462	21.9625	CASTOR3	0.528916	1.14056e-07	2.20832e-06	6.94288
578	chr7	99808033	99808458	578	-	1	425	0	28.6565	24.8002	23.6607	16.8472	CASTOR3	0.394241	0.0028205	0.0169917	2.54967
579	chr7	99799326	99799726	579	-	1	400	0	13.1613	15.8434	6.34798	4.72611	CASTOR3	0.813568	0.000353316	0.00298089	3.45184
580	chr7	116166568	116199349	580	+	2	175350	0,32431	128.897	186.361	61.6524	73.2269	CAV1	0.406088	5.73959e-10	1.60614e-08	9.24112
581	chr7	116199449	116199749	581	+	1	300	0	22.3054	16.7729	13.3692	7.67298	CAV1	0.484574	0.00623075	0.0322764	2.20546
582	chr17	40556066	40574929	582	-	2	1340285	0,18578	1651.17	1667.15	1026.11	1027.51	CAVIN1	0.168855	1.04277e-21	9.59652e-20	20.9818
583	chr17	40555316	40555941	583	-	1	625	0	371.234	517.003	262.624	374.975	CAVIN1	0.0883781	0.00701112	0.0355076	2.15421
584	chr11	119155906	119156231	584	+	1	325	0	12.2431	6.67537	26.8828	21.7957	CBL	-0.44745	0.00827276	0.0404264	2.08235
585	chr7	107395906	107399707	585	+	2	301120	0,2681	75.9072	35.1513	150.139	95.3562	CBLL1	-0.334742	5.5661e-06	7.68045e-05	5.25445
586	chr21	37442671	37444123	586	+	3	31,108,11	0,576,1441	28.2739	20.7021	13.6578	16.6804	CBR1	-0.614076	2.61617e-05	0.00030854	4.58233
587	chr21	37444723	37445248	587	+	1	525	0	164.364	78.3722	119.169	47.0943	CBR1	0.393514	1.91572e-08	4.29523e-07	7.71767
588	chr21	37510169	37518712	588	+	2	61339	0,8204	23.0323	16.8152	14.6677	8.28459	CBR3	0.492984	0.00408873	0.0229769	2.38841
589	chr21	37514235	37528530	589	-	3	9,100,16	0,4318,14279	17.2934	13.5197	11.7341	6.78335	CBR3-AS1	0.558554	0.0035496	0.0205564	2.44982
590	chr21	44473500	44473925	590	-	1	425	0	21.6167	25.3917	29.3354	27.9118	CBS,CBSL	0.427268	0.000426021	0.00350162	3.37057
591	chr9	70856860	70857060	591	+	1	200	0	37.0354	65.0214	70.5973	106.866	CBWD3,CBWD5	0.338625	1.24009e-05	0.000157209	4.90655
592	chr9	69262374	69262593	592	-	1	219	0	42.5448	66.7114	72.9056	108.534	CBWD5,CBWD6	0.202674	0.0069061	0.0350929	2.16077
593	chr17	46153396	46154332	593	-	2	144106	0,830	282.509	542.69	269.116	521.373	CBX1	0.110345	0.000614251	0.00479094	3.21165
594	chr17	46148120	46148345	594	-	1	225	0	11.0571	14.5337	14.812	14.1783	CBX1	0.572536	0.000647083	0.00501355	3.18904
595	chr17	77807479	77809054	595	-	1	1575	0	241.457	118.509	230.451	118.876	CBX4	0.136281	0.00620461	0.0321788	2.20729
596	chr12	54653347	54673818	596	-	2	23,27	0,20444	56.8539	68.8239	45.542	70.7248	CBX5	-0.207993	0.00995574	0.0465017	2.00193
597	chr12	54635525	54651345	597	-	4	164,101,187,48	0,4373,10299,15772	323.333	485.4	290.276	391.878	CBX5	0.270223	1.33634e-16	7.77586e-15	15.8741
598	chr22	39262776	39268219	598	-	5	430,67,66,44,93	0,4708,4920,5130,5350	32.9033	17.8291	60.7867	28.3011	CBX6	0.420122	0.000240386	0.00214408	3.61909
599	chr10	70517064	70520818	599	+	2	70,55	0,3699	53.9079	74.9077	77.2819	154.961	CCAR1	-0.4118	1.84242e-09	4.79007e-08	8.73461
600	chr10	70530964	70532756	600	+	2	238,12	0,1780	62.2868	90.3287	99.0189	176.312	CCAR1	-0.19872	0.00150225	0.01008	2.82326
601	chr8	22473366	22475242	601	+	4	59,237,145,34	0,158,1566,1842	148.371	174.573	157.209	169.083	CCAR2	0.257377	1.182e-07	2.27122e-06	6.92738
602	chr18	57364459	57364655	602	-	1	196	0	25.0601	32.1093	7.35789	6.44975	CCBE1	0.746168	0.000115681	0.00114613	3.93674
603	chr18	57102770	57106983	603	-	4	603,36,36,75	0,2572,4004,4138	279.563	72.4573	125.132	26.1326	CCBE1	0.434321	1.18698e-07	2.27815e-06	6.92556
604	chr16	58288019	58292327	604	+	2	44,56	0,4252	4.59116	3.42218	10.7723	15.5128	CCDC113	-0.828057	0.000708195	0.00539922	3.14985
605	chr3	47017985	47018270	605	-	2	6144	0,141	220.567	185.263	116.476	85.4591	CCDC12	0.371178	1.79467e-11	6.139e-10	10.746
606	chr3	46963765	47017860	606	-	6	37,35,62,80,68,18	0,1053,1331,3180,18722,54077	239.582	222.864	132.442	112.648	CCDC12	0.277977	2.88293e-08	6.29067e-07	7.54017
607	chr19	18045995	18054079	607	+	4	5,170,190,10	0,1223,7469,8074	276.12	323.882	182.889	223.183	CCDC124	0.111727	0.00558886	0.029621	2.25268
608	chr5	205132	218260	608	-	3	941,131,53	0,11711,13075	66.3805	30.6729	72.6652	28.1342	CCDC127	0.377689	0.000111841	0.00111411	3.9514
609	chr17	79633766	79637256	609	+	3	164,134,2	0,992,3488	87.4234	103.764	60.8348	69.5572	CCDC137	0.210604	0.00309139	0.0183081	2.50985
610	chr3	123663793	123667601	610	-	3	44,517,64	0,1856,3744	238.626	180.657	202.51	139.559	CCDC14	0.252185	5.13953e-08	1.07252e-06	7.28908
611	chr3	123633498	123650279	611	-	3	1067133125	0,16450,16656	138.424	67.0071	130.422	58.1033	CCDC14	0.22875	0.000791666	0.00588863	3.10146
612	chr4	24809013	24809588	612	-	1	575	0	7.65194	3.37993	9.85861	2.78006	CCDC149	0.769794	0.00954286	0.0450129	2.02032
613	chr6	37451013	37467669	613	-	4	52,53,95,72	0,1572,1862,16584	29.9956	23.5328	30.8743	19.1268	CCDC167	0.466439	0.000195717	0.00180278	3.70837
614	chr1	93711711	93720160	614	+	3	50117133	0,683,8316	23.9123	34.4331	48.0908	62.329	CCDC18	0.258643	0.00906075	0.0433054	2.04284
615	chr3	113723482	113724393	615	-	2	111,39	0,872	3.32859	1.52097	2.50072	2.78006	CCDC191	-1.15994	0.00411014	0.0230553	2.38614
616	chr8	27593707	27614251	616	-	6	55,46,203,104,76,16	0,4281,11886,12304,16321,20528	82.947	93.3706	119.073	124.436	CCDC25	0.220055	0.000282087	0.00246539	3.54962
617	chr15	40846126	40849514	617	-	2	200100	0,3288	19.6655	12.4635	17.7455	17.3476	CCDC32	-0.502347	0.00102785	0.00734964	2.98807
618	chr17	42756079	42767152	618	-	5	332,59,136,88,235	0,1873,3291,5160,10838	151.891	109.045	169.472	115.762	CCDC43	0.194262	0.000325191	0.00278527	3.48786
619	chr17	61850826	61850951	619	-	1	125	0	14.73	13.393	10.0029	16.9584	CCDC47	-0.717156	2.38215e-05	0.000283525	4.62303
620	chr3	191100536	191100561	620	+	1	25	0	19.1298	24.758	22.3141	40.1441	CCDC50	-0.355199	0.00382564	0.021771	2.4173
621	chr17	80151840	80159777	621	-	4	175102109364	0,1298,4349,7573	34.2041	29.4054	33.2307	38.7541	CCDC57	-0.293722	0.00576178	0.0303463	2.23944
622	chr17	80151640	80151815	622	-	1	175	0	14.4239	12.4635	14.4272	18.682	CCDC57	-0.455591	0.00449146	0.024834	2.34761
623	chr10	61552830	61554316	623	-	2	39,86	0,1400	7.53716	5.87263	10.9647	15.7352	CCDC6	-0.754303	0.000233572	0.00209349	3.63158
624	chr3	49200317	49201067	624	-	1	750	0	43.4247	14.5337	32.1727	7.89538	CCDC71	0.586242	0.000251995	0.00223583	3.59861
625	chr12	498512	510819	625	+	2	140,10	0,12297	14.9213	15.1675	14.1868	10.7866	CCDC77	0.542396	0.00142502	0.00964412	2.84618
626	chr12	549865	551293	626	+	3	43153354	0,144,1074	28.9626	35.616	49.3411	51.7092	CCDC77	0.347726	0.000356452	0.00300505	3.448
627	chr3	112359253	112359990	627	-	1	737	0	902.278	332.29	344.234	127.661	CCDC80	0.1108	0.00489066	0.0265933	2.31063
628	chr3	112335618	112359228	628	-	5	87,137,157,1889,55	0,2196,13341,21256,23555	979.257	1069.96	225.305	252.597	CCDC80	0.0865983	0.0079909	0.0393199	2.0974
629	chr11	96122970	96123047	629	-	2	10,40	0,37	6.00677	6.67537	13.225	8.06218	CCDC82	1.05447	1.62384e-06	2.50816e-05	5.78946
630	chr11	96116498	96121870	630	-	5	139,800,40,84,12	0,627,2919,4195,5360	341.659	174.024	545.782	231.69	CCDC82	0.370828	7.8506e-23	7.74323e-21	22.1051
631	chr14	99976651	99976701	631	-	1	50	0	6.23633	4.09817	9.28152	11.6763	CCDC85C	-0.689468	0.00326115	0.0190819	2.48663
632	chr14	99976476	99976601	632	-	1	125	0	14.2326	10.7313	21.3523	29.6355	CCDC85C	-0.665474	8.66129e-06	0.000113938	5.06242
633	chr14	99973401	99973501	633	-	1	100	0	52.9131	46.3473	78.6765	111.536	CCDC85C	-0.573144	3.36517e-14	1.55172e-12	13.473
634	chr14	99969926	99970001	634	-	1	75	0	52.1862	45.8826	77.7628	110.257	CCDC85C	-0.586387	1.22472e-14	5.9729e-13	13.912
635	chr14	99969101	99969326	635	-	1	225	0	61.139	51.9242	90.9397	142.172	CCDC85C	-0.756574	3.57827e-27	4.54937e-25	26.4463
636	chr2	55561282	55562257	636	-	1	975	0	75.2951	51.0792	132.731	78.1754	CCDC88A	0.297268	2.68939e-05	0.000315989	4.57035
637	chr12	124421948	124428022	637	-	3	429,42,129	0,5342,5945	153.995	158.392	153.41	134.221	CCDC92	0.358374	1.8417e-12	7.06949e-11	11.7348
638	chr12	124421273	124421873	638	-	1	600	0	29.9956	18.2516	29.672	25.4098	CCDC92	-0.354373	0.00429599	0.0239398	2.36694
639	chr19	41829835	41830360	639	+	1	525	0	11.0953	8.74557	13.7059	8.28459	CCDC97	0.519884	0.00806262	0.0395762	2.09352
640	chr15	40627302	40627752	640	-	1	450	0	29.0774	20.3641	9.66625	4.3925	CCDC9B	0.824147	8.15497e-05	0.000843691	4.08858
641	chr7	45039824	45039924	641	+	1	100	0	39.8666	48.9245	27.2194	31.0255	CCM2	0.391092	0.000219798	0.00198785	3.65798
642	chr7	45067394	45078024	642	+	2	2173	0,10457	53.6401	94.7648	40.0115	58.5481	CCM2	0.392965	2.2023e-06	3.31453e-05	5.65712
643	chr1	86048240	86049155	643	+	2	67733	0,182	219.151	171.151	186.785	136.056	CCN1	0.221713	3.16156e-06	4.58396e-05	5.5001
644	chr4	122737923	122737998	644	-	1	75	0	25.8635	35.5738	18.9478	36.1964	CCNA2	-0.385375	0.00114016	0.00802487	2.94304
645	chr11	69465954	69466154	645	+	1	200	0	3.17555	3.76017	22.4584	14.5675	CCND1	1.01198	4.09662e-05	0.000458084	4.38757
646	chr14	99969087	99976603	646	+	4	234,34,72,110	0,860,4325,7406	75.5246	79.7664	110.609	186.542	CCNK	-0.532116	1.80059e-18	1.26128e-16	17.7446
647	chr14	99976628	99976703	647	+	1	75	0	6.54241	4.30941	9.61816	12.0655	CCNK	-0.671666	0.00339748	0.0197587	2.46884
648	chr3	156867359	156867860	648	-	3	26,142,7	0,265,494	32.8268	48.164	43.5703	82.1787	CCNL1	-0.248477	0.00534399	0.028571	2.27213
649	chr1	1326736	1326761	649	-	1	25	0	15.1126	22.0541	12.6479	14.1227	CCNL2	0.512179	0.00130028	0.00893459	2.88596
650	chr1	1322190	1323209	650	-	2	772,53	0,966	208.439	167.011	164.855	126.493	CCNL2	0.193738	8.50613e-05	0.000874671	4.07027
651	chr2	135710804	135712229	651	+	1	1425	0	116.998	40.6437	137.395	43.2022	CCNT2	0.261912	0.000924418	0.00673274	3.03413
652	chr10	35855107	35858500	652	+	2	6519	0,2874	38.2597	23.406	53.0922	49.6519	CCNY	-0.488304	1.11706e-06	1.7856e-05	5.95192
653	chr16	19548166	19553234	653	+	3	743,131,26	0,3812,5042	105.252	76.0907	144.465	92.9097	CCP110	0.279959	6.43615e-06	8.74386e-05	5.19137
654	chr10	86131624	86132074	654	+	1	450	0	12.3961	7.2246	19.1401	8.17339	CCSER2	0.560878	0.00400406	0.0225752	2.3975
655	chr7	56131173	56131448	655	+	1	275	0	42.7743	51.037	60.0173	62.8294	CCT6A	0.292817	0.000508041	0.00405456	3.2941
656	chr2	73466875	73471167	656	+	4	49,107,126,43	0,689,3256,4249	64.6589	93.0326	68.8179	143.562	CCT7	-0.413264	5.50851e-10	1.54343e-08	9.25897
657	chr2	73471686	73474932	657	+	2	157,43	0,3203	40.67	54.0789	42.8489	86.9048	CCT7	-0.487183	1.05905e-08	2.48069e-07	7.97509
658	chr2	73474982	73477010	658	+	3	72,189,64	0,1136,1964	69.4413	87.498	83.9184	139.337	CCT7	-0.275572	2.00051e-05	0.000242565	4.69886
659	chr6	47445724	47445899	659	+	1	175	0	16.4517	20.6176	14.9081	17.1252	CD2AP	0.44871	0.00282399	0.0170081	2.54914
660	chr6	47591937	47592112	660	+	1	175	0	6.88674	6.25287	7.35789	11.2871	CD2AP	-0.654817	0.00324331	0.019018	2.48901
661	chr16	30364596	30365626	661	-	4	12433158122	0,92,625,908	118.069	103.637	89.5931	99.0815	CD2BP2	-0.193058	0.00175729	0.0114864	2.75516
662	chr16	30362186	30362561	662	-	1	375	0	17.5612	19.0121	18.0821	14.5119	CD2BP2	0.560731	0.000195962	0.00180343	3.70783
663	chr19	45911517	45911617	663	+	1	100	0	6.38937	3.25318	2.54881	3.44728	CD3EAP	-1.22585	0.000254734	0.00225741	3.59391
664	chr11	35236430	35243939	664	+	4	31,72,79,18	0,4432,6770,7491	39.7135	51.4595	69.5874	77.4526	CD44	0.339592	3.10793e-05	0.000358463	4.50753
665	chr11	35244864	35250973	665	+	2	2298	0,5811	85.1278	114.453	160.864	155.517	CD44	0.590941	1.48235e-26	1.85251e-24	25.8291
666	chr11	33731105	33743988	666	-	3	784,102,64	0,7810,12819	63.6258	60.543	73.6751	63.1074	CD59	0.273291	0.000372247	0.0031167	3.42917
667	chr12	56122729	56122804	667	-	1	75	0	66.8397	74.9077	64.1531	66.3879	CD63	0.544845	4.60379e-13	1.85799e-11	12.3369
668	chr12	56121029	56121401	668	-	2	94,6	0,366	52.301	49.7272	42.8489	70.3912	CD63	-0.658719	1.11777e-14	5.48781e-13	13.9516
669	chr17	7482955	7483488	669	+	2	89361	0,172	72.9612	77.147	36.6933	59.3822	CD68	-0.481541	6.88502e-09	1.64963e-07	8.16209
670	chr5	149779603	149779703	670	-	1	100	0	15.1126	7.6471	16.2066	14.6787	CD74	-0.716739	4.46315e-05	0.000494544	4.35036
671	chr1	100964812	100964837	671	+	1	25	0	1.14779	0.0845	2.01981	1.50123	CDC14A	-3.20677	0.00393128	0.0222685	2.40547
672	chr9	99263464	99263714	672	-	1	250	0	5.77721	5.83038	11.8303	7.11696	CDC14B	0.867387	0.000178987	0.00167311	3.74718
673	chr20	3786474	3786699	673	+	1	225	0	34.625	60.3318	44.2916	64.8867	CDC25B	0.373183	2.38688e-05	0.00028378	4.62217
674	chr5	137673949	137673999	674	-	1	50	0	28.4269	34.8978	36.549	33.2496	CDC25C	0.715966	2.65118e-11	8.90271e-10	10.5766
675	chr9	116037706	116037852	675	-	1	146	0	5.20332	3.63343	3.17399	4.5037	CDC26	-0.899884	0.0038126	0.0217137	2.41878
676	chr17	45219746	45221267	676	-	2	56,19	0,1502	8.95277	7.85834	11.3013	21.2397	CDC27	-0.989619	9.48018e-08	1.87178e-06	7.02318
677	chr1	227181658	227182033	677	-	1	375	0	21.2341	13.3507	31.788	28.9127	CDC42BPA	-0.409563	0.00195464	0.0125635	2.70893
678	chr14	103432677	103433385	678	-	2	47,3	0,705	9.18232	7.6471	8.41589	12.1767	CDC42BPB	-0.671991	0.000980975	0.00707474	3.00834
679	chr22	37962719	37964414	679	+	2	100300	0,1395	12.8552	6.25287	17.9379	16.2356	CDC42EP1	-0.677392	0.000190835	0.00176882	3.71934
680	chr22	37964589	37965014	680	+	1	425	0	26.9731	33.2078	36.2124	41.423	CDC42EP1	0.293119	0.00552192	0.0293652	2.25791
681	chr2	37872486	37898714	681	-	2	1479146	0,26082	84.0948	34.94	93.2961	34.9732	CDC42EP3	0.270901	0.002225	0.0140186	2.65267
682	chr22	19470309	19471418	682	+	2	41,34	0,1075	71.3543	107.989	25.5843	55.2677	CDC45	-0.3981	7.87212e-06	0.000104621	5.10391
683	chr6	44355442	44358091	683	+	2	163,87	0,2562	26.5905	36.7568	29.8163	55.6013	CDC5L	-0.309483	0.00293481	0.0175506	2.53242
684	chr17	38445797	38445847	684	+	1	50	0	12.6639	13.6042	6.15562	13.2331	CDC6	-0.879234	6.04503e-06	8.26868e-05	5.2186
685	chr8	25364112	25365287	685	+	1	1175	0	87.0025	57.9658	183.755	92.9097	CDCA2	0.510422	4.00219e-15	2.0283e-13	14.3977
686	chr14	105477384	105487347	686	-	2	888,12	0,9951	182.805	49.6427	147.494	35.7516	CDCA4	0.335359	1.81997e-05	0.00022301	4.73994
687	chr11	64847039	64851103	687	-	4	220,36,66,3	0,3796,3917,4061	32.8651	27.2084	26.498	32.7492	CDCA5	-0.435926	0.000129021	0.00125567	3.88934
688	chr7	21951324	21951349	688	-	1	25	0	50.6558	70.8518	27.1232	56.6021	CDCA7L	-0.457702	7.40289e-07	1.22981e-05	6.1306
689	chr1	1654243	1655793	689	-	2	28,97	0,1453	14.4239	24.8848	24.8148	30.8031	CDK11A,CDK11B	0.59514	4.53049e-06	6.3877e-05	5.34385
690	chr1	1654070	1654168	690	-	2	3,22	0,76	20.8898	37.8552	35.3948	48.7623	CDK11B,CDK11A	0.511119	1.58255e-06	2.45128e-05	5.80064
691	chr1	1638941	1654045	691	-	10	82,66,159,96,162,164,133,128,116,19	0,677,1291,1535,1976,4761,8843,11825,14093,15085	839.876	1389.7	930.509	1224.01	CDK11A,CDK11B	0.455887	1.70401e-127	1.97261e-124	126.769
692	chr1	1573906	1633837	692	-	7	46,176,66,159,96,162,20	0,1731,2502,3116,3360,3801,59911	615.675	912.793	671.011	799.991	CDK11B,CDK11A	0.443631	2.23025e-84	1.44278e-81	83.6516
693	chr17	37618238	37619138	693	+	1	900	0	115.506	75.8795	184.717	94.6334	CDK12	0.483508	8.70618e-16	4.72821e-14	15.0602
694	chr7	39991279	40027850	694	+	2	172653	0,35918	106.668	33.9261	164.038	40.6445	CDK13	0.483109	4.621e-09	1.13945e-07	8.33526
695	chr9	123280856	123287321	695	-	2	67,58	0,6407	35.658	51.7975	32.2689	61.9954	CDK5RAP2	-0.28219	0.00277805	0.0167866	2.55626
696	chr9	123253612	123280041	696	-	2	143,7	0,26422	50.1202	68.4859	47.0809	81.1222	CDK5RAP2	-0.220646	0.00591216	0.030954	2.22825
697	chr17	46052168	46052368	697	+	1	200	0	7.72846	6.84436	3.60681	5.61573	CDK5RAP3	-0.691799	0.00968203	0.045484	2.01403
698	chr17	46052568	46052994	698	+	2	135115	0,311	16.7195	17.1532	10.4357	16.5136	CDK5RAP3	-0.488958	0.00266218	0.016256	2.57476
699	chr9	130550853	130552263	699	+	2	118807	0,603	100.929	72.0348	101.808	68.334	CDK9	0.217295	0.00150272	0.01008	2.82312
700	chr12	12870478	12870503	700	+	1	25	0	5.50939	3.42218	2.78927	4.89291	CDKN1B	-1.18356	0.000177812	0.00166353	3.75004
701	chr9	21994991	21995066	701	-	1	75	0	2.946	0.84498	1.39463	1.39003	CDKN2A	-1.67406	0.00175032	0.011451	2.75688
702	chr9	21974707	21974857	702	-	1	150	0	14.0413	16.5194	11.4937	10.3418	CDKN2A	0.689297	8.79277e-05	0.000901618	4.05587
703	chr4	184367625	184368625	703	+	1	1000	0	14.3474	9.67506	24.5744	12.2323	CDKN2AIP	0.553137	0.000982642	0.00708166	3.0076
704	chr9	22005001	22009303	704	-	2	1245630	0,3672	210.696	80.6536	226.844	83.7911	CDKN2B	0.186929	0.00111941	0.00789403	2.95101
705	chr9	21994989	21995139	705	+	1	150	0	3.21381	1.09848	1.49081	1.50123	CDKN2B-AS1	-1.43618	0.00400492	0.0225752	2.39741
706	chr20	5170469	5170982	706	+	2	15235	0,278	9.79448	13.055	10.58	10.1194	CDS2	0.599461	0.00152498	0.0102031	2.81673
707	chr3	133292954	133293104	707	+	1	150	0	89.5659	141.154	64.105	83.0683	CDV3	0.662019	3.93652e-23	3.97173e-21	22.4049
708	chr3	133306619	133307619	708	+	1	1000	0	142.517	105.243	128.45	85.7928	CDV3	0.255909	1.61903e-05	0.000200088	4.79075
709	chr6	4890345	4935866	709	+	3	15667118	0,1601,45403	155.411	94.0466	231.605	136.724	CDYL	0.158574	0.00238828	0.0148853	2.62191
710	chr6	4943967	4954439	710	+	3	23144308	0,8532,10164	31.9468	33.6303	47.8503	45.5374	CDYL	0.268311	0.00655599	0.0336209	2.18336
711	chr20	48808069	48808094	711	+	1	25	0	12.9318	14.7872	13.3211	28.7459	CEBPB	-0.41972	0.0063417	0.0327201	2.19779
712	chr8	48649549	48650074	712	-	1	525	0	157.324	95.0183	64.9707	35.8072	CEBPD	0.262598	0.00085647	0.00630138	3.06729
713	chr19	33870122	33870947	713	+	1	825	0	64.7736	42.2492	295.47	153.126	CEBPG	0.451932	9.82551e-12	3.4578e-10	11.0076
714	chr15	81241184	81241259	714	+	1	75	0	2.90774	2.70395	2.50072	1.00082	CEMIP	1.34483	0.0037732	0.0215306	2.42329
715	chr20	3765872	3766522	715	-	1	650	0	42.6213	14.5337	19.5249	10.2306	CENPB	-0.405176	0.00942733	0.0446431	2.02561
716	chr16	90037532	90038082	716	-	1	550	0	22.1141	16.9842	26.498	16.2356	CENPBD1	0.448401	0.00139333	0.00946454	2.85595
717	chr4	104084687	104097125	717	-	3	23,168,9	0,11205,12429	8.79973	8.99907	21.8332	33.9168	CENPE	-0.510122	0.00183924	0.0119228	2.73536
718	chr4	104062004	104080372	718	-	15	2.57159e+44	0,902,2400,3483,4202,4675,4981,6508,7996,8270,10371,12199,17452,17766,18162	337.833	367.061	987.592	1072.72	CENPE	0.100701	0.000118638	0.00117016	3.92577
719	chr4	104057477	104060954	719	-	3	39,102,9	0,2030,3468	15.0743	13.8155	39.7711	49.8187	CENPE	-0.342265	0.00768633	0.0382145	2.11428
720	chr1	214788269	214792522	720	+	3	102,122,51	0,3646,4202	28.4269	28.4337	53.0441	87.1828	CENPF	-0.605673	2.20627e-10	6.58437e-09	9.65634
721	chr1	214795563	214802502	721	+	2	61114	0,6825	55.5913	78.2032	106.377	207.059	CENPF	-0.353263	2.91679e-08	6.35825e-07	7.5351
722	chr1	214803889	214815788	722	+	4	1161231362525	0,1933,7319,9374	831.918	634.878	2002.55	1442.19	CENPF	0.194254	2.55613e-24	2.8111e-22	23.5924
723	chr1	214815963	214837324	723	+	9	7.04284e+27	0,1936,6054,9089,10207,12620,14312,16229,20970	2233.71	1786.84	5039.82	3762.2	CENPF	0.216917	1.64675e-77	8.83421e-75	76.7834
724	chr13	25479618	25480393	724	-	1	775	0	51.4975	29.0674	62.7104	30.7475	CENPJ	0.320685	0.00129137	0.00889381	2.88895
725	chr13	25457191	25457416	725	-	1	225	0	11.937	16.8152	15.1005	15.7908	CENPJ	0.536431	0.000850142	0.00626848	3.07051
726	chr1	173769387	173772555	726	-	2	270455	0,2713	30.7608	7.73159	53.1403	9.78582	CENPL	0.561958	0.000729641	0.0055101	3.13689
727	chr4	185615390	185615590	727	-	1	200	0	6.54241	6.33737	5.1938	3.16927	CENPU	0.7753	0.00672431	0.0343876	2.17235
728	chr6	126661234	126661259	728	+	1	25	0	3.09903	2.83069	5.81898	3.22487	CENPW	0.883496	0.00768327	0.0382079	2.11445
729	chr5	122685637	122693949	729	-	2	146,4	0,8308	35.8876	26.4057	103.684	63.6078	CEP120	0.378079	3.45034e-05	0.000392604	4.46214
730	chr5	122682203	122682453	730	-	1	250	0	43.1187	21.1246	137.78	51.9872	CEP120	0.480831	3.79211e-07	6.70478e-06	6.42112
731	chr14	81251224	81366303	731	-	9	665,351,152,133,75,87,117,73,22	0,7879,46262,51324,53323,55801,77876,110837,115057	129.968	116.734	183.851	153.404	CEP128	0.226009	1.19688e-05	0.000152258	4.92195
732	chr17	79169634	79170583	732	-	2	117,83	0,866	29.9573	40.01	23.4683	28.0786	CEP131	0.299373	0.00928167	0.0441311	2.03237
733	chr15	49048100	49059292	733	-	4	650,132,282,36	0,4231,6487,11156	90.905	81.3719	117.967	97.747	CEP152	0.227962	0.00030701	0.00265749	3.51285
734	chr11	117257977	117265683	734	+	8	151,132,217,78,132,123,144,48	0,3515,3737,4964,5234,5742,7088,7658	74.7212	101.271	98.4418	124.269	CEP164	0.234559	0.000166821	0.00157275	3.77775
735	chr1	243354321	243354346	735	-	1	25	0	6.23633	5.53464	6.44416	9.73022	CEP170	-0.647584	0.00624746	0.0323477	2.2043
736	chr1	243319727	243336083	736	-	4	30,1833,127,85	0,7858,13202,16271	503.803	285.14	620.804	315.982	CEP170	0.270026	1.08093e-17	7.16117e-16	16.9662
737	chr18	13042286	13049560	737	+	2	47703	0,6571	53.8696	46.6853	59.2959	44.759	CEP192	0.308679	0.000411542	0.00339913	3.38559
738	chr20	34087921	34095959	738	+	5	77,122,2616,114,96	0,1750,2296,7645,7942	552.049	317.207	362.749	207.893	CEP250	0.134072	0.000153114	0.00146042	3.81499
739	chr20	34102897	34103122	739	+	1	225	0	2.83122	1.47872	2.93354	0.61161	CEP250	1.45694	0.00897989	0.0430153	2.04673
740	chr12	88443067	88447474	740	-	3	124,80,46	0,1063,4361	6.31285	8.11184	12.696	11.6207	CEP290	0.593497	0.00349475	0.0202776	2.45658
741	chr11	93433084	93435632	741	+	2	268,7	0,2541	8.95277	10.7313	14.4753	10.9535	CEP295	0.777388	2.90076e-05	0.000337399	4.53749
742	chr1	179975610	179984985	742	+	4	92,147,659,2	0,5453,7371,9373	74.3386	87.5402	118.64	127.16	CEP350	0.251896	4.691e-05	0.000516927	4.32873
743	chr1	179989813	179990113	743	+	1	300	0	7.72846	6.75986	14.86	9.45222	CEP350	0.576993	0.00502049	0.0271516	2.29925
744	chr1	180049701	180053257	744	+	2	95105	0,3451	16.3369	19.6036	24.1416	39.9773	CEP350	-0.348766	0.00646306	0.0332526	2.18956
745	chr1	180053307	180056731	745	+	2	6,19	0,3405	15.3421	17.5756	21.0638	37.4196	CEP350	-0.518017	0.000114805	0.00113847	3.94004
746	chr10	95256368	95256518	746	+	1	150	0	15.1126	13.4775	20.2462	32.4711	CEP55	-0.592673	3.18857e-05	0.000366419	4.4964
747	chr10	95256668	95263012	747	+	3	12195143	0,3128,6201	242.413	411	428.248	731.88	CEP55	0.108326	0.000394174	0.00327783	3.40431
748	chr10	95263062	95278666	748	+	5	83,69,151,314,33	0,3682,12099,13629,15571	182.575	241.581	315.187	368.136	CEP55	0.293788	8.27275e-15	4.08897e-13	14.0823
749	chr11	95561169	95564422	749	+	3	22145233	0,1181,3020	44.1899	80.6959	74.156	108.923	CEP57	0.426519	4.7283e-09	1.1633e-07	8.32529
750	chr17	62530716	62530741	750	+	1	25	0	7.26934	7.09786	10.6761	16.1244	CEP95	-0.519595	0.00928576	0.044141	2.03218
751	chr3	101476000	101481348	751	+	3	40,790,20	0,477,5328	74.4916	38.7847	93.1518	40.7557	CEP97	0.367906	1.55511e-05	0.000193247	4.80824
752	chr3	101481398	101484309	752	+	2	6619	0,2292	61.9042	15.8857	95.893	17.0696	CEP97	0.641061	1.17578e-07	2.26457e-06	6.92967
753	chr16	66978543	66978568	753	+	1	25	0	3.02251	1.56322	1.34654	2.05725	CES2	-1.43976	0.0018193	0.0118179	2.7401
754	chr21	33974621	33974696	754	-	1	75	0	40.7466	58.8953	48.187	89.3512	CFAP298	-0.236684	0.00415646	0.0232802	2.38128
755	chr2	55771151	55771496	755	+	2	59141	0,204	94.9605	175.461	160.335	290.683	CFAP36	0.143296	0.00319483	0.0187738	2.49555
756	chr4	186111933	186124955	756	-	2	433,17	0,13005	9.56492	7.85834	28.2774	15.8464	CFAP97	0.669453	0.000121934	0.00119676	3.91387
757	chr16	75445785	75467401	757	-	4	65220118215	0,647,2690,21401	581.318	848.025	369.385	545.56	CFDP1	0.104759	9.86322e-05	0.000996974	4.00598
758	chr16	75339038	75429070	758	-	2	42,83	0,89949	49.3167	67.8099	25.5843	57.9921	CFDP1	-0.601187	1.53743e-10	4.69664e-09	9.8132
759	chr11	65623427	65625581	759	-	2	286,14	0,2140	371.578	496.132	304.511	404.777	CFL1	0.133174	2.6879e-05	0.000315983	4.57059
760	chr2	202002465	202002490	760	+	1	25	0	0.53564	0.29574	2.11599	0.1668	CFLAR	2.93351	0.00709318	NA	2.14916
761	chr3	88104674	88105149	761	-	1	475	0	60.412	30.8841	106.713	46.7607	CGGBP1	0.34166	8.68335e-05	0.000891644	4.06131
762	chr19	4402636	4423386	762	+	6	175,51,857,57,230,55	0,3272,6263,15380,19926,20695	758.881	887.697	538.857	436.97	CHAF1A	0.654773	1.86524e-144	2.56412e-141	143.729
763	chr21	37783854	37785408	763	+	2	48227	0,1327	21.0811	21.2936	14.1387	21.7401	CHAF1B	-0.481675	0.00072518	0.0054831	3.13955
764	chr13	115090723	115091748	764	+	1	1025	0	63.8554	30.5039	115.274	36.9748	CHAMP1	0.691335	1.74382e-14	8.3563e-13	13.7585
765	chr10	75541805	75543110	765	+	3	152119279	0,275,1026	41.9326	40.2634	24.3339	18.404	CHCHD1	0.466711	0.000105366	0.00105582	3.9773
766	chr7	132658766	132707179	766	-	3	18,118,14	0,1162,48399	106.668	109.299	130.182	130.885	CHCHD3	0.148953	0.00850259	0.0413018	2.07045
767	chr3	14154251	14163424	767	-	3	443,99,8	0,3674,9165	56.5095	35.3625	61.0272	34.1392	CHCHD4	0.283639	0.00268037	0.0163536	2.5718
768	chr5	98215302	98217006	768	-	3	130,96,24	0,1477,1680	56.5478	76.5555	61.0753	107.032	CHD1	-0.262657	0.0002995	0.00259862	3.5236
769	chr5	98212209	98212259	769	-	1	50	0	40.8996	58.5151	43.955	84.8475	CHD1	-0.319515	0.000148028	0.00141868	3.82966
770	chr15	93487720	93487745	770	+	1	25	0	9.14406	9.50606	12.7921	19.8497	CHD2	-0.466217	0.00873917	0.0421993	2.05853
771	chr15	93522408	93522433	771	+	1	25	0	8.91451	9.7173	9.76243	16.7916	CHD2	-0.537013	0.00416687	0.0233318	2.38019
772	chr15	93522483	93522508	772	+	1	25	0	12.5109	14.4915	14.2349	25.243	CHD2	-0.494094	0.0014421	0.00972975	2.841
773	chr15	93527689	93528811	773	+	2	41,84	0,1038	30.8373	43.6011	35.1544	68.4452	CHD2	-0.339012	0.000390306	0.00325181	3.4086
774	chr15	93541764	93545465	774	+	3	87,129,59	0,1977,3642	65.998	105.834	84.6879	128.884	CHD2	0.194116	0.00248462	0.015372	2.60474
775	chr15	93547864	93547914	775	+	1	50	0	14.7682	17.2376	17.6012	30.5807	CHD2	-0.454777	0.00128816	0.0088856	2.89003
776	chr17	7788363	7792118	776	+	2	38,12	0,3743	15.7247	14.0267	3.89535	2.39085	CHD3	0.761803	0.00915185	0.0436157	2.03849
777	chr17	7792981	7794025	777	+	2	113137	0,907	131.766	282.055	48.5236	64.0527	CHD3	0.820578	1.87007e-32	3.09265e-30	31.7281
778	chr12	6711196	6716545	778	-	4	145,122,178,80	0,345,4243,5269	263.112	377.285	237.568	338.223	CHD4	0.148903	3.61093e-05	0.000408762	4.44238
779	chr12	6697013	6697038	779	-	1	25	0	54.8644	82.6816	49.1007	101.528	CHD4	-0.333596	9.81807e-06	0.000128159	5.00797
780	chr12	6691908	6692506	780	-	4	6,89,87,143	0,105,284,455	43.5395	63.3315	44.7244	89.24	CHD4	-0.334107	4.78413e-05	0.000525084	4.3202
781	chr20	40143537	40247016	781	-	4	54,521,56,38	0,18151,36406,103441	332.668	289.238	432.336	356.515	CHD6	0.198529	2.13551e-09	5.50651e-08	8.6705
782	chr14	21859177	21859776	782	-	2	45155	0,444	22.3054	25.6452	20.15	34.6952	CHD8	-0.461013	0.000193908	0.00179126	3.71241
783	chr14	21854007	21854282	783	-	1	275	0	6.27459	3.84467	6.63653	7.17256	CHD8	-0.694578	0.0071925	0.0362675	2.14312
784	chr16	53357995	53358895	784	+	1	900	0	111.106	26.1945	118.784	21.4065	CHD9	0.505131	6.63503e-07	1.11658e-05	6.17816
785	chr1	241797091	241799216	785	-	1	2125	0	159.237	61.895	90.8435	28.023	CHML	0.445887	1.34722e-07	2.56112e-06	6.87056
786	chr1	241794591	241794766	786	-	1	175	0	5.24158	5.87263	2.74117	1.55684	CHML	1.04285	0.00548511	0.0292331	2.26081
787	chr18	11851411	11852261	787	+	1	850	0	105.099	43.5166	187.121	71.8368	CHMP1B	0.232142	0.000939267	0.00681821	3.02721
788	chr19	59063696	59063721	788	-	1	25	0	40.3257	54.7972	21.4485	45.4262	CHMP2A	-0.516381	6.68482e-07	1.12239e-05	6.17491
789	chr2	86737545	86756408	789	-	2	57,68	0,18795	71.9665	109.975	55.9777	108.589	CHMP3,RNF103-CHMP3	-0.221927	0.00129682	0.00892477	2.88712
790	chr2	86732977	86733052	790	-	1	75	0	12.2048	9.8863	8.94489	11.2315	CHMP3,RNF103-CHMP3	-0.505525	0.00850887	0.0413231	2.07013
791	chr14	24679111	24682694	791	-	6	30,136,115,178,150,80	0,442,748,1509,1774,3503	128.246	223.033	160.816	228.466	CHMP4A	0.414606	3.43534e-19	2.53558e-17	18.464
792	chr20	32399153	32399428	792	+	1	275	0	466.959	494.357	300.519	456.375	CHMP4B	-0.287984	4.60822e-21	4.07059e-19	20.3365
793	chr20	32399453	32436311	793	+	2	11,39	0,36819	271.07	400.395	226.7	459.656	CHMP4B	-0.328318	3.3434e-21	3.00155e-19	20.4758
794	chr8	23104110	23104335	794	+	1	225	0	24.4862	31.1376	29.0949	28.7459	CHMP7	0.572101	8.82635e-07	1.44231e-05	6.05422
795	chr8	23117688	23118352	795	+	2	148302	0,362	19.1681	10.689	24.8629	10.3418	CHMP7	0.543894	0.00106029	0.00753751	2.97458
796	chr7	150934644	150935369	796	+	1	725	0	13.2761	7.05561	13.754	5.50453	CHPF2	0.581801	0.00713577	0.0360476	2.14656
797	chr8	141521720	141521745	797	+	1	25	0	9.56492	8.11184	6.97316	11.0091	CHRAC1	-0.766309	0.000260305	0.00230029	3.58452
798	chr15	78880752	78882408	798	+	2	13262	0,1394	8.76147	10.1821	7.45407	6.22734	CHRNA5	0.591737	0.00797059	0.0392463	2.09851
799	chr12	105151333	105151608	799	+	1	275	0	0.76519	0	4.76099	1.61244	CHST11	-3.32602	0.00823343	0.0402879	2.08442
800	chr10	73770432	73771257	800	+	1	825	0	79.5036	26.7437	69.2026	19.516	CHST3	0.377172	0.000479339	0.00388183	3.31936
801	chr14	65401055	65401105	801	+	1	50	0	5.89199	4.8164	4.76099	7.89538	CHURC1	-0.902336	0.000512254	0.00408156	3.29051
802	chr2	96938393	96938818	802	+	1	425	0	6.00677	6.04163	10.6761	7.72858	CIAO1	0.594201	0.00927621	0.0441146	2.03263
803	chr19	42777342	42778317	803	+	1	975	0	33.0946	14.1957	26.498	19.6273	CIC	-0.579428	1.81711e-05	0.000222783	4.74062
804	chr19	42799089	42799214	804	+	1	125	0	5.54765	3.63343	2.78927	4.3369	CIC	-0.978482	0.00209126	0.0133132	2.67959
805	chr16	11022962	11023437	805	+	1	475	0	11.5927	7.43585	9.66625	4.3925	CIITA	0.624104	0.00801009	0.0393967	2.09636
806	chr3	108271151	108276148	806	-	4	69,83,114,84	0,1343,2071,4913	94.6927	129.747	122.968	214.843	CIP2A	-0.2497	3.16373e-06	4.58407e-05	5.4998
807	chr17	36891656	36891731	807	+	1	75	0	3.82597	1.60547	3.6549	4.78171	CISD3	-1.38893	9.83054e-05	0.000994127	4.00742
808	chr6	139693693	139694468	808	-	1	775	0	83.2148	44.1081	49.0526	23.4081	CITED2	0.272267	0.00630351	0.0325689	2.20042
809	chr9	130940760	130947881	809	-	5	9,707,109,94,56	0,227,1933,2239,7065	352.869	409.69	357.94	524.876	CIZ1	-0.197159	1.28356e-10	3.9932e-09	9.89158
810	chr9	130931396	130931903	810	-	3	84,114,2	0,288,505	254.159	489.583	293.113	529.046	CIZ1	0.217158	2.20809e-11	7.47184e-10	10.656
811	chr13	53029594	53030114	811	+	2	167,8	0,512	43.3865	62.9512	91.9977	127.327	CKAP2	0.228314	0.00159242	0.0105657	2.79794
812	chr13	53030657	53039566	812	+	5	85,79,869,205,137	0,4373,4535,5840,8772	243.217	244.327	523.564	502.802	CKAP2	0.174056	1.71882e-07	3.22572e-06	6.76477
813	chr13	53047981	53048081	813	+	1	100	0	60.9094	108.749	136.626	230.078	CKAP2	0.184562	0.0014327	0.00968121	2.84384
814	chr13	53048156	53049291	814	+	2	63262	0,873	39.5605	64.4722	96.2297	132.164	CKAP2	0.3558	1.00487e-06	1.61802e-05	5.99789
815	chr2	113509884	113514711	815	-	2	1671158	0,3669	339.555	221.386	701.308	394.102	CKAP2L	0.326367	1.75191e-23	1.85256e-21	22.7565
816	chr2	113494126	113495426	816	-	1	1300	0	58.1547	33.2078	170.097	78.0086	CKAP2L	0.425774	4.86309e-08	1.02162e-06	7.31309
817	chr12	106632658	106641252	817	-	2	1469106	0,8488	566.855	339.979	369.001	187.654	CKAP4	0.367286	1.34497e-24	1.50165e-22	23.8713
818	chr11	46765472	46766032	818	-	2	343,57	0,503	18.9768	14.1112	34.4811	38.6429	CKAP5	-0.46905	0.000241606	0.00215321	3.61689
819	chr16	66586465	66586690	819	+	1	225	0	35.4667	51.2482	30.3453	27.745	CKLF,CKLF-CMTM1	0.7842	2.22033e-13	9.30214e-12	12.6536
820	chr5	80546601	80597373	820	-	2	7268	0,50504	11.2101	7.73159	21.208	10.2306	CKMT2-AS1	0.638626	0.000586429	0.00459185	3.23178
821	chr14	105461247	105461497	821	+	1	250	0	3.51989	0.67599	5.57853	3.33608	CLBA1	-1.50144	0.000921794	0.00672089	3.03537
822	chr1	109472304	109472679	822	-	1	375	0	61.4833	22.4765	93.4404	26.1882	CLCC1	0.491082	2.05476e-06	3.11042e-05	5.68724
823	chr4	170639012	170641576	823	+	2	6519	0,2045	31.8703	23.4905	36.9818	23.2413	CLCN3	0.34748	0.00323668	0.0189862	2.4899
824	chr19	51226670	51227177	824	+	2	259,16	0,491	50.8471	39.0382	23.9011	15.8464	CLEC11A	0.373555	0.00253554	0.0156172	2.59593
825	chr14	38724179	38724529	825	-	1	350	0	24.2184	6.33737	14.331	2.27965	CLEC14A	0.859187	0.00169455	0.0111425	2.77094
826	chr16	11076822	11114066	826	+	3	26,232,17	0,20108,37227	35.658	61.8105	36.2604	55.4901	CLEC16A	0.303015	0.00101513	0.00727763	2.99348
827	chr16	11274032	11275157	827	+	1	1125	0	142.976	55.2196	120.564	44.3698	CLEC16A	0.207202	0.00557378	0.029566	2.25385
828	chr4	141310156	141313851	828	-	4	302101160112	0,1625,3216,3583	108.887	176.517	108.878	158.186	CLGN	0.263389	9.21931e-07	1.49984e-05	6.0353
829	chr1	25071937	25072087	829	+	1	150	0	56.28	45.9248	72.6171	56.9913	CLIC4	0.212912	0.0094964	0.0448665	2.02244
830	chr5	157232984	157240081	830	-	3	136,178,11	0,3651,7086	300.721	439.94	332.548	623.068	CLINT1	-0.237098	1.50932e-14	7.29614e-13	13.8212
831	chr5	157214454	157216374	831	-	2	546,4	0,1916	60.7946	51.7552	89.8817	72.5597	CLINT1	0.195141	0.00985874	0.0461564	2.00618
832	chr12	122862181	122865038	832	-	2	326124	0,2733	23.2619	19.8148	42.9932	31.3591	CLIP1	0.346419	0.00327752	0.0191472	2.48445
833	chr12	122794366	122831941	833	-	11	63,107,117,216,166,157,84,58,117,945,20	0,6929,9412,18127,18441,23167,24207,24828,26812,30933,37555	368.862	336.176	548.379	478.949	CLIP1	0.179217	2.39409e-09	6.1373e-08	8.62086
834	chr19	36506536	36507061	834	-	1	525	0	52.3775	65.2749	30.0567	55.9905	CLIP3	-0.457578	4.82073e-07	8.33025e-06	6.31689
835	chr2	201729323	201729373	835	-	1	50	0	10.6745	8.95682	12.5517	18.5152	CLK1	-0.677841	0.000133979	0.00129875	3.87296
836	chr2	201725948	201726458	836	-	2	241,34	0,476	42.3917	54.4592	66.8943	110.925	CLK1	-0.256947	0.000939169	0.00681821	3.02726
837	chr1	36228054	36235574	837	-	5	28162449109127	0,706,1812,2764,7393	233.728	166.377	184.909	128.383	CLSPN	0.151464	0.00163245	0.0107887	2.78716
838	chr1	36216931	36227621	838	-	5	176,192,575,109,23	0,2414,9011,9765,10667	669.965	512.144	476.964	325.156	CLSPN	0.284477	2.44575e-22	2.3491e-20	21.6116
839	chr1	36215343	36216906	839	-	2	69,56	0,1507	78.5854	149.477	63.7203	93.9105	CLSPN	0.483054	3.37856e-13	1.37869e-11	12.4713
840	chr1	36202194	36202551	840	-	2	13,37	0,320	4.43812	2.15471	2.11599	2.33525	CLSPN	-1.06447	0.0069671	0.035339	2.15695
841	chr1	9789833	9790308	841	-	1	475	0	23.0323	22.2653	29.2392	21.6845	CLSTN1	0.511306	5.78791e-05	0.000622823	4.23748
842	chr9	36198994	36204165	842	+	2	99101	0,5070	236.674	521.946	301.481	587.483	CLTA	0.300733	8.55035e-21	7.3751e-19	20.068
843	chr5	175837805	175843233	843	-	2	19,56	0,5372	41.3587	44.0236	30.3453	45.9823	CLTB	-0.263906	0.00748855	0.0374087	2.1256
844	chr5	175824609	175832583	844	-	3	110,118,22	0,321,7952	180.088	293.589	185.342	269.666	CLTB	0.287441	3.6736e-12	1.36719e-10	11.4349
845	chr8	27463988	27468684	845	-	4	53,149,126,22	0,2466,4003,4674	48.7428	43.3476	71.7995	58.4925	CLU	0.249506	0.00293218	0.0175444	2.53281
846	chr16	81009844	81014392	846	-	2	232,18	0,4530	26.4757	31.0954	41.0214	40.9781	CMC2	0.353712	0.000787072	0.00586438	3.10399
847	chr1	47838649	47838674	847	+	1	25	0	37.9919	52.8537	32.5094	62.4402	CMPK1	-0.360013	0.000112698	0.00112112	3.94808
848	chr3	32525453	32525503	848	-	1	50	0	9.98578	10.351	8.70443	14.4563	CMTM6	-0.562329	0.00302895	0.0179961	2.51871
849	chr6	37447975	37448250	849	+	1	275	0	5.50939	3.42218	9.66625	3.89209	CMTR1	0.75754	0.00748806	0.0374087	2.12563
850	chr16	71319570	71319770	850	-	1	200	0	1.95124	1.68997	4.23199	1.61244	CMTR2	1.29609	0.00281663	0.0169731	2.55027
851	chr3	128888544	128888594	851	-	1	50	0	35.0841	47.2345	64.634	125.158	CNBP	-0.440791	5.83378e-08	1.20823e-06	7.23405
852	chr3	128888419	128888494	852	-	1	75	0	18.6325	19.8993	32.8941	49.1515	CNBP	-0.395955	0.000850897	0.00627194	3.07012
853	chr16	50059116	50059166	853	+	1	50	0	2.7547	2.95744	4.32817	2.66886	CNEP1R1	1.12308	0.00149894	0.0100638	2.82422
854	chr1	95365041	95367267	854	-	2	32,43	0,2183	55.6678	82.8506	39.2421	75.7845	CNN3	-0.257977	0.00145855	0.00982266	2.83608
855	chr10	104678475	104678675	855	+	1	200	0	12.2431	8.57658	5.14571	10.5642	CNNM2	-1.31898	1.25229e-09	3.33867e-08	8.9023
856	chr10	104849073	104849648	856	+	1	575	0	38.9866	51.1637	56.2181	64.5531	CNNM2	0.312781	0.000260001	0.00229944	3.58503
857	chr16	58615313	58615388	857	-	1	75	0	16.6812	20.7443	22.1218	39.4213	CNOT1	-0.404982	0.00160308	0.01063	2.79504
858	chr19	54646682	54648053	858	+	6	57,68,75,90,129,81	0,172,495,713,1059,1290	201.284	257.762	193.565	297.689	CNOT3	-0.138145	0.000653185	0.00505695	3.18496
859	chr7	135073641	135095278	859	-	5	5,498,250,58,14	0,5028,6744,9279,21623	24.2566	12.041	32.9903	25.243	CNOT4	-0.50239	0.000196484	0.00180672	3.70667
860	chr7	135047671	135048613	860	-	2	267,8	0,934	14.5004	8.32308	18.9959	21.0173	CNOT4	-0.81996	5.56714e-07	9.51431e-06	6.25437
861	chr8	17104343	17104393	861	-	1	50	0	4.62942	5.74588	6.68462	5.56013	CNOT7	0.874423	0.000819703	0.00607663	3.08634
862	chr5	154251433	154255187	862	+	3	1111338	0,667,3416	55.7826	49.3048	53.3327	42.8686	CNOT8	0.258183	0.00343682	0.0199717	2.46384
863	chr17	40120185	40123961	863	+	2	573,52	0,3724	48.8576	37.0103	35.8757	23.5749	CNP	0.337818	0.00179331	0.0116698	2.74635
864	chr6	42903354	42903429	864	+	1	75	0	14.7682	15.2519	7.93498	12.9551	CNPY3,CNPY3-GNMT	-0.537465	0.00295904	0.0176523	2.52885
865	chr1	246805273	246811349	865	+	2	66909	0,5167	90.025	39.7565	117.149	48.2619	CNST	0.221258	0.00548847	0.0292439	2.26055
866	chr11	58346810	58346860	866	+	1	50	0	13.0465	11.872	3.60681	10.6754	ZFP91,ZFP91-CNTF	-1.32198	6.9746e-09	1.66927e-07	8.15648
867	chr11	58384242	58385472	867	+	2	46804	0,426	236.674	53.4029	326.248	67.6667	ZFP91,ZFP91-CNTF	0.242718	0.000124225	0.00121491	3.90579
868	chr9	123924241	123924373	868	+	2	8,42	0,90	17.5229	21.0823	30.73	58.3813	CNTRL	-0.539563	4.93623e-06	6.88037e-05	5.3066
869	chr9	123924398	123924423	869	+	1	25	0	14.6152	18.3784	27.0751	47.9839	CNTRL	-0.37508	0.00334546	0.0195078	2.47554
870	chr17	7839725	7839750	870	+	1	25	0	9.94752	7.6471	7.11744	12.7883	CNTROB	-1.09701	1.07263e-07	2.08599e-06	6.96955
871	chr17	7840018	7843485	871	+	4	117,99,237,72	0,463,2812,3395	122.89	147.492	113.975	135.612	CNTROB	0.150101	0.00593077	0.0309999	2.22689
872	chr7	43671707	43672507	872	-	1	800	0	32.5973	15.083	65.163	20.4057	COA1	0.679898	4.64157e-08	9.80704e-07	7.33334
873	chr11	73583912	73587891	873	-	2	527,90	0,3889	52.2245	33.4613	59.8249	26.911	COA4	0.633702	3.02706e-10	8.87736e-09	9.51898
874	chr2	99216876	99224955	874	-	3	380,84,186	0,3694,7893	33.8598	38.1932	40.3482	38.8653	COA5	0.347651	0.000546037	0.00431903	3.26278
875	chr17	40714515	40714915	875	+	1	400	0	20.3924	17.0687	17.8898	22.3517	COASY	-0.398145	0.00469299	0.0257541	2.32855
876	chr2	165552095	165557035	876	-	3	251,95,4	0,3819,4936	7.34586	6.08388	7.55025	4.00329	COBLL1	0.750832	0.00384236	0.0218436	2.4154
877	chr17	71197326	71197976	877	+	1	650	0	25.1749	14.069	25.3919	11.5095	COG1	0.425135	0.00545983	0.0291266	2.26282
878	chr16	69362530	69363922	878	-	2	552,23	0,1369	73.0377	22.6455	81.6582	20.2389	COG8,PDF	0.445914	4.41284e-05	0.000489462	4.35528
879	chr6	75801102	75812314	879	-	7	3,36,72,54,54,54,2	0,103,3721,5866,10213,10612,11210	175.344	268.324	52.1304	101.083	COL12A1	-0.212171	0.000624242	0.00486369	3.20465
880	chr6	75799978	75800003	880	-	1	25	0	30.7225	40.0944	9.71434	18.0148	COL12A1	-0.383559	0.00892117	0.042815	2.04958
881	chr6	75794966	75795316	881	-	1	350	0	219.151	296.124	75.6468	133.999	COL12A1	-0.267729	5.23401e-07	9.00095e-06	6.28117
882	chr17	48278773	48278998	882	-	1	225	0	237.707	384.172	50.7839	78.3422	COL1A1	0.224517	0.000393243	0.0032723	3.40534
883	chr17	48273288	48273541	883	-	2	49,26	0,227	82.4879	108.961	9.28152	21.6289	COL1A1	-0.573362	1.83038e-05	0.000224161	4.73746
884	chr17	48262406	48263706	884	-	3	603,243,29	0,732,1271	765.844	811.057	160.094	200.776	COL1A1	-0.119741	0.00145096	0.00977969	2.83835
885	chr9	116930496	116931446	885	+	1	950	0	27.7765	13.6887	21.737	19.0156	COL27A1	-0.684698	1.27392e-06	2.01129e-05	5.89486
886	chr2	189859485	189860379	886	+	3	72,54,24	0,286,870	417.834	581.264	25.44	31.1923	COL3A1,MIR3606	0.30679	0.000597147	0.00467079	3.22392
887	chr13	110853824	110862533	887	-	11	45,42,54,45,51,27,87,42,36,63,58	0,2088,3875,4016,5187,5387,5925,7371,7914,8502,8651	98.4039	115.129	36.549	54.7672	COL4A1	-0.220586	0.00592311	0.0309745	2.22745
888	chr13	110850854	110850904	888	-	1	50	0	31.1051	35.2358	14.0906	24.409	COL4A1	-0.462513	0.000374072	0.0031296	3.42704
889	chr13	110843988	110847381	889	-	4	8,71,84,12	0,572,1188,3381	53.9079	66.9227	22.5546	40.5333	COL4A1	-0.41113	4.23805e-05	0.000471906	4.37283
890	chr13	110839602	110843088	890	-	2	74,1	0,3485	24.7157	27.7577	9.04107	16.6804	COL4A1	-0.593322	0.000145609	0.001401	3.83681
891	chr13	110959630	110959755	891	+	1	125	0	21.7698	22.3075	3.22208	10.731	COL4A2	-1.32089	2.85026e-09	7.24757e-08	8.54512
892	chr13	111111146	111114691	892	+	3	135,73,67	0,3314,3478	51.421	59.9515	22.5065	36.4188	COL4A2	-0.303443	0.00326427	0.0190888	2.48621
893	chrX	107823769	107823939	893	+	2	47,28	0,142	90.1016	154.505	36.4528	57.2693	COL4A5	0.251848	0.00140593	0.0095384	2.85204
894	chr9	137533648	137533673	894	+	1	25	0	6.38937	7.09786	1.87554	0.94522	COL5A1	1.50237	0.000796724	0.00592025	3.09869
895	chr9	137694792	137704319	895	+	9	49,90,54,108,108,54,54,108,25	0,2028,2214,3242,6236,7308,8392,8545,9502	444.386	541.254	71.6553	86.46	COL5A1	0.256716	3.69356e-06	5.29941e-05	5.43255
896	chr21	47406863	47420262	896	+	24	123,21,21,45,54,45,27,27,45,54,63,63,54,36,63,63,63,63,51,36,63,66,36,18	0,205,549,660,2134,2658,2802,3308,3428,3823,4029,5060,5214,5413,5798,7217,10471,10750,11171,11448,11947,12203,12707,13381	464.587	477.838	224.921	210.006	COL6A1	0.338726	3.14912e-20	2.5749e-18	19.5018
897	chr21	47532238	47542841	897	+	19	253,21,66,54,45,27,27,45,54,63,63,90,63,63,63,63,51,36,53	0,479,1683,3547,3684,4052,4326,4445,5075,5549,6289,6705,7463,8190,8736,9231,9783,10171,10550	634.728	738.6	301.962	368.192	COL6A2	0.160996	6.8269e-08	1.39681e-06	7.16578
898	chr2	238255166	238271987	898	-	19	42,63,36,51,63,63,63,63,36,54,66,63,54,45,27,72,54,93,92	0,1283,1825,2089,3623,4606,5998,6817,8375,10814,11293,11997,12511,12682,12838,13564,14597,15215,16729	344.911	439.687	123.834	139.226	COL6A3	0.314924	4.47956e-12	1.64762e-10	11.3488
899	chr3	48604447	48607045	899	-	10	9,63,63,54,54,81,36,72,72,21	0,113,559,695,823,1075,1484,1769,2360,2577	63.205	67.5986	20.5829	19.4604	COL7A1	0.368328	0.00144568	0.00975091	2.83993
900	chr3	139079980	139080130	900	-	1	150	0	25.787	34.602	17.505	36.808	COPB2	-0.526619	1.2165e-05	0.000154396	4.91489
901	chr2	241075703	241075728	901	-	1	25	0	2.7547	3.80242	6.10753	4.2257	COPS9	1.34428	1.40578e-05	0.000176183	4.85208
902	chr12	120966905	120966955	902	-	1	50	0	6.925	5.19665	5.53044	7.50617	COQ5	-0.662673	0.00775152	0.0384493	2.11061
903	chr16	57492199	57494702	903	+	4	63,156,54,202	0,1277,1763,2301	69.9004	64.8525	84.8321	73.8941	COQ9	0.214033	0.00311239	0.0183975	2.50691
904	chr12	109125281	109125306	904	-	1	25	0	5.27984	6.80211	7.26171	7.56177	CORO1C	0.730972	0.00222026	0.0139967	2.6536
905	chr12	109040884	109042541	905	-	2	414161	0,1496	110.379	152.35	140.666	176.2	CORO1C	0.258663	5.48102e-07	9.40193e-06	6.26114
906	chr12	109039459	109039559	906	-	1	100	0	22.5732	27.6732	22.7469	45.593	CORO1C	-0.586874	5.0533e-07	8.69697e-06	6.29642
907	chr17	13980072	13980272	907	+	1	200	0	8.76147	12.2945	13.8501	9.39661	COX10	1.1651	7.31473e-10	2.00858e-08	9.1358
908	chr12	50512313	50514146	908	+	2	22328	0,1505	17.7525	14.407	20.3905	13.0107	COX14	0.470625	0.00258427	0.0158641	2.58766
909	chr14	70838061	70838411	909	-	1	350	0	5.39461	5.83038	7.26171	5.17092	SYNJ2BP	0.724257	0.00481742	0.0262795	2.31719
910	chr16	85840334	85840484	910	+	1	150	0	119.791	196.036	117.245	169.361	COX4I1	0.304337	3.38906e-09	8.56809e-08	8.46992
911	chr5	173315351	173315926	911	+	1	575	0	21.5019	13.9422	34.2406	18.96	CPEB4	0.372686	0.0069116	0.0351087	2.16042
912	chr5	37226928	37227472	912	-	2	247128	0,416	23.9123	26.617	31.3071	27.4114	CPLANE1	0.449901	0.000147534	0.00141456	3.83111
913	chr20	34241247	34252822	913	-	3	2019,85,141	0,5604,11434	387.456	136.169	438.251	147.788	CPNE1,RBM12	0.181454	2.6196e-05	0.000308778	4.58177
914	chr8	97797180	97797480	914	+	1	300	0	7.76672	7.98509	5.81898	3.72529	CPQ	0.803118	0.00232143	0.0145345	2.63425
915	chr14	92609472	92621549	915	+	3	166,101,83	0,11229,11994	35.0459	53.0227	54.1983	67.4443	CPSF2	0.395289	4.96133e-06	6.91099e-05	5.3044
916	chr14	92624081	92625479	916	+	2	147153	0,1245	48.5133	68.1056	70.3568	86.1264	CPSF2	0.315094	2.99444e-05	0.000347198	4.52368
917	chr12	69652511	69652836	917	+	1	325	0	28.0826	18.7586	31.3552	47.0943	CPSF6	-1.03537	1.86485e-19	1.42918e-17	18.7294
918	chr12	69653219	69653869	918	+	2	104,46	0,604	27.0878	27.6309	22.8431	41.9234	CPSF6	-0.728878	2.47382e-10	7.31339e-09	9.60663
919	chr11	61183788	61183838	919	-	1	50	0	5.24158	2.6617	4.90526	6.56095	CPSF7	-1.25258	2.00394e-05	0.000242846	4.69812
920	chr11	61171969	61179265	920	-	3	207,168,25	0,6440,7271	77.208	66.4157	107.339	76.563	CPSF7	0.394134	1.27668e-08	2.95273e-07	7.89392
921	chr11	61170494	61171019	921	-	1	525	0	52.6836	16.8152	73.4346	20.5725	CPSF7	0.31044	0.00806304	0.0395762	2.0935
922	chr16	1723987	1724812	922	+	1	825	0	13.1231	7.18236	30.2491	12.8995	CRAMP1	0.484929	0.00556243	0.0295307	2.25474
923	chr3	3216909	3221385	923	-	2	44,81	0,4395	20.8133	34.0528	29.3835	35.6404	CRBN	0.554263	1.23668e-06	1.95549e-05	5.90774
924	chr11	46299212	46299412	924	+	1	200	0	7.91975	9.54831	6.34798	5.22652	CREB3L1	0.86666	0.000289531	0.00252008	3.5383
925	chr11	46342336	46342661	925	+	1	325	0	172.781	95.9478	129.653	110.313	CREB3L1	-0.492004	3.33215e-18	2.28319e-16	17.4773
926	chr16	3786197	3786793	926	-	2	7143	0,453	53.6783	79.3862	88.7275	176.812	CREBBP	-0.30916	2.94411e-06	4.29984e-05	5.53105
927	chr16	3778955	3779605	927	-	1	650	0	50.1202	26.1945	89.1603	78.6758	CREBBP	-0.521787	1.86332e-09	4.83869e-08	8.72971
928	chr5	172517413	172518413	928	+	1	1000	0	53.7931	34.2641	133.067	72.8933	CREBRF	0.334453	2.85104e-05	0.000332319	4.545
929	chr5	172519313	172535756	929	+	2	20130	0,16313	6.65718	3.80242	15.1005	14.1227	CREBRF	-0.608135	0.00648722	0.0333535	2.18794
930	chr11	85374732	85376082	930	-	1	1350	0	430.154	195.149	217.755	95.8566	CREBZF	0.206908	1.61926e-05	0.000200088	4.79068
931	chr2	36583420	36583645	931	+	1	225	0	20.0098	18.7586	9.61816	15.624	CRIM1	-0.458816	0.00481013	0.0262463	2.31784
932	chr2	36774190	36776118	932	+	2	124451	0,1477	90.4459	44.3616	99.3555	36.1964	CRIM1	0.546616	7.91984e-11	2.53193e-09	10.1013
933	chr17	1339984	1359526	933	-	2	465356	0,19186	310.707	106.721	466.769	163.301	CRK	0.118636	0.0080366	0.0395005	2.09493
934	chr17	1326190	1339959	934	-	2	754,46	0,13723	59.1877	33.8838	108.685	56.9913	CRK	0.246787	0.00295245	0.0176225	2.52982
935	chr22	21272344	21304693	935	+	3	189466695	0,15722,31654	97.3326	59.5713	135.953	57.3249	CRKL	0.660111	1.54767e-20	1.30426e-18	19.8103
936	chr20	20016904	20019041	936	-	3	102,249,49	0,1062,2088	37.1501	63.7117	52.5632	76.3961	CRNKL1	0.355392	1.99733e-05	0.000242312	4.69955
937	chr19	18794489	18853795	937	+	2	149,76	0,59230	14.7682	15.4632	6.01135	11.0647	CRTC1	-0.634357	0.00116989	0.00820267	2.93185
938	chr6	106968116	106968441	938	+	1	325	0	4.13205	1.98571	4.13581	0.94522	CRYBG1	1.19377	0.00921865	0.0438694	2.03533
939	chr3	97594142	97596542	939	+	1	2400	0	71.0865	35.3625	100.414	40.4221	CRYBG3	0.418541	1.27472e-06	2.01129e-05	5.89459
940	chr12	53574407	53574642	940	-	2	23127	0,108	22.9175	20.9133	19.0439	15.2904	CSAD	0.457079	0.00141263	0.00957203	2.84997
941	chr1	115292716	115300608	941	-	2	112,63	0,7829	53.2192	101.271	58.1418	77.953	CSDE1	0.627826	4.04227e-17	2.49746e-15	16.3934
942	chr1	115266573	115267891	942	-	2	50,50	0,1268	60.5268	91.1314	51.9861	113.26	CSDE1	-0.413002	1.1161e-08	2.60325e-07	7.9523
943	chr20	47688940	47689154	943	+	2	50,50	0,164	106.018	166.757	84.255	163.746	CSE1L	-0.195228	0.000528818	0.00420207	3.27669
944	chr17	80223572	80231581	944	-	2	100400	0,7609	71.8134	50.699	70.453	46.1491	CSNK1D	0.315011	0.000129173	0.00125659	3.88883
945	chr17	80202292	80203911	945	-	2	415,60	0,1559	52.2245	35.447	72.9537	35.1956	CSNK1D	0.615477	3.80067e-11	1.25143e-09	10.4201
946	chr17	80197919	80200817	946	-	2	19281	0,2617	14.9978	9.16807	19.7172	9.56342	CSNK1D	0.473639	0.00818183	0.04008	2.08715
947	chr5	122868340	122885939	947	+	3	7,425,18	0,12770,17581	40.0579	14.238	65.7401	18.7376	CSNK1G3	0.430047	0.000639018	0.0049595	3.19449
948	chr20	453716	454566	948	-	1	850	0	20.0863	7.77384	58.1418	16.6248	CSNK2A1	0.559159	0.000303319	0.00262761	3.5181
949	chr1	201475958	201476251	949	-	2	9,54	0,239	22.6115	17.7024	52.419	30.4695	CSRP1	0.679068	1.20346e-08	2.78925e-07	7.91957
950	chr1	201459444	201465558	950	-	3	28,113,9	0,5875,6105	37.1884	44.8686	77.7147	79.4542	CSRP1	0.365205	1.015e-05	0.000131788	4.99354
951	chr20	23615962	23618389	951	-	2	42133	0,2294	15.916	14.9139	9.76243	14.9011	CST3	-0.512321	0.00258959	0.0158835	2.58677
952	chr10	53457495	53459355	952	-	1	1860	0	378.006	147.196	359.382	122.934	CSTF2T	0.31068	5.23855e-12	1.91398e-10	11.2808
953	chr4	1205682	1206032	953	-	1	350	0	29.4982	23.2793	36.2604	24.9094	CTBP1	0.325965	0.00566695	0.0299371	2.24665
954	chr4	1204738	1206040	954	+	2	6219	0,1083	28.9626	19.6458	35.6353	22.0181	CTBP1-AS	0.345909	0.00515178	0.0277253	2.28804
955	chr4	1244190	1244815	955	+	1	625	0	14.6917	6.08388	13.9463	3.55848	CTBP1-DT	0.836714	0.000607818	0.00474581	3.21623
956	chr10	126677485	126681820	956	-	3	782,118,50	0,3778,4285	177.257	65.5284	190.391	60.9946	CTBP2	0.327162	4.66346e-07	8.10211e-06	6.33129
957	chr16	67605058	67645854	957	+	3	109,790,1	0,39668,40795	173.163	131.902	217.515	132.609	CTCF	0.443683	3.66664e-19	2.69725e-17	18.4357
958	chr16	67663406	67671823	958	+	3	30162233	0,7186,8184	93.0858	118.847	101.712	124.658	CTCF	0.181763	0.00214838	0.0136334	2.66789
959	chr17	7147185	7147915	959	-	2	379,46	0,684	40.1344	25.5607	36.2604	18.4596	CTDNEP1	0.449061	0.00018759	0.00174168	3.72679
960	chr15	44719826	44776492	960	+	3	144,210,71	0,31362,56595	64.4293	107.609	60.8829	94.4666	CTDSPL2	0.226086	0.00127081	0.00878425	2.89592
961	chr18	46238048	46287824	961	+	3	18,493,64	0,46241,49712	67.4136	61.2613	32.9422	26.7442	CTIF	0.308066	0.00204662	0.0130859	2.68896
962	chr5	138160281	138160331	962	+	1	50	0	12.5874	14.1535	11.7341	20.0721	CTNNA1	-0.482012	0.00325648	0.0190647	2.48725
963	chr5	138268350	138268600	963	+	2	51,24	0,226	39.9814	40.3479	48.6198	70.4468	CTNNA1	-0.377406	2.10435e-05	0.000254072	4.67688
964	chr3	41281091	41281391	964	+	1	300	0	87.3851	50.1075	114.937	57.1025	CTNNB1	0.310937	3.06487e-05	0.000354331	4.51359
965	chr20	36322431	36355705	965	+	2	123,2	0,33272	84.8217	59.9093	75.9353	68.7232	CTNNBL1	-0.219263	0.00286951	0.0172492	2.54219
966	chr11	57576869	57576894	966	+	1	25	0	18.7472	24.42	12.5998	24.1309	CTNND1,TMX2-CTNND1	-0.435757	0.00239021	0.0148884	2.62156
967	chr11	57584076	57584551	967	+	1	475	0	66.8014	74.6543	68.866	53.1548	CTNND1,TMX2-CTNND1	0.654847	2.82471e-17	1.77513e-15	16.549
968	chr11	57529373	57529573	968	+	1	200	0	33.3624	52.1777	24.7667	33.3052	CTNND1	0.33964	0.0016047	0.0106375	2.79461
969	chr11	10793127	10794080	969	+	2	36,14	0,939	22.7263	28.6449	21.0638	42.813	CTR9	-0.568509	1.58806e-06	2.45808e-05	5.79913
970	chr8	11702208	11704633	970	-	3	523,129,73	0,961,2352	175.803	145.929	149.899	151.235	CTSB	-0.157826	0.00155722	0.0103697	2.80765
971	chr11	70256019	70260700	971	+	2	47,53	0,4628	39.5222	58.8108	28.2293	57.1025	CTTN	-0.320455	0.000772372	0.00577637	3.11217
972	chr11	70281384	70281859	972	+	1	475	0	25.7488	33.7148	32.0765	30.1915	CTTN	0.59886	1.01752e-07	1.99469e-06	6.99246
973	chr1	112997098	113000472	973	+	2	801920	0,1454	337.948	214.837	361.979	197.496	CTTNBP2NL	0.342346	1.17057e-18	8.30537e-17	17.9316
974	chr10	104183805	104184140	974	-	2	130120	0,215	75.2568	96.3703	38.4726	67.1107	CUEDC2	-0.294654	0.000204615	0.00186588	3.68906
975	chr7	148395854	148396823	975	+	3	1,127,22	0,140,947	4.62942	2.99969	8.51207	4.00329	CUL1	0.854756	0.00379348	0.021616	2.42096
976	chr13	113883760	113883957	976	+	2	73,2	0,195	5.85373	3.76017	4.47244	6.06054	CUL4A	-0.954417	0.000656298	0.00507391	3.1829
977	chr13	113909438	113918171	977	+	3	1153371	0,5482,8362	30.493	24.2088	37.2223	23.3525	CUL4A	0.454005	0.00011697	0.00115786	3.93192
978	chr9	123606127	123606552	978	+	1	425	0	9.64144	3.71793	14.4272	3.66968	CUTALP	0.722744	0.00644515	0.0331915	2.19077
979	chr7	101844876	101845301	979	+	1	425	0	12.4727	7.60485	15.4371	7.50617	CUX1	0.531909	0.00770865	0.0383081	2.11302
980	chr7	101893628	101893853	980	+	1	225	0	4.13205	1.94346	4.7129	4.83731	CUX1	-1.00187	0.00248523	0.015372	2.60463
981	chr11	94706649	94706724	981	-	1	75	0	9.18232	6.75986	8.60825	10.2862	CWC15	-0.551473	0.00898842	0.0430345	2.04632
982	chr11	94705345	94706449	982	-	2	12,13	0,1091	9.64144	8.66108	8.75252	13.2887	CWC15	-0.625443	0.00144659	0.00975408	2.83965
983	chr2	180809777	180815448	983	-	2	665210	0,5461	221.715	164.941	398.865	263.216	CWC22	0.280858	1.67416e-12	6.49439e-11	11.7762
984	chr17	36981458	36981583	984	-	1	125	0	5.20332	6.08388	8.27161	6.72775	CWC25	0.653249	0.00718798	0.0362531	2.14339
985	chrX	118673711	118673736	985	-	1	25	0	13.7352	16.3082	17.6493	30.4695	CXorf56	-0.423032	0.00324863	0.0190391	2.4883
986	chr16	69458521	69481113	986	+	2	239,61	0,22531	128.132	168.363	94.9793	116.04	CYB5B	0.228282	5.37528e-05	0.000581837	4.2696
987	chr22	43032759	43040402	987	-	2	93,7	0,7636	21.5402	20.8288	13.5616	18.7376	CYB5R3	-0.379649	0.00957953	0.0451219	2.01866
988	chr22	43015295	43015495	988	-	1	200	0	76.8254	102.961	47.1771	84.7919	CYB5R3	-0.226537	0.00200604	0.0128451	2.69766
989	chr6	84673787	84674287	989	+	1	500	0	16.949	4.7319	7.88689	1.11203	CYB5R4	1.10317	0.0031994	0.0187956	2.49493
990	chr7	25163349	25164872	990	-	3	119,177,54	0,220,1469	146.726	189.656	253.342	298.634	CYCS	0.251582	2.71385e-09	6.91671e-08	8.56641
991	chr8	145676139	145677852	991	-	2	14111	0,1602	18.4029	6.63312	9.85861	6.22734	CYHR1	-0.672284	0.00178616	0.0116336	2.74808
992	chr19	48983889	48984764	992	+	1	875	0	200.289	52.6424	256.228	64.6643	CYTH2	0.195237	0.00274103	0.0166177	2.56209
993	chr7	6204185	6205233	993	-	3	462,155,58	0,718,990	135.439	75.795	90.0259	42.2014	CYTH3	0.387862	2.19537e-07	4.05434e-06	6.65849
994	chr7	6203335	6203510	994	-	1	175	0	16.4899	25.265	12.696	14.6787	CYTH3	0.528758	0.000655348	0.00506835	3.18353
995	chr14	59730356	59758012	995	+	2	22,78	0,27578	11.7075	12.4213	6.20371	10.6198	DAAM1	-0.568874	0.0049166	0.0267146	2.30834
996	chr14	59830380	59835626	996	+	3	120171259	0,3766,4987	74.6064	68.5281	56.4105	40.5889	DAAM1	0.467285	2.21062e-08	4.91635e-07	7.65549
997	chr5	39390001	39390612	997	-	2	33,67	0,544	36.7675	56.1491	14.4272	34.6396	DAB2	-0.540716	4.92079e-06	6.8632e-05	5.30797
998	chr5	39383265	39383365	998	-	1	100	0	24.9071	28.8562	11.7822	27.6338	DAB2	-0.899128	6.34453e-11	2.04316e-09	10.1976
999	chr3	49548231	49571183	999	+	2	212954	0,19998	420.55	264.057	265.846	211.952	DAG1	-0.218109	9.58272e-09	2.25908e-07	8.01851
1000	chr5	10680241	10680816	1000	-	1	575	0	66.4188	50.868	80.3116	48.4843	DAP	0.465734	8.9319e-09	2.11244e-07	8.04906
1001	chr1	155706790	155708233	1001	+	2	64286	0,1157	47.7098	35.8273	64.5378	41.4785	DAP3	0.343059	0.000192403	0.00177811	3.71579
1002	chr19	3958500	3959625	1002	-	1	1125	0	91.4024	24.8002	70.5973	14.6787	DAPK3	0.620938	1.14921e-07	2.22313e-06	6.9396
1003	chr12	51634154	51634179	1003	+	1	25	0	11.0571	10.858	9.66625	14.7899	DAZAP2	-0.513784	0.0049862	0.0270127	2.30223
1004	chr12	51634204	51634229	1004	+	1	25	0	10.8658	10.8158	9.28152	14.1227	DAZAP2	-0.486227	0.00878977	0.0423652	2.05602
1005	chr17	42786032	42800259	1005	+	3	175,63,12	0,639,14215	34.2424	31.6869	78.2437	42.8686	DBF4B	0.881509	2.22141e-20	1.83684e-18	19.6534
1006	chr2	120124552	120124652	1006	+	1	100	0	42.1239	37.0525	22.0256	27.467	DBI	-0.316046	0.00561222	0.0297161	2.25087
1007	chr2	120125501	120129908	1007	+	4	6,118,63,88	0,262,2814,4319	190.189	271.324	127.97	165.247	DBI	0.266342	1.64176e-08	3.74364e-07	7.78469
1008	chr5	176895139	176895164	1008	-	1	25	0	15.9543	16.2659	5.14571	9.06301	DBN1	-0.661874	0.00134551	0.00919656	2.87111
1009	chr5	176886717	176889249	1009	-	4	24,124,60,17	0,715,927,2515	502.426	523.509	201.212	261.048	DBN1	-0.181428	3.45926e-07	6.18589e-06	6.46102
1010	chr5	176885693	176886617	1010	-	3	15,171,14	0,405,910	70.8952	71.3588	29.1911	55.3789	DBN1	-0.678244	2.11698e-14	1.01004e-12	13.6743
1011	chr5	176885393	176885493	1011	-	1	100	0	9.79448	6.92886	3.70299	5.83813	DBN1	-0.983628	0.000156144	0.00148417	3.80648
1012	chr7	44106522	44106872	1012	+	1	350	0	10.1388	12.2523	13.2731	11.9543	DBNL	0.547259	0.00230958	0.0144686	2.63647
1013	chr7	44107722	44108972	1013	+	1	1250	0	32.0616	18.1249	61.9409	28.4123	DBNL	0.416333	0.000264245	0.00233229	3.57799
1014	chr3	137880779	137882270	1014	-	2	645,80	0,1411	61.4833	29.2787	70.8858	28.5235	DBR1	0.356968	0.000304032	0.00263275	3.51708
1015	chr3	51440607	51450837	1015	-	4	222,102,74,102	0,9225,9839,10128	100.546	173.179	73.7713	123.268	DCAF1	0.165808	0.00568824	0.0300175	2.24502
1016	chr14	24584480	24584505	1016	+	1	25	0	10.1771	3.63343	9.66625	6.95016	DCAF11	-0.887316	0.000260194	0.00230022	3.5847
1017	chr4	17805445	17805470	1017	-	1	25	0	3.06077	1.68997	3.17399	4.3925	DCAF16	-1.20385	0.00109394	0.0077417	2.96101
1018	chr14	69520147	69521522	1018	-	1	1375	0	84.4391	29.0674	121.044	37.7533	DCAF5	0.264845	0.00281544	0.0169705	2.55045
1019	chr14	69518847	69518997	1019	-	1	150	0	8.14931	11.0693	8.94489	9.00741	DCAF5	0.554784	0.00662695	0.0339292	2.17869
1020	chr17	61669578	61669803	1020	+	1	225	0	12.9318	11.6608	12.696	20.1277	DCAF7	-0.692401	2.81305e-05	0.000328413	4.55082
1021	chr1	160232215	160232339	1021	-	1	124	0	33.439	22.4765	13.2731	18.0148	DCAF8	-0.780699	4.13512e-08	8.82173e-07	7.38351
1022	chr1	160209518	160209543	1022	-	1	25	0	5.93025	4.47841	4.47244	6.83896	DCAF8	-0.894254	0.000886545	0.00649336	3.0523
1023	chr1	160209418	160209493	1023	-	1	75	0	5.77721	4.52066	4.95335	7.39497	DCAF8	-0.809368	0.00207599	0.0132352	2.68277
1024	chr1	160187084	160188124	1024	-	2	414,11	0,1029	38.4892	24.8425	62.3737	25.2986	DCAF8	0.794357	2.54712e-13	1.05706e-11	12.594
1025	chr17	43101655	43101930	1025	-	1	275	0	32.0999	29.7857	10.7242	24.5202	DCAKD	-1.16244	8.26516e-17	4.94e-15	16.0827
1026	chr3	98620311	98620536	1026	-	1	225	0	29.2687	17.3644	31.0666	17.9592	DCBLD2	0.421944	0.00140267	0.00951931	2.85304
1027	chr11	6644810	6644835	1027	-	1	25	0	2.21906	0.46474	0.33664	0.38921	DCHS1	-2.33588	0.00988297	NA	2.00511
1028	chr10	115608888	115609363	1028	-	1	475	0	17.5995	8.91457	36.5009	11.6207	DCLRE1A	0.779303	2.1927e-06	3.30331e-05	5.65902
1029	chr10	14939357	14939532	1029	-	1	175	0	10.9423	15.4632	16.2547	12.1767	DCLRE1C	1.02354	1.45232e-09	3.83478e-08	8.83794
1030	chr12	2062322	2064640	1030	-	2	132,43	0,2275	7.76672	7.52035	6.01135	9.50782	DCP1B	-0.585253	0.00939218	0.0445122	2.02723
1031	chr2	74603872	74604797	1031	-	3	17,35,23	0,686,902	21.8463	21.1668	11.3975	24.687	DCTN1	-1.03697	1.15779e-12	4.56371e-11	11.9364
1032	chr2	74596595	74600067	1032	-	8	23,105,160,79,205,198,192,13	0,496,717,997,1152,1510,2068,3459	794.883	1214.16	654.323	918.867	DCTN1	0.253623	7.7115e-33	1.29477e-30	32.1129
1033	chr2	74592340	74593073	1033	-	3	28,143,54	0,301,679	223.13	393.889	192.844	329.215	DCTN1	0.174685	4.51082e-06	6.36813e-05	5.34574
1034	chr12	57939809	57940283	1034	-	2	70,5	0,469	32.5207	35.7428	28.5178	43.369	DCTN2	-0.345699	0.00102666	0.00734544	2.98857
1035	chr12	57928203	57932040	1035	-	5	32,99,62,102,5	0,635,1063,1328,3832	81.9905	117.072	79.446	105.698	DCTN2	0.2249	0.000428021	0.00351674	3.36853
1036	chr12	57927784	57927834	1036	-	1	50	0	5.27984	3.80242	4.56862	6.89456	DCTN2	-0.942382	0.000678189	0.00521502	3.16865
1037	chr3	182662711	182665075	1037	-	2	250,50	0,2314	9.37362	6.33737	16.6875	7.39497	DCUN1D1	0.715661	0.000647123	0.00501355	3.18901
1038	chr19	17420371	17430614	1038	+	5	95,81,52,62,260	0,4460,4775,6371,9983	33.592	48.5865	42.7046	46.3715	DDA1	0.543048	1.07862e-08	2.52118e-07	7.96713
1039	chr1	15986473	15987173	1039	+	1	700	0	11.1336	6.71761	20.4386	7.95098	DDI2,RSC1A1	0.750888	0.000164017	0.00154964	3.78511
1040	chr12	57910445	57911158	1040	-	2	518107	0,606	23.1471	36.2498	147.206	198.552	DDIT3	0.338322	6.14978e-05	0.000657262	4.21114
1041	chr1	20975068	20975468	1041	-	1	400	0	10.8658	4.77415	7.88689	6.11614	PINK1-AS	-0.6904	0.00394335	0.0223081	2.40413
1042	chr1	162755550	162756000	1042	+	1	450	0	15.3039	11.534	30.6819	17.0696	DDR2	0.550748	0.000270662	0.00238319	3.56757
1043	chr20	3175886	3185325	1043	-	5	113102113204143	0,4760,5101,7972,9296	196.578	204.317	150.813	147.288	DDRGK1	0.255456	9.08261e-08	1.80463e-06	7.04179
1044	chr11	108590578	108811287	1044	+	7	34,466,120,162,57,146,315	0,3145,118594,121463,132301,198021,220394	229.443	185.558	351.255	271.223	DDX10	0.183701	2.70008e-06	3.96981e-05	5.56862
1045	chr22	38881892	38888114	1045	-	3	553,243,54	0,1985,6168	166.124	138.957	130.951	134.777	DDX17	-0.176729	0.000726975	0.0054929	3.13848
1046	chr16	70363896	70367893	1046	+	4	75163192470	0,1728,2974,3527	261.964	304.025	300.664	338.834	DDX19B	0.165171	3.50029e-06	5.04024e-05	5.4559
1047	chr10	70716427	70721841	1047	+	3	77,444,4	0,3134,5410	170.256	219.949	395.595	466.217	DDX21	0.251593	1.04347e-11	3.6663e-10	10.9815
1048	chr10	70738630	70742726	1048	+	3	102,45,428	0,2662,3668	207.827	249.65	361.354	339.001	DDX21	0.474422	4.86022e-38	1.02789e-35	37.3133
1049	chr12	49231383	49245940	1049	-	7	57,139,66,94,111,209,74	0,341,2243,2412,6339,7973,14483	433.827	664.537	348.851	495.296	DDX23	0.233222	7.38953e-16	4.0735e-14	15.1314
1050	chr14	94545554	94547548	1050	-	2	539,84	0,1910	334.696	214.879	392.902	230.467	DDX24	0.252162	1.70156e-11	5.8478e-10	10.7692
1051	chr14	94527396	94545529	1051	-	3	16525159	0,1046,17974	74.9125	68.5281	92.5267	65.9987	DDX24	0.481763	2.18971e-11	7.42104e-10	10.6596
1052	chr14	94517432	94517532	1052	-	1	100	0	7.07804	5.91488	6.92507	9.67462	DDX24	-0.619875	0.00684084	0.0348203	2.16489
1053	chr20	47853013	47858680	1053	+	5	34,107,103,95,61	0,2472,2759,5416,5606	346.403	576.447	375.252	618.397	DDX27	0.137085	2.13384e-06	3.22347e-05	5.67084
1054	chr9	135537874	135538625	1054	-	2	208,17	0,734	6.84848	4.9854	12.2631	5.78253	DDX31	0.747074	0.00182645	0.0118574	2.73839
1055	chr19	14522349	14530195	1055	-	4	61128212114	0,1013,1475,7732	39.5222	61.8105	58.1418	61.495	DDX39A	0.693281	1.43094e-16	8.30439e-15	15.8444
1056	chrX	41198270	41200745	1056	+	2	66,9	0,2466	55.4765	84.5828	55.5448	104.308	DDX3X	-0.200826	0.0062135	0.0322173	2.20666
1057	chr17	61889524	61896022	1057	+	5	44,227,111,99,969	0,1063,3398,4703,5529	738.565	398.832	750.841	385.539	DDX42	0.195395	1.4474e-12	5.68493e-11	11.8394
1058	chr5	134094643	134113315	1058	+	6	2,189,144,97,166,52	0,4950,7963,11949,14742,18620	378.082	633.484	526.017	764.74	DDX46	0.326002	2.57361e-35	4.79717e-33	34.5895
1059	chr12	12982398	12982573	1059	+	1	175	0	43.5395	79.5129	42.0794	64.1083	DDX47	0.381812	6.03135e-06	8.25511e-05	5.21959
1060	chr19	19038620	19038971	1060	+	3	43,72,35	0,153,316	21.2724	34.6443	26.1133	35.974	DDX49	0.376261	0.00111923	0.00789403	2.95108
1061	chr17	62498661	62499426	1061	-	3	6173121	0,382,644	422.463	704.547	581.418	1133.93	DDX5	-0.113209	3.0041e-06	4.37584e-05	5.52229
1062	chr17	62496146	62496868	1062	-	2	298202	0,520	198.95	246.651	332.74	396.326	DDX5	0.175561	1.76275e-06	2.69622e-05	5.75381
1063	chr10	70661070	70670083	1063	+	3	157,297,21	0,5396,8992	53.1427	73.091	59.1036	65.1647	DDX50	0.436894	2.67361e-08	5.87474e-07	7.5729
1064	chr12	124103304	124104912	1064	+	3	80293402	0,674,1206	114.473	52.0932	138.982	56.1573	DDX55	0.28958	5.59023e-05	0.000602436	4.25257
1065	chr11	118622322	118625554	1065	-	2	484141	0,3091	159.543	45.7136	223.093	46.1491	DDX6	0.580174	2.56366e-15	1.33938e-13	14.5911
1066	chr16	90015188	90015840	1066	+	2	34,16	0,636	8.14931	8.02734	10.6761	7.89538	DEF8	0.710553	0.000783458	0.00584141	3.10598
1067	chr16	90016693	90020754	1067	+	2	21104	0,3957	8.79973	11.703	10.8685	10.5642	DEF8	0.592671	0.00198439	0.012725	2.70237
1068	chr6	18225865	18264694	1068	-	11	96,69,149,136,189,121,95,110,102,154,79	0,539,10817,11746,24016,30096,30726,32318,32669,38208,38750	1340.54	2019.51	1200.35	1873.54	DEK	0.0666022	2.35403e-05	0.000280634	4.62819
1069	chr7	140301229	140302329	1069	-	1	1100	0	333.204	120.959	89.4969	30.8587	DENND2A	0.202692	0.0079646	0.0392437	2.09884
1070	chr11	8736194	8737340	1070	-	2	59191	0,955	20.8133	20.9556	9.61816	17.5144	DENND2B	-0.730151	3.94055e-06	5.62808e-05	5.40444
1071	chr1	68947216	68948474	1071	-	2	79746	0,512	14.73	15.5054	67.5195	48.5955	DEPDC1	0.65711	7.62416e-08	1.53565e-06	7.11781
1072	chr1	68942484	68944947	1072	-	3	268186121	0,985,2342	35.3519	25.8987	97.9609	64.1083	DEPDC1	0.262308	0.004381	0.0243395	2.35843
1073	chr5	59893463	59893713	1073	-	1	250	0	16.8725	11.534	20.5348	10.5086	DEPDC1B	0.522405	0.00187602	0.0121327	2.72676
1074	chr8	124027103	124034937	1074	-	4	722,111,53,14	0,4331,6583,7820	35.1224	41.6154	44.9168	47.0387	DERL1	0.299242	0.00167648	0.0110303	2.7756
1075	chr16	11022972	11035656	1075	-	2	444231	0,12453	12.7787	7.77384	10.4838	4.61491	DEXI	0.598611	0.00877082	0.0422872	2.05696
1076	chr1	55352735	55352860	1076	-	1	125	0	44.1899	47.7838	12.2631	26.8554	DHCR24	-0.798848	3.11182e-10	9.11379e-09	9.50698
1077	chr1	55316899	55319196	1077	-	2	1160,90	0,2207	187.166	145.675	80.6963	61.1614	DHCR24	0.166377	0.00990715	0.0463436	2.00405
1078	chr1	55316074	55316099	1078	-	1	25	0	19.2446	30.7574	10.0029	12.0099	DHCR24	0.535026	0.00104537	0.00745556	2.98073
1079	chr1	26784291	26795644	1079	+	3	105108262	0,2236,11091	21.0811	17.9559	20.3905	12.0655	DHDDS	0.653682	1.7554e-05	0.000215578	4.75562
1080	chr1	26797319	26797569	1080	+	1	250	0	14.1561	21.8428	14.6677	18.5152	DHDDS	0.41282	0.00617324	0.0320313	2.20949
1081	chr5	79923619	79923644	1081	-	1	25	0	32.559	43.3476	6.15562	12.8439	DHFR	-0.561988	0.00112004	0.00789594	2.95077
1082	chr5	79923419	79923444	1082	-	1	25	0	15.763	18.5474	1.68318	4.2257	DHFR	-0.972635	0.00175618	0.0114825	2.75543
1083	chr5	79923294	79923369	1083	-	1	75	0	17.1786	22.1808	1.77936	5.00411	DHFR	-1.00037	0.000744507	0.00560803	3.12813
1084	chr16	72057528	72058389	1084	+	2	4346	0,515	7.07804	6.04163	7.59834	4.2813	DHODH	0.723123	0.0048846	0.026567	2.31117
1085	chr10	12164422	12164647	1085	+	1	225	0	8.99102	4.8164	4.32817	4.5593	DHTKD1	-0.853215	0.00191807	0.012361	2.71713
1086	chr4	24585954	24586177	1086	-	1	223	0	102.306	177.193	99.4036	149.345	DHX15	0.341067	6.86417e-10	1.89909e-08	9.16341
1087	chr4	24577985	24578085	1087	-	1	100	0	9.60318	9.46381	8.65634	15.4016	DHX15	-0.732897	0.000129341	0.00125767	3.88827
1088	chr10	127548388	127555627	1088	-	2	156,69	0,7170	3.48163	2.15471	9.66625	3.28047	DHX32	0.986123	0.00285846	0.0171875	2.54387
1089	chr3	154032835	154033918	1089	-	2	234,91	0,992	55.4383	62.1063	80.9368	85.4591	DHX36	0.194822	0.00827473	0.0404271	2.08225
1090	chr16	72127745	72130873	1090	+	3	205342153	0,2292,2975	189.883	212.809	209.82	222.071	DHX38	0.209672	9.56837e-07	1.54747e-05	6.01916
1091	chr16	72132862	72134344	1091	+	4	82,77,156,10	0,240,768,1472	86.4286	109.425	83.6299	135.556	DHX38	-0.223578	0.000274098	0.0024067	3.56209
1092	chr16	72134369	72137664	1092	+	5	127108113138164	0,615,1029,2603,3131	193.097	273.563	209.868	299.635	DHX38	0.113333	0.00456876	0.0251777	2.3402
1093	chr17	57679939	57684731	1093	+	4	38,70,229,338	0,2536,2867,4454	102.115	133.254	131.528	139.114	DHX40	0.41897	2.78275e-14	1.29675e-12	13.5555
1094	chr2	39088200	39088900	1094	-	1	700	0	20.775	10.8158	21.3523	8.34019	DHX57	0.526609	0.00257809	0.015835	2.5887
1095	chr17	41570046	41570875	1095	+	2	362,63	0,766	112.292	169.799	142.445	210.673	DHX8	0.154953	0.00185745	0.0120231	2.73108
1096	chr12	122692758	122701342	1096	-	3	366,97,37	0,8276,8547	84.0565	102.834	66.3653	103.029	DIABLO	-0.220558	0.000925407	0.00673761	3.03367
1097	chr5	140966706	140998567	1097	-	3	58,27,203	0,1084,31658	51.3062	53.3607	53.9579	74.8393	DIAPH1	-0.274387	0.000732549	0.00552741	3.13516
1098	chr5	140905726	140906024	1098	-	2	14161	0,137	123.158	213.527	145.186	298.634	DIAPH1	-0.127192	0.00591453	0.0309588	2.22808
1099	chr13	60240720	60407362	1099	-	5	260,86,96,136,122	0,107576,108141,144201,166520	81.914	109.975	108.926	141.894	DIAPH3	0.155594	0.0085973	0.0416615	2.06564
1100	chr14	95583027	95593030	1100	-	4	5133473114	0,931,7505,9889	80.8427	85.3433	85.8901	86.2376	DICER1	0.182384	0.0066883	0.0342274	2.17468
1101	chr14	95582952	95583002	1101	-	1	50	0	9.14406	9.42156	7.88689	12.6771	DICER1	-0.527465	0.00824471	0.0403341	2.08382
1102	chr14	95556764	95556964	1102	-	1	200	0	17.7907	29.7857	18.034	25.4098	DICER1	0.360741	0.00644247	0.0331855	2.19095
1103	chr20	61536874	61545657	1103	-	5	578,213,322,841,96	0,1624,4176,5251,8687	951.25	420.126	605.944	270.834	DIDO1	0.107066	0.000320739	0.00275142	3.49385
1104	chr20	61527610	61528048	1104	-	2	134166	0,272	14.0413	11.9988	10.1471	13.2887	DIDO1	-0.493266	0.00550286	0.0293005	2.25941
1105	chr20	61521889	61522414	1105	-	1	525	0	33.4007	10.2665	13.3211	8.22899	DIDO1	-0.883804	9.56183e-07	1.54747e-05	6.01946
1106	chr20	61510339	61512689	1106	-	1	2350	0	452.115	121.72	353.948	86.5712	DIDO1	0.298577	2.68174e-09	6.84279e-08	8.57158
1107	chr5	61699631	61699731	1107	-	1	100	0	5.39461	6.29512	8.17543	7.22816	DIMT1	0.700033	0.00336224	0.0195901	2.47337
1108	chr2	233201888	233208859	1108	+	2	20805	0,6166	10.3684	6.50637	21.4004	10.3418	DIS3L2	0.49763	0.00974212	0.0456929	2.01135
1109	chrX	153991091	153991166	1109	+	1	75	0	13.4291	18.5896	19.3806	20.2389	DKC1	0.667435	5.43312e-06	7.52055e-05	5.26495
1110	chrX	154001503	154004540	1110	+	2	21,79	0,2958	143.474	263.888	214.004	344.339	DKC1	0.315663	1.66896e-14	8.015e-13	13.7776
1111	chrX	154003451	154003548	1111	+	1	97	0	105.482	147.914	156.439	211.563	DKC1	0.172905	0.000596351	0.00466622	3.2245
1112	chr11	11986025	11986175	1112	-	1	150	0	30.1869	44.6996	17.6493	21.0173	DKK3	0.450452	0.000336363	0.00286979	3.47319
1113	chr8	12956908	12960327	1113	-	2	1371,29	0,3390	58.499	43.3476	111.282	76.7297	DLC1	0.232795	0.00223279	0.0140596	2.65115
1114	chr8	12940969	12941344	1114	-	1	375	0	9.52666	12.8015	19.6691	20.7949	DLC1	0.46345	0.00396757	0.0223991	2.40148
1115	chr17	7123218	7123368	1115	-	1	150	0	28.3122	31.7291	20.7752	39.5881	DLG4	-0.481625	3.01619e-05	0.000349348	4.52054
1116	chr10	79581082	79588719	1116	-	3	777,93,80	0,3059,7557	26.4374	15.1252	30.8743	13.5111	DLG5	0.525811	0.000251684	0.0022353	3.59915
1117	chr20	35127709	35128722	1117	+	3	15,89,121	0,281,892	30.3782	36.7568	40.5405	64.0527	DLGAP4	-0.254454	0.00828923	0.0404889	2.08149
1118	chr14	55647478	55647962	1118	-	2	18,32	0,452	50.0437	75.457	65.7882	140.949	DLGAP5	-0.385952	6.48632e-08	1.33458e-06	7.188
1119	chr19	41938422	41938672	1119	-	1	250	0	15.9925	17.5756	9.95479	17.848	DMAC2	-0.582885	0.000344674	0.00292933	3.46259
1120	chr19	46285610	46285748	1120	-	1	138	0	11.4014	4.77415	2.21218	3.61408	DMPK	-1.67776	1.64034e-07	3.08899e-06	6.78506
1121	chr19	46283846	46285510	1121	-	2	15,60	0,1604	19.1681	16.4772	10.6281	15.8464	DMPK	-0.636252	8.49955e-05	0.000874405	4.0706
1122	chr19	46283121	46283146	1122	-	1	25	0	20.8898	20.9978	13.9463	23.0745	DMPK	-0.552082	0.000102258	0.00102889	3.9903
1123	chr7	86811441	86811491	1123	+	1	50	0	5.27984	4.26716	3.60681	5.67133	DMTF1	-0.84298	0.00360035	0.0207875	2.44365
1124	chr7	86822602	86824029	1124	+	3	67,378,30	0,438,1397	13.2378	8.19634	14.7158	14.9011	DMTF1	-0.591223	0.000834378	0.00617502	3.07864
1125	chr15	51772901	51773476	1125	-	1	575	0	27.4322	23.406	31.0186	19.238	DMXL2	0.573554	5.40954e-06	7.49734e-05	5.26684
1126	chr14	50100360	50100735	1126	-	1	375	0	20.3159	13.1395	19.0439	10.8979	DNAAF2	0.451131	0.00557249	0.029566	2.25395
1127	chr14	50092091	50092766	1127	-	1	675	0	14.8065	9.33706	19.0439	9.22981	DNAAF2	0.468045	0.00952436	0.0449625	2.02116
1128	chr9	33026566	33030531	1128	+	4	48,178,105,94	0,244,3316,3871	641.424	999.108	624.218	1208.22	DNAJA1	-0.194993	2.0476e-19	1.55837e-17	18.6888
1129	chr9	33036597	33039041	1129	+	3	90101359	0,415,2085	78.2028	101.06	107.483	97.0798	DNAJA1	0.632012	1.89635e-23	1.9957e-21	22.7221
1130	chr16	4505563	4505888	1130	+	1	325	0	13.7735	14.9562	25.0553	21.9625	DNAJA3	0.432199	0.00281024	0.0169439	2.55126
1131	chr3	186295586	186299281	1131	+	2	3122	0,3573	101.197	162.828	133.308	280.786	DNAJB11	-0.266269	9.49686e-08	1.87339e-06	7.02242
1132	chr3	186299862	186301666	1132	+	3	4,58,13	0,642,1791	100.164	161.181	134.991	287.014	DNAJB11	-0.28122	1.69056e-08	3.84131e-07	7.77197
1133	chr3	186302244	186303273	1133	+	2	134141	0,888	55.4383	82.0056	74.8774	143.674	DNAJB11	-0.269564	7.72882e-05	0.00080376	4.11189
1134	chr10	74095342	74096309	1134	-	2	347,28	0,939	40.8231	35.785	56.4586	42.257	DNAJB12	0.368106	9.71351e-05	0.000984103	4.01262
1135	chr10	74093967	74094517	1135	-	1	550	0	52.6071	29.5744	79.3498	36.4188	DNAJB12	0.415986	1.06779e-05	0.000138316	4.97151
1136	chr4	100822081	100826777	1136	-	3	228,173,24	0,2801,4672	29.6895	24.8848	59.344	40.8669	DNAJB14	0.385737	0.000196804	0.00180814	3.70597
1137	chr1	78458536	78482120	1137	+	4	14494569423	0,11975,20198,23161	313.729	125.987	270.703	94.4109	DNAJB4	0.31446	4.64958e-10	1.31958e-08	9.33259
1138	chr7	157129697	157155922	1138	+	3	141,91,68	0,21543,26157	82.067	148.886	104.357	173.031	DNAJB6	0.252652	7.67549e-06	0.000102193	5.11489
1139	chr7	157178997	157208756	1139	+	3	21,207,47	0,23491,29712	108.466	163.758	157.834	201.61	DNAJB6	0.376682	3.88021e-14	1.77612e-12	13.4111
1140	chr7	157208781	157208956	1140	+	1	175	0	23.4914	34.7288	45.0611	44.8702	DNAJB6	0.719403	3.71902e-12	1.3771e-10	11.4296
1141	chr10	22045601	22048540	1141	-	2	83442	0,2497	25.9018	29.0674	39.5306	36.6412	DNAJC1	0.398728	0.000240538	0.00214456	3.61882
1142	chr1	6727786	6761825	1142	-	4	84,74,130,37	0,10667,13181,34002	87.2321	158.73	94.0175	148.845	DNAJC11	0.323887	1.79728e-08	4.0628e-07	7.74539
1143	chr3	132185202	132193897	1143	+	5	36,144,15,83,122	0,811,6198,6786,8573	29.8425	38.489	23.5645	39.9217	DNAJC13	-0.283538	0.00994736	0.0464724	2.00229
1144	chr12	56221366	56223290	1144	-	2	1132,18	0,1906	147.453	38.489	131.865	31.9151	DNAJC14	0.235848	0.00547647	0.0291941	2.2615
1145	chr1	15895304	15895529	1145	+	1	225	0	2.44862	2.87294	5.57853	3.22487	DNAJC16	1.14311	0.000830288	0.00614681	3.08077
1146	chr5	34937456	34949662	1146	+	6	279,152,88,159,82,15	0,1506,3744,7515,8370,12191	620.381	872.403	806.242	1108.36	DNAJC21	0.151249	1.55449e-12	6.05785e-11	11.8084
1147	chr9	114409423	114415392	1147	+	3	116,471,13	0,2309,5956	53.6018	49.178	66.7019	55.3789	DNAJC25	0.256036	0.00199915	0.0128084	2.69916
1148	chr9	114393638	114393738	1148	+	1	100	0	3.02251	1.30972	1.73127	2.66886	DNAJC25,DNAJC25-GNG10	-1.4312	0.00117936	0.00825325	2.92835
1149	chr13	96328524	96328874	1149	-	1	350	0	3.44337	1.64772	3.27017	0.50041	DNAJC3-DT	1.76836	0.00236563	0.0147567	2.62605
1150	chr1	28559431	28559531	1150	-	1	100	0	57.1217	104.989	49.3411	71.7812	DNAJC8	0.460753	1.82653e-09	4.75438e-08	8.73837
1151	chr1	28530315	28556663	1151	-	8	18,92,72,95,67,57,102,22	0,1453,4537,6167,6766,11135,25117,26326	429.924	697.871	296.335	463.881	DNAJC8	0.168703	1.82123e-08	4.11272e-07	7.73964
1152	chr10	75002913	75006489	1152	-	4	364,87,255,44	0,687,2766,3532	261.237	326.332	209.483	232.302	DNAJC9	0.292438	1.10874e-13	4.82907e-12	12.9552
1153	chr5	140050378	140050578	1153	-	1	200	0	45.1464	36.6723	46.7442	33.194	DND1	0.316335	0.00138775	0.00943539	2.85769
1154	chr10	101715001	101716826	1154	-	1	1825	0	117.419	74.8233	246.032	133.943	DNMBP	0.350289	3.68339e-10	1.0646e-08	9.43375
1155	chr10	101687996	101716825	1155	+	4	1159110280	0,27434,28242,28549	87.9207	54.1212	175.964	95.4118	DNMBP-AS1	0.306128	3.13527e-06	4.54883e-05	5.50373
1156	chr19	10291091	10291141	1156	-	1	50	0	63.9702	92.7369	49.5335	104.53	DNMT1	-0.41841	9.69411e-09	2.28045e-07	8.01349
1157	chr19	10271073	10286259	1157	-	8	21,82,35,88,35,85,35,44	0,2269,2928,6200,7932,12692,13473,15142	737.838	1167.72	663.124	1077.78	DNMT1	0.0838255	6.62982e-05	0.000701746	4.1785
1158	chr19	10259600	10260285	1158	-	2	93157	0,528	17.6377	16.3082	15.0524	20.1833	DNMT1	-0.411756	0.00581732	0.0305551	2.23528
1159	chr2	25505368	25505493	1159	-	1	125	0	4.82072	4.64741	5.04953	2.44646	DNMT3A	1.19476	0.000191021	0.00176906	3.71892
1160	chr2	25456995	25458656	1160	-	2	294,81	0,1580	48.9341	35.109	50.0144	23.3525	DNMT3A	0.74056	2.02747e-12	7.72864e-11	11.693
1161	chr1	94341927	94343102	1161	-	1	1175	0	264.566	189.149	338.848	232.858	DNTTIP2	0.167345	2.24266e-05	0.000268668	4.64924
1162	chr1	94341293	94341318	1162	-	1	25	0	9.37362	9.37931	9.32961	15.902	DNTTIP2	-0.659778	0.000495301	0.00398615	3.30513
1163	chr8	25266327	25269526	1163	+	3	129104817	0,1287,2382	21.2341	11.9988	23.2759	23.0189	DOCK5	-0.685078	1.62101e-06	2.50557e-05	5.79021
1164	chr8	25270726	25270901	1164	+	1	175	0	4.89724	7.3091	8.99298	7.61737	DOCK5	0.932883	6.55624e-05	0.000694962	4.18335
1165	chr9	131851298	131851698	1165	+	1	400	0	26.1314	29.9969	22.5546	20.9061	DOLPP1	0.446095	0.000412495	0.00340444	3.38458
1166	chr10	103348077	103356363	1166	+	3	80,81,14	0,6337,8272	15.4569	23.7863	17.2646	21.9069	DPCD	0.402207	0.00438457	0.0243471	2.35807
1167	chr1	44438175	44438400	1167	+	1	225	0	3.78771	4.22492	7.88689	4.3925	DPH2	1.13325	6.75095e-05	0.000712168	4.17064
1168	chr1	101456030	101458285	1168	-	2	157,93	0,2162	12.2048	14.8717	26.498	25.9658	DPH5	0.431036	0.00271816	0.0165106	2.56573
1169	chr8	95732127	95738643	1169	+	2	115,85	0,6431	11.4396	12.1255	11.3494	9.34101	DPY19L4	0.488355	0.00946511	0.044771	2.02387
1170	chr12	102315636	102316236	1170	+	1	600	0	49.5463	42.3336	20.4867	13.3999	DRAM1	0.504462	0.00012019	0.00118122	3.92013
1171	chr11	65686896	65688084	1171	+	5	118,73,94,120,45	0,354,522,917,1143	543.976	875.529	391.796	594.989	DRAP1	0.254189	6.00508e-22	5.6205e-20	21.2215
1172	chr11	65688109	65688405	1172	+	2	24,51	0,245	287.713	445.644	241.512	356.849	DRAP1	0.256683	1.7009e-13	7.1945e-12	12.7693
1173	chr22	31830023	31830248	1173	+	1	225	0	3.97901	5.32339	5.67471	4.83731	DRG1	0.77105	0.00579549	0.0304882	2.23691
1174	chr5	31515171	31526401	1174	-	4	155,111,93,216	0,389,6058,11014	102.039	153.322	114.216	165.303	DROSHA	0.176814	0.00108972	0.00772424	2.96269
1175	chr5	31401425	31409203	1175	-	4	244,47,93,41	0,4358,5534,7737	118.643	198.191	146.485	225.964	DROSHA	0.230979	1.54406e-06	2.39672e-05	5.81134
1176	chr6	116754678	116758539	1176	+	2	351790	0,2071	531.542	157.758	270.222	67.8336	DSE	0.361869	6.94885e-12	2.4852e-10	11.1581
1177	chr6	56489369	56492011	1177	-	3	57,108,10	0,585,2632	23.1089	26.786	14.6196	30.4139	DST	-0.72696	3.50461e-08	7.56467e-07	7.45536
1178	chr6	56484355	56489344	1178	-	2	1158,17	0,4972	90.2929	79.7241	59.1517	70.3356	DST	-0.314765	1.59962e-05	0.000197884	4.79598
1179	chr6	56470959	56471659	1179	-	1	700	0	300.377	164.265	178.224	79.3986	DST	0.408282	1.48368e-14	7.188e-13	13.8287
1180	chr6	56458545	56466315	1180	-	5	446,267,234,153,75	0,3992,4728,6321,7695	302.558	267.353	288.978	224.407	DST	0.302971	1.94301e-15	1.02486e-13	14.7115
1181	chr6	56401680	56422215	1181	-	4	58,1472,496,99	0,15301,18462,20436	352.333	165.659	345.388	134.833	DST	0.384873	1.16388e-18	8.28467e-17	17.9341
1182	chr6	56382086	56392521	1182	-	4	17120207231	0,212,9072,10204	134.1	175.756	121.718	143.729	DST	0.268845	2.55974e-07	4.66586e-06	6.5918
1183	chr6	56371288	56374535	1183	-	4	54,123,227,96	0,176,2038,3151	106.706	149.646	83.6299	146.843	DST	-0.205167	0.00036898	0.00309406	3.433
1184	chr1	212273694	212276376	1184	+	2	732193	0,2489	51.3445	52.1777	43.426	33.8612	DTL	0.503715	1.02749e-07	2.00708e-06	6.98822
1185	chr6	15615524	15627642	1185	-	2	106,69	0,12049	22.9175	27.293	12.0708	23.1301	DTNBP1	-0.564055	6.62855e-05	0.000701746	4.17858
1186	chr7	76610513	76619671	1186	+	2	64,86	0,9072	7.26934	3.71793	4.80908	6.56095	DTX2P1-UPK3BP1-PMS2P11	-1.21537	6.90917e-06	9.31502e-05	5.16057
1187	chr3	122287947	122289327	1187	+	2	924,26	0,1354	34.4337	17.7024	31.3071	12.3435	DTX3L	0.498333	0.00040503	0.00335921	3.39251
1188	chr17	35849996	35872301	1188	+	3	68,88,19	0,20782,22286	4.82072	3.80242	10.6761	5.50453	DUSP14	0.745204	0.00486695	0.0264906	2.31274
1189	chr12	12629615	12630115	1189	-	1	500	0	12.7405	5.99938	19.4287	6.50535	DUSP16	0.614198	0.00335595	0.0195638	2.47418
1190	chr17	41843593	41844018	1190	-	1	425	0	15.036	7.01336	22.3141	6.44975	DUSP3	0.802847	6.30481e-05	0.000672523	4.20033
1191	chr14	102449816	102452993	1191	+	2	130970	0,2207	185.253	226.54	208.281	227.465	DYNC1H1	0.28599	1.7308e-11	5.92975e-10	10.7618
1192	chr14	102476772	102478224	1192	+	3	24,213,13	0,304,1439	101.12	158.646	81.7543	171.363	DYNC1H1	-0.295034	2.19449e-07	4.05434e-06	6.65867
1193	chr14	102494466	102495888	1193	+	2	12,13	0,1409	22.3054	26.8282	18.2745	35.8628	DYNC1H1	-0.582431	3.00666e-06	4.37667e-05	5.52192
1194	chr14	102495963	102496517	1194	+	3	86,120,19	0,192,535	152.541	303.898	141.916	272.057	DYNC1H1	0.178387	5.16805e-05	0.000561063	4.28667
1195	chr3	32612162	32612187	1195	-	1	25	0	27.9296	29.7011	19.3325	34.9176	DYNC1LI1	-0.548877	4.44638e-06	6.28927e-05	5.35199
1196	chr16	66756970	66757070	1196	-	1	100	0	16.6812	16.4349	17.0241	25.1874	DYNC1LI2	-0.464303	0.00121615	0.00847031	2.91501
1197	chr12	120907894	120934287	1197	+	3	13,104,83	0,26021,26310	209.969	223.751	322.449	273.558	DYNLL1	0.481531	2.32366e-35	4.36828e-33	34.6338
1198	chr12	120934312	120936206	1198	+	2	44331	0,1563	78.8532	138.324	115.61	183.373	DYNLL1	0.263056	2.69797e-06	3.96981e-05	5.56896
1199	chr17	56167746	56168071	1199	+	1	325	0	48.8576	80.1044	66.3653	103.029	DYNLL2	0.202107	0.00576615	0.0303558	2.23911
1200	chr20	33122558	33122608	1200	+	1	50	0	72.7317	70.1758	62.1333	103.641	DYNLRB1	-0.664324	1.11219e-20	9.44499e-19	19.9538
1201	chr20	33123383	33128626	1201	+	2	8242	0,5001	62.7459	46.9811	55.8334	70.6136	DYNLRB1	-0.630252	7.59878e-15	3.76431e-13	14.1193
1202	chr6	159058236	159065771	1202	-	4	1,124,42,58	0,566,4114,7477	43.4247	66.6269	37.3665	41.0337	DYNLT1	0.604672	8.00608e-11	2.55579e-09	10.0966
1203	chr3	108366807	108366932	1203	+	1	125	0	16.1456	17.8291	22.1699	41.7565	DZIP3	-0.665381	3.75902e-07	6.66945e-06	6.42493
1204	chr6	20404062	20480150	1204	+	2	1,74	0,76014	9.83274	8.99907	9.3777	14.1783	E2F3	-0.593596	0.00194649	0.0125221	2.71075
1205	chr16	67231961	67232161	1205	+	1	200	0	2.52514	2.70395	6.34798	3.89209	E2F4	0.94514	0.00429783	0.0239417	2.36675
1206	chr16	23534899	23535024	1206	-	1	125	0	2.79296	3.21094	3.51063	2.11285	EARS2	1.05545	0.00466815	0.0256562	2.33086
1207	chr8	110567071	110577047	1207	+	4	45,108,92,380	0,2092,5995,9596	60.9859	80.8226	72.0881	89.9073	EBAG9	0.197485	0.00554293	0.0294556	2.25626
1208	chr9	37086673	37087848	1208	+	1	1175	0	61.1772	24.8848	113.013	36.6968	EBLN3P	0.440647	2.90383e-06	4.24953e-05	5.53703
1209	chrX	48382086	48382136	1209	+	1	50	0	6.08329	4.9009	2.83736	4.3369	EBP	-0.799491	0.00874903	0.0422099	2.05804
1210	chrX	48386654	48387054	1210	+	1	400	0	104.717	90.0752	44.9168	35.3624	EBP	0.251178	0.00315285	0.0185967	2.5013
1211	chr1	236646469	236646769	1211	+	1	300	0	5.43287	7.68935	7.11744	3.66968	EDARADD	1.57867	3.72543e-09	9.35399e-08	8.42882
1212	chr20	33703316	33703691	1212	-	1	375	0	10.7892	8.66108	12.2151	6.89456	EDEM2,MMP24-AS1-EDEM2	0.631339	0.00219892	0.0138821	2.65779
1213	chr1	184663046	184663596	1213	-	1	550	0	36.6145	11.3228	70.0202	15.1791	EDEM3	0.623463	6.07678e-06	8.30694e-05	5.21633
1214	chr9	139757342	139760785	1214	-	4	109,161,52,153	0,397,929,3290	938.472	978.617	705.636	747.225	EDF1	0.133976	6.80987e-10	1.88644e-08	9.16686
1215	chr9	139756620	139757142	1215	-	2	328,22	0,500	115.85	99.6235	97.2396	77.0078	EDF1	0.263489	3.89029e-05	0.000437459	4.41002
1216	chr12	93205193	93206813	1216	-	2	17,58	0,1562	5.16506	3.63343	7.50216	9.95263	EEA1	-0.807342	0.00148959	0.0100041	2.82693
1217	chr11	85955875	85956000	1217	+	1	125	0	2.25732	1.90121	1.82745	0.44481	EED	1.93911	0.00207268	0.0132217	2.68347
1218	chr6	74227372	74227547	1218	-	1	175	0	158.051	219.738	161.345	218.124	EEF1A1	0.153767	0.000693739	0.00530925	3.1588
1219	chr1	171763659	171765988	1219	+	2	8367	0,1962	13.3526	3.84467	22.9393	4.2257	EEF1AKNMT	0.766773	0.00183842	0.011921	2.73556
1220	chr2	207024777	207026780	1220	+	4	6,123,127,19	0,534,1292,1984	302.825	667.917	250.361	540.945	EEF1B2	0.152178	1.64867e-06	2.541e-05	5.78287
1221	chr8	144663319	144668971	1221	-	4	5,100,72,73	0,79,5069,5579	178.711	236.299	139.415	244.479	EEF1D	-0.254303	1.39859e-08	3.21778e-07	7.85431
1222	chr11	62327811	62338461	1222	-	4	115,205,130,25	0,6466,7059,10625	1631.62	2955.92	1168.08	1819	EEF1G	0.341773	1.70909e-113	1.79007e-110	112.767
1223	chr19	3980035	3980657	1223	-	2	29146	0,476	141.446	197.219	98.1533	188.822	EEF2	-0.33137	1.13784e-10	3.56508e-09	9.94392
1224	chr16	5135509	5139133	1224	-	2	224,26	0,3598	7.19282	4.85865	10.0991	4.3925	EEF2KMT	0.758127	0.00303781	0.0180342	2.51744
1225	chr1	47144080	47148993	1225	-	2	228,22	0,4891	8.41713	16.3082	17.7455	18.8488	EFCAB14	0.985541	1.55103e-09	4.0613e-08	8.80938
1226	chr1	245165532	245222700	1226	+	3	2,85,13	0,15011,57155	26.3992	39.9677	30.7781	39.1433	EFCAB2	0.368127	0.000573155	0.00450073	3.24173
1227	chr1	15755288	15755338	1227	+	1	50	0	4.97376	5.19665	5.04953	3.44728	EFHD2	0.781706	0.00780085	0.0386093	2.10786
1228	chr15	82422735	82431081	1228	-	2	167,83	0,8263	14.883	25.434	22.3622	27.0778	EFL1	0.617199	3.19472e-06	4.62289e-05	5.49557
1229	chr5	38464104	38464479	1229	+	1	375	0	13.85	8.49208	18.6592	8.8962	EGFLAM	0.485278	0.00896212	0.0429647	2.04759
1230	chr1	231506414	231557018	1230	-	3	30120275	0,3311,50329	30.4547	31.6446	50.6877	47.5947	EGLN1	0.271122	0.00616713	0.0320071	2.20992
1231	chr11	65348738	65349503	1231	+	2	106494	0,271	155.679	123.494	74.7331	58.6037	EHBP1L1	0.184896	0.0060547	0.0315054	2.21791
1232	chr11	65349753	65350303	1232	+	1	550	0	149.71	188.009	54.535	65.2203	EHBP1L1	0.195733	0.00393947	0.0222976	2.40456
1233	chr11	64621388	64622827	1233	-	2	941,34	0,1405	176.721	93.3706	82.2833	40.5889	EHD1	0.252599	0.000629706	0.00489932	3.20086
1234	chr19	48239688	48245510	1234	+	2	1021373	0,4449	473.54	240.736	124.94	103.863	EHD2	-0.573372	4.81495e-31	7.56463e-29	30.3174
1235	chr15	42192455	42192980	1235	-	1	525	0	40.4022	25.8142	28.9026	14.3451	EHD4	0.490196	0.000163349	0.00154465	3.78688
1236	chr9	140513456	140622884	1236	+	4	45,64,557,84	0,91962,97621,109344	160.729	72.1616	152.352	63.6078	EHMT1	0.237741	0.000240085	0.00214313	3.61963
1237	chr11	125439372	125440002	1237	+	2	97,3	0,627	22.3437	18.0826	16.2066	25.2986	EI24	-0.808439	5.2892e-09	1.29262e-07	8.27661
1238	chr11	125440077	125442394	1238	+	2	9,41	0,2276	27.9678	28.1802	22.9393	42.535	EI24	-0.758783	3.10081e-11	1.03493e-09	10.5085
1239	chr15	49170330	49171480	1239	+	1	1150	0	1035.27	585.151	701.789	377.644	EID1	0.190392	2.45589e-13	1.02305e-11	12.6098
1240	chr3	150290133	150299457	1240	+	3	183,114,53	0,3302,9271	84.7069	126.029	79.5902	167.082	EIF2A	-0.382019	1.79963e-10	5.45217e-09	9.74482
1241	chr12	124105752	124106327	1241	-	1	575	0	45.1082	18.7164	47.0328	16.7916	EIF2B1	0.336816	0.0067939	0.0346752	2.16788
1242	chr2	27593150	27593225	1242	-	1	75	0	27.0878	20.4063	23.853	13.7891	EIF2B4	0.650442	3.87332e-06	5.54285e-05	5.41192
1243	chr2	27592346	27592797	1243	-	2	70,55	0,396	34.2041	50.2342	29.7682	33.8056	EIF2B4	0.504091	1.32341e-06	2.0777e-05	5.8783
1244	chr14	67849180	67850129	1244	+	2	127,98	0,851	132.952	270.141	214.533	374.252	EIF2S1	0.338033	2.44673e-16	1.3799e-14	15.6114
1245	chr20	32686313	32700043	1245	-	4	126104178142	0,4954,6860,13588	407.657	582.743	704.867	980.918	EIF2S2	0.158188	1.32073e-10	4.09724e-09	9.87919
1246	chr20	32677314	32677689	1246	-	1	375	0	20.0481	17.2799	46.2633	34.6396	EIF2S2	0.317392	0.00854187	0.0414743	2.06845
1247	chr10	120795308	120818761	1247	-	12	472,191,202,779,89,185,154,123,114,105,348,38	0,1322,2441,6197,8257,14004,14724,15402,20943,21139,22159,23415	4896.36	5867.94	6676.97	7366.78	EIF3A	0.241177	3.38717e-206	8.27787e-203	205.47
1248	chr7	2394726	2394926	1248	+	1	200	0	68.4466	109.721	49.245	85.9596	EIF3B	0.326608	7.8993e-06	0.000104855	5.10241
1249	chr7	2416676	2419082	1249	+	4	34,78,109,54	0,1647,2092,2352	113.172	192.276	125.373	192.102	EIF3B	0.27335	6.63947e-08	1.36354e-06	7.17787
1250	chr22	36922127	36922177	1250	-	1	50	0	16.8725	17.0687	14.9081	23.6305	EIF3D	-0.514361	0.000449285	0.0036668	3.34748
1251	chr22	36920732	36922102	1251	-	3	47,46,57	0,978,1313	85.7782	133.507	73.098	164.079	EIF3D	-0.404435	2.33153e-11	7.87742e-10	10.6324
1252	chr19	10225689	10225714	1252	-	1	25	0	3.86423	2.02796	14.0425	3.89209	EIF3G	1.07442	0.000715487	0.00543034	3.1454
1253	chr15	44829290	44843699	1253	+	4	145,104,55,71	0,231,13783,14338	149.289	188.558	264.692	258.824	EIF3J	0.493889	6.50285e-31	1.0144e-28	30.1869
1254	chr15	44827077	44828620	1254	-	2	595380	0,1163	51.8801	16.2659	41.4543	9.61902	EIF3J-DT	0.555176	0.000146881	0.00141015	3.83303
1255	chr17	7465285	7466587	1255	+	2	295205	0,1097	76.6724	68.5281	98.3937	64.4419	SENP3,SENP3-EIF4A1	0.67236	6.4223e-21	5.56136e-19	20.1923
1256	chr12	53416341	53421670	1256	+	2	70105	0,5224	201.514	319.361	143.311	292.296	EIF4B	-0.241161	9.44048e-09	2.23033e-07	8.02501
1257	chr4	99850240	99850290	1257	-	1	50	0	14.6917	18.5474	14.4753	14.6787	EIF4E	0.469466	0.00296322	0.0176725	2.52824
1258	chr4	99823110	99830830	1258	-	2	23,2	0,7718	15.763	26.448	15.9661	19.5717	EIF4E	0.569824	7.06403e-05	0.000741285	4.15095
1259	chr2	233415346	233415532	1259	+	2	108,17	0,169	166.124	193.966	88.9199	91.7421	EIF4E2	0.46189	1.08867e-15	5.85461e-14	14.9631
1260	chr2	233415907	233422682	1260	+	3	21,115,89	0,5218,6686	205.531	342.26	112.677	159.52	EIF4E2	0.356984	5.81204e-14	2.61109e-12	13.2357
1261	chr2	233422707	233428960	1261	+	2	21,4	0,6249	24.9453	31.1799	12.6479	23.6861	EIF4E2	-0.460381	0.000789164	0.00587798	3.10283
1262	chr3	184039103	184040429	1262	+	3	788,89,98	0,1046,1228	761.788	415.436	718.284	377.143	EIF4G1	0.180716	5.95342e-11	1.92284e-09	10.2252
1263	chr3	184041621	184042044	1263	+	2	144,56	0,367	150.934	287.294	148.504	276.728	EIF4G1	0.153297	0.000477367	0.00386872	3.32115
1264	chr3	184042699	184043153	1264	+	2	203,97	0,357	128.782	191.811	134.077	198.608	EIF4G1	0.129991	0.00804659	0.0395143	2.09439
1265	chr3	184044746	184045490	1265	+	3	25233117	0,257,627	128.667	178.756	107.723	149.679	EIF4G1	0.137197	0.00969024	0.0455032	2.01367
1266	chr3	184049809	184052924	1266	+	2	65410	0,2705	122.507	38.5312	135.376	39.5881	EIF4G1	0.236237	0.00362584	0.0208989	2.44059
1267	chr11	10822553	10823675	1267	-	3	81,114,80	0,654,1042	60.412	82.0056	75.2621	146.065	EIF4G2	-0.393387	4.74177e-09	1.16531e-07	8.32406
1268	chr1	21181500	21183956	1268	-	2	64,61	0,2395	30.2251	43.5166	31.2109	63.8303	EIF4G3	-0.384008	9.46373e-05	0.000960566	4.02394
1269	chr1	21133459	21133984	1269	-	1	525	0	41.1292	48.7133	62.4699	58.2701	EIF4G3	0.453583	1.17059e-07	2.2605e-06	6.9316
1270	chr7	73602103	73609148	1270	+	5	25,65,97,60,78	0,1899,2048,2473,6967	153.077	232.539	139.367	287.181	EIF4H	-0.317146	1.69919e-12	6.56832e-11	11.7698
1271	chr14	103803145	103805122	1271	+	4	41,112,146,51	0,307,1518,1926	96.644	144.83	185.198	342.226	EIF5	-0.186433	0.000104819	0.00105167	3.97956
1272	chr17	7210417	7211395	1272	+	3	17125108	0,529,870	130.963	118.467	118.688	102.362	EIF5A	0.365816	2.22745e-10	6.6296e-09	9.65219
1273	chr2	99953851	99980197	1273	+	5	201,126,85,673,90	0,22847,23076,23759,26256	597.348	413.873	899.105	554.289	EIF5B	0.283745	4.00428e-28	5.37038e-26	27.3975
1274	chr2	99980297	99992891	1274	+	6	28,151,99,90,75,82	0,436,4658,5557,7821,12512	271.567	421.393	332.884	506.25	EIF5B	0.144093	7.21774e-06	9.68014e-05	5.1416
1275	chr2	99992966	99995573	1275	+	2	133,92	0,2515	118.682	231.356	158.603	281.231	EIF5B	0.253501	3.02118e-08	6.55981e-07	7.51982
1276	chr2	100015251	100016048	1276	+	2	121279	0,518	84.133	55.5999	120.66	64.9423	EIF5B	0.409184	1.14594e-08	2.67e-07	7.94084
1277	chr4	139979848	139980648	1277	-	1	800	0	87.5382	24.6313	83.1009	19.4604	ELF2	0.381401	0.000405487	0.00336009	3.39202
1278	chr12	96649315	96653520	1278	+	2	13,12	0,4193	1.91298	0.50699	1.92363	1.83484	ELK3	-1.71869	0.00278033	0.0167958	2.5559
1279	chr19	18555472	18555647	1279	-	1	175	0	2.02776	1.98571	3.94344	2.00165	ELL	1.08862	0.00767884	0.0381998	2.1147
1280	chr5	95226946	95236454	1280	-	4	32,64,571,58	0,4385,6997,9450	91.4024	88.7232	79.3017	69.0568	ELL2	0.275752	6.8923e-05	0.000724647	4.16164
1281	chr1	24076361	24080614	1281	+	4	77,1186,112,25	0,973,2535,4228	270.266	160.293	502.212	260.158	ELOA	0.317902	1.68023e-16	9.64926e-15	15.7746
1282	chr8	74884340	74884518	1282	-	2	86,39	0,139	20.7368	26.1945	25.3438	25.1318	ELOC	0.554295	1.00301e-05	0.000130539	4.9987
1283	chr8	74868210	74876738	1283	-	3	79,54,17	0,3789,8511	29.8808	48.1218	36.3566	48.9847	ELOC	0.377541	0.00011732	0.00115976	3.93063
1284	chr6	80626231	80626581	1284	-	1	350	0	5.50939	3.92917	17.1203	8.22899	ELOVL4	0.680069	0.00430488	0.023965	2.36604
1285	chr4	110972002	110972252	1285	-	1	250	0	17.1403	20.5331	10.0029	7.22816	ELOVL6	0.839953	7.01515e-06	9.44297e-05	5.15396
1286	chr19	50979788	50981258	1286	+	2	127,73	0,1397	6.50415	6.71761	6.34798	4.83731	EMC10	0.676661	0.00796471	0.0392437	2.09883
1287	chr3	10044542	10044767	1287	+	1	225	0	12.1283	9.67506	11.2532	19.0156	EMC3-AS1	-0.942116	7.34138e-08	1.48908e-06	7.13422
1288	chr2	27301482	27301732	1288	+	1	250	0	65.6154	47.995	15.5333	7.61737	EMILIN1	0.769644	9.63774e-07	1.55755e-05	6.01602
1289	chr2	27308606	27309256	1289	+	1	650	0	31.9468	22.3921	6.92507	9.73022	EMILIN1	-0.758574	2.78195e-05	0.000325474	4.55565
1290	chr2	42483698	42490346	1290	+	3	72,174,29	0,4562,6619	32.4059	36.2075	28.085	50.2079	EML4	-0.564711	5.17176e-08	1.07823e-06	7.28636
1291	chr2	42553367	42557442	1291	+	3	25131569	0,2658,3506	48.8959	45.2066	53.8136	33.0271	EML4	0.711627	5.18211e-14	2.34046e-12	13.2855
1292	chr1	225704989	225742735	1292	-	4	19,368,85,128	0,1910,13266,37618	816.232	853.348	903.53	837.8	ENAH	0.296295	2.21831e-44	5.7402e-42	43.654
1293	chr1	8934947	8938745	1293	-	2	29107	0,3691	60.9477	76.471	34.0002	69.2236	ENO1	-0.573109	9.43316e-12	3.32504e-10	11.0253
1294	chr1	150601596	150602070	1294	-	2	19181	0,293	82.1818	122.227	71.7515	94.1886	ENSA	0.316129	1.47831e-06	2.30606e-05	5.83023
1295	chr1	150599678	150601546	1295	-	2	390,10	0,1858	90.905	136.591	83.1971	105.198	ENSA	0.369673	2.24734e-09	5.78809e-08	8.64833
1296	chr10	97633711	97634536	1296	+	1	825	0	35.9258	8.32308	65.163	9.50782	ENTPD1	0.789318	1.2366e-06	1.95549e-05	5.90777
1297	chr10	97634836	97635436	1297	+	1	600	0	25.2514	6.84436	38.8093	8.06218	ENTPD1	0.5022	0.0056532	0.0298899	2.24771
1298	chr8	23287364	23287664	1298	-	1	300	0	6.81022	8.36533	7.79071	5.11532	ENTPD4	1.02465	1.98534e-05	0.000240991	4.70216
1299	chr10	101464293	101464668	1299	+	1	375	0	3.82597	1.81671	4.23199	0.94522	ENTPD7	1.21062	0.00907915	0.0433556	2.04195
1300	chr9	139299598	139302305	1300	-	4	56,74,417,28	0,758,1998,2679	48.2455	55.2196	56.4586	60.2718	ENTR1	0.225438	0.00679157	0.0346751	2.16803
1301	chr8	110346575	110351593	1301	+	3	128,77,45	0,1781,4973	227.951	376.398	323.555	420.068	ENY2	0.467778	1.19169e-42	2.94509e-40	41.9238
1302	chrX	149100814	149102118	1302	-	2	171279	0,1025	9.02928	10.2665	17.1684	14.9011	EOLA1,EOLA2	0.514452	0.0034692	0.0201439	2.45977
1303	chr22	41545847	41545922	1303	+	1	75	0	10.3684	7.01336	11.3975	20.5725	EP300	-1.28839	4.39661e-12	1.61982e-10	11.3569
1304	chr22	41573027	41575127	1304	+	1	2100	0	148.524	54.3747	241.127	109.256	EP300	-0.180691	0.00269984	0.0164359	2.56866
1305	chr12	132445959	132464298	1305	+	2	540,60	0,18279	91.5554	36.799	129.076	48.8735	EP400	0.222273	0.00547265	0.0291812	2.2618
1306	chr12	132527861	132528791	1306	+	3	146,84,70	0,328,860	30.5695	40.01	28.4697	51.2644	EP400	-0.337438	0.00103371	0.0073868	2.9856
1307	chr1	29213602	29241085	1307	+	2	120,5	0,27478	16.4134	5.95713	7.11744	1.77924	EPB41	0.860998	0.00613793	0.0318631	2.21198
1308	chr1	29313947	29315872	1308	+	2	470,5	0,1920	73.7264	32.6163	52.1304	20.7393	EPB41	0.274974	0.00961291	0.0452366	2.01715
1309	chr20	34797575	34797725	1309	+	1	150	0	6.23633	5.32339	3.79917	1.94604	EPB41L1	0.893482	0.00844936	0.0411249	2.07318
1310	chr6	131276393	131291477	1310	-	3	64,506,55	0,740,15029	525.803	761.541	435.991	640.693	EPB41L2	0.0999636	0.00012226	0.00119835	3.91272
1311	chr2	149528463	149528944	1311	+	2	43332	0,149	15.4569	21.3781	28.614	33.9168	EPC2	0.338611	0.00775855	0.0384692	2.11022
1312	chr2	149541216	149543930	1312	+	3	109,334,57	0,1020,2657	10.0623	9.59056	23.1317	15.4016	EPC2	0.639399	0.000170184	0.00160103	3.76908
1313	chr18	43534819	43547295	1313	-	2	485153	0,12323	20.1628	11.4495	38.7612	16.2356	EPG5	0.561528	0.00012109	0.00118901	3.91689
1314	chr2	222428863	222433486	1314	-	2	251,49	0,4574	5.70069	1.22523	2.16409	1.27883	EPHA4	-1.33765	0.00456964	0.0251777	2.34012
1315	chr1	23240929	23241179	1315	+	1	250	0	5.77721	2.53495	3.22208	3.11367	EPHB2	-1.01639	0.00292815	0.0175351	2.53341
1316	chr19	56190147	56200713	1316	+	4	74,250,125,51	0,6614,10088,10515	117.763	170.729	83.4856	116.151	EPN1	0.233972	5.8067e-05	0.000624539	4.23607
1317	chr1	220162136	220170570	1317	-	2	29246	0,8188	20.4689	33.4613	31.9323	40.2553	EPRS1	0.488655	1.26652e-05	0.000160098	4.89739
1318	chr5	96098013	96098088	1318	-	1	75	0	39.8666	38.7425	43.1855	56.2129	ERAP1	-0.309659	0.000866328	0.00636223	3.06232
1319	chr5	96097963	96097988	1319	-	1	25	0	9.71796	7.6471	8.89679	16.9028	ERAP1	-1.16096	2.3428e-09	6.01984e-08	8.63027
1320	chr5	65340001	65340051	1320	+	1	50	0	52.3392	76.3442	75.6468	136.779	ERBIN	-0.1989	0.0042602	0.0237765	2.37057
1321	chr12	1137048	1219450	1321	+	4	690,417,75,93	0,55281,76867,82309	289.358	207.528	258.825	164.246	ERC1	0.298281	1.79375e-12	6.92166e-11	11.7462
1322	chr12	1553880	1590022	1322	+	2	36,14	0,36128	6.38937	8.87232	7.02125	5.72693	ERC1	0.890897	0.000186324	0.00173066	3.72973
1323	chr12	1590047	1600341	1323	+	2	171083	0,9211	93.1623	23.7018	90.6992	18.682	ERC1	0.427354	8.72181e-05	0.000895176	4.05939
1324	chr12	1601991	1602191	1324	+	1	200	0	11.4396	7.81609	7.3098	9.22981	ERC1	-0.76435	0.000288204	0.00251151	3.5403
1325	chr19	45916502	45916927	1325	-	1	425	0	17.1786	19.7304	12.8883	10.5086	ERCC1	0.616439	0.000222128	0.0020048	3.6534
1326	chr19	45911516	45911641	1326	-	1	125	0	6.61892	3.84467	2.78927	3.55848	ERCC1	-0.948489	0.00316806	0.0186654	2.49921
1327	chr2	128051618	128051718	1327	-	1	100	0	59.1877	51.8397	59.4883	46.8163	ERCC3	0.456652	7.32145e-08	1.48694e-06	7.1354
1328	chr2	128051167	128051393	1328	-	2	127,23	0,203	65.3093	77.1892	66.5096	66.3879	ERCC3	0.400444	8.89501e-08	1.77376e-06	7.05085
1329	chr10	50678253	50678828	1329	-	1	575	0	54.1375	29.7011	56.699	24.409	ERCC6	0.465592	8.51641e-06	0.000112504	5.06974
1330	chrX	71427564	71457696	1330	-	2	984,16	0,30116	121.742	41.7844	124.074	33.8612	ERCC6L	0.446615	9.06403e-08	1.80256e-06	7.04268
1331	chrX	71425814	71426364	1331	-	1	550	0	12.5492	8.44983	8.80061	11.0091	ERCC6L	-0.781002	7.09016e-05	0.000743318	4.14934
1332	chrX	71424689	71425514	1332	-	1	825	0	23.0706	19.1811	25.3919	17.4032	ERCC6L	0.391279	0.00414587	0.0232268	2.38238
1333	chr9	98774595	98775470	1333	+	1	875	0	46.1412	11.9143	63.8646	12.4547	ERCC6L2	0.51382	0.000276503	0.00242298	3.5583
1334	chr19	42753287	42753537	1334	-	1	250	0	10.4449	6.92886	7.02125	8.8962	ERF	-0.665026	0.00229767	0.0144054	2.63871
1335	chr5	172378383	172378533	1335	+	1	150	0	14.0413	15.0407	7.8388	13.5667	ERGIC1	-0.568124	0.00171201	0.0112305	2.76649
1336	chr10	101911025	101915962	1336	-	3	1084,80,61	0,3591,4876	121.245	64.43	124.267	57.6029	ERLIN1	0.316492	5.33737e-06	7.40199e-05	5.27267
1337	chr8	37607085	37611871	1337	+	6	65,59,92,90,80,439	0,226,827,2058,3882,4347	63.5493	87.4557	68.2889	84.0135	ERLIN2	0.281009	8.34681e-05	0.000861512	4.07848
1338	chr12	112457672	112460727	1338	+	2	26774	0,2281	777.513	601.459	618.544	479.394	ERP29	0.120153	2.52481e-06	3.73207e-05	5.59777
1339	chr19	58814135	58826490	1339	+	4	22129297377	0,3318,9396,11978	68.5996	65.1904	116.332	90.2965	ZNF8,ERVK3-1,ZNF8-ERVK3-1	0.414375	1.23594e-09	3.30311e-08	8.908
1340	chr18	19110294	19110444	1340	-	1	150	0	2.3721	0.88723	2.88545	2.83566	ESCO1	-1.27978	0.00503387	0.0271988	2.2981
1341	chr8	27660879	27661104	1341	+	1	225	0	18.9768	15.7589	16.6394	25.6322	ESCO2	-0.787338	3.29297e-08	7.12182e-07	7.48241
1342	chr20	13755868	13763528	1342	-	3	48398379	0,650,7281	137.391	154.716	283.88	304.973	ESF1	0.173868	6.07364e-05	0.000651022	4.21655
1343	chr2	67626713	67631198	1343	+	3	45113842	0,3280,3643	44.5725	32.7853	35.3948	22.2405	ETAA1	0.324798	0.00367174	0.0211061	2.43513
1344	chr2	67631523	67632398	1344	+	1	875	0	39.2927	45.1221	39.4825	29.2463	ETAA1	0.732529	8.07961e-13	3.20778e-11	12.0926
1345	chr2	67637098	67637298	1345	+	1	200	0	4.3616	4.94315	5.2419	3.50288	ETAA1	0.856893	0.0039062	0.022155	2.40825
1346	chr5	137878565	137878925	1346	-	2	60140	0,220	89.4894	124.762	114.408	115.484	ETF1	0.694316	4.72868e-32	7.64759e-30	31.3253
1347	chr19	51856461	51857570	1347	-	2	83167	0,942	44.8404	61.0923	26.0652	32.5267	ETFB	0.285305	0.00561635	0.0297237	2.25055
1348	chr12	25348195	25357135	1348	+	3	76,88,111	0,8658,8829	6.54241	8.87232	12.1189	12.0099	ETFRF1	0.567645	0.00452561	0.0249851	2.34432
1349	chr11	128332080	128332405	1349	-	1	325	0	17.3699	19.4769	14.812	12.8995	ETS1	0.487208	0.00198815	0.0127454	2.70155
1350	chr4	5813674	5814449	1350	+	1	775	0	21.0811	13.6465	24.2858	22.4629	EVC	-0.376167	0.00705681	0.0357143	2.15139
1351	chr17	29645327	29645527	1351	-	1	200	0	2.10428	1.47872	4.1839	0.77842	EVI2A	2.02865	9.42917e-05	0.000958385	4.02553
1352	chr6	486262	486512	1352	-	1	250	0	11.2101	10.9848	11.2051	6.83896	EXOC2	0.795977	8.39627e-05	0.000864992	4.07591
1353	chr2	72968496	73053149	1353	-	2	102223	0,84430	29.4217	39.2072	26.7385	29.4131	EXOC6B	0.403876	0.000325519	0.00278699	3.48742
1354	chr2	72406187	72406237	1354	-	1	50	0	2.63992	1.39422	2.11599	2.66886	EXOC6B	-1.1382	0.00795088	0.0392107	2.09958
1355	chr17	74078773	74079148	1355	-	1	375	0	65.3858	105.074	60.1616	83.6799	EXOC7	0.35495	6.71069e-07	1.12587e-05	6.17323
1356	chr17	74077123	74077948	1356	-	1	825	0	42.583	40.6859	44.1473	26.9666	EXOC7	0.778484	3.88412e-14	1.77612e-12	13.4107
1357	chr1	231473373	231473598	1357	-	1	225	0	6.35111	4.7319	8.31971	4.3369	EXOC8	0.705625	0.00758245	0.0378166	2.12019
1358	chr1	231471273	231472998	1358	-	1	1725	0	99.7812	30.9264	161.056	41.6454	EXOC8	0.38398	4.74428e-06	6.655e-05	5.32383
1359	chr3	38565115	38565845	1359	+	2	21454	0,276	24.4862	7.09786	27.5079	5.72693	EXOG	0.598303	0.00260504	0.0159559	2.58419
1360	chr1	11159881	11159906	1360	-	1	25	0	6.35111	4.47841	3.60681	4.83731	EXOSC10	-0.749893	0.00960592	0.0452134	2.01746
1361	chr1	11150711	11151131	1361	-	2	14,61	0,359	27.2792	35.7005	20.2943	43.0354	EXOSC10	-0.574852	4.62891e-07	8.05482e-06	6.33452
1362	chr1	11128744	11129621	1362	-	2	19,6	0,871	12.7787	11.3228	7.26171	16.0132	EXOSC10	-1.19784	1.53411e-10	4.69302e-09	9.81414
1363	chr16	70284631	70285281	1363	-	1	650	0	28.6948	18.4629	51.1686	23.0745	EXOSC6	0.681509	1.53356e-08	3.51728e-07	7.8143
1364	chr8	119123146	119123521	1364	-	1	375	0	79.4271	48.9668	110.945	57.8253	EXT1	0.365571	1.29e-06	2.03103e-05	5.88941
1365	chr8	118849413	119123121	1365	-	2	27798	0,272910	35.5815	23.2793	55.3044	30.8587	EXT1	0.352588	0.0010486	0.00747371	2.97939
1366	chr11	44117223	44117398	1366	+	1	175	0	6.84848	8.23858	9.23343	9.17421	EXT2	0.583146	0.00640752	0.0330442	2.19331
1367	chr1	101339502	101339977	1367	-	1	475	0	10.8275	2.5772	11.5418	1.50123	EXTL2	0.981518	0.00592948	0.0309999	2.22698
1368	chr1	101338452	101338752	1368	-	1	300	0	9.45014	10.689	10.4357	7.06136	EXTL2	0.836007	5.14661e-05	0.000559286	4.28848
1369	chr8	28608295	28608745	1369	+	1	450	0	7.38412	4.47841	10.9647	4.4481	EXTL3	0.703228	0.00602601	0.0314006	2.21997
1370	chr7	148514989	148516717	1370	-	2	220,30	0,1698	39.0249	57.4166	36.8375	69.3348	EZH2	-0.233891	0.00874639	0.0422099	2.05817
1371	chr6	159187654	159206430	1371	-	10	456,252,93,161,131,164,97,147,84,90	0,638,2703,3161,4141,4621,9785,16897,18021,18686	1836.27	2876.79	1887.9	2693.71	EZR	0.259131	6.13463e-88	4.2166e-85	87.2122
1372	chr5	76011950	76024541	1372	+	2	270,5	0,12586	38.1832	24.8425	12.696	6.95016	F2R	0.512244	0.00318209	0.0187189	2.49729
1373	chr17	79507216	79507916	1373	-	1	700	0	15.7247	6.16838	12.5517	3.33608	FAAP100	0.746488	0.00271445	0.0164929	2.56632
1374	chr11	70049843	70053080	1374	+	2	8842	0,2395	119.829	107.82	90.0259	74.5057	FADD	0.259047	5.73401e-05	0.000617325	4.24154
1375	chr11	61567975	61568200	1375	-	1	225	0	448.174	935.988	117.63	226.408	FADS1	0.238861	3.42916e-09	8.65951e-08	8.46481
1376	chr5	175936215	175936240	1376	+	1	25	0	1.87472	0.71824	2.11599	2.33525	FAF2	-1.40438	0.00605312	0.0315046	2.21802
1377	chr16	1877349	1878224	1377	+	1	875	0	85.9695	45.3756	85.9863	38.2537	FAHD1	0.371364	9.78973e-06	0.000127971	5.00923
1378	chr2	96688457	96688882	1378	+	1	425	0	8.26409	3.37993	17.3608	4.89291	FAHD2CP	0.67068	0.00855866	0.0415191	2.06759
1379	chr17	71203641	71205016	1379	-	1	1375	0	271.912	78.8369	236.366	53.5996	FAM104A	0.472485	7.47757e-14	3.31591e-12	13.1262
1380	chr10	14564017	14572454	1380	-	2	1124	0,8313	41.8944	58.1348	107.82	203	FAM107B	-0.3208	4.70954e-06	6.61471e-05	5.32702
1381	chr11	58916238	58920959	1381	+	2	1881737	0,2984	1263.76	303.476	868.904	186.598	FAM111A	0.274486	8.72715e-17	5.18794e-15	16.0591
1382	chr11	58893627	58894777	1382	+	1	1150	0	167.042	66.2044	61.4119	20.3501	FAM111B	0.362358	0.000148223	0.00141932	3.82908
1383	chr9	96326546	96327046	1383	+	1	500	0	86.8495	91.7229	115.514	103.53	FAM120A	0.353437	1.27923e-08	2.95553e-07	7.89305
1384	chr9	96213240	96213565	1384	-	1	325	0	9.75622	6.25287	13.0807	14.6787	FAM120AOS	-0.652204	0.000789982	0.00588208	3.10238
1385	chrX	54099381	54107807	1385	-	3	339,58,53	0,7283,8373	24.6775	10.0976	26.6904	8.7294	FAM120C	0.445433	0.0088382	0.0425468	2.05364
1386	chrX	133930371	133931261	1386	-	2	14111	0,779	21.8463	28.0534	16.399	16.6248	FAM122B	0.578542	4.01003e-05	0.000450003	4.39685
1387	chr7	22985250	22999946	1387	-	3	532,296,72	0,1320,14624	167.004	111.707	247.379	132.831	FAM126A	0.434934	6.12954e-18	4.13556e-16	17.2126
1388	chrX	92953401	92965107	1388	+	2	83792	0,10914	64.8119	67.7676	114.504	101.472	FAM133A	0.347728	2.46667e-07	4.52497e-06	6.60789
1389	chr7	92191646	92206438	1389	-	5	36,48,93,51,22	0,3681,7490,13438,14770	19.2829	18.6741	33.1826	46.7607	FAM133B	-0.43962	0.000240256	0.00214378	3.61933
1390	chr6	71235641	71236266	1390	+	1	625	0	18.4029	12.5058	27.2675	14.2895	FAM135A	0.481237	0.00155422	0.0103559	2.80849
1391	chr10	75001507	75001532	1391	+	1	25	0	5.27984	2.11246	0	0.27801	FAM149B1	-4.59743	0.000750323	0.00563832	3.12475
1392	chr10	75002907	75003282	1392	+	1	375	0	136.817	123.072	117.967	85.0699	FAM149B1	0.437042	1.56337e-13	6.67698e-12	12.8059
1393	chr10	75003582	75003707	1393	+	1	125	0	192.829	228.314	153.891	152.514	FAM149B1	0.366201	6.46976e-15	3.23415e-13	14.1891
1394	chr13	108519531	108519631	1394	-	1	100	0	2.60166	2.53495	3.1259	1.05642	FAM155A	1.90724	2.74863e-05	0.000321917	4.56088
1395	chr13	108519056	108519281	1395	-	1	225	0	5.24158	8.23858	6.39607	6.89456	FAM155A	0.671992	0.00538444	0.0287733	2.26886
1396	chr14	74400628	74400678	1396	-	1	50	0	3.44337	1.56322	2.01981	3.44728	FAM161B	-1.78809	9.18114e-06	0.000120489	5.0371
1397	chr11	73115806	73116731	1397	-	1	925	0	133.067	40.6014	104.405	25.6878	FAM168A	0.433444	1.76698e-06	2.70081e-05	5.75277
1398	chr10	15254618	15255893	1398	-	1	1275	0	137.697	65.2749	122.583	50.2636	FAM171A1	0.335602	2.29914e-06	3.43777e-05	5.63843
1399	chr2	187625938	187627705	1399	+	2	251500	0,267	50.8471	18.0826	81.2734	25.0762	FAM171B	0.322456	0.0036101	0.0208246	2.44248
1400	chr4	2698164	2702250	1400	+	2	156844	0,3242	193.441	111.327	242.907	133.499	FAM193A	0.189751	0.000139024	0.00134292	3.85691
1401	chr4	15683449	15687908	1401	+	2	75,50	0,4409	8.14931	11.2383	11.1571	10.8979	FAM200B	0.620278	0.00129741	0.00892604	2.88692
1402	chr10	120101421	120101836	1402	-	2	18,55	0,360	7.07804	7.81609	13.802	9.95263	FAM204A	0.751388	0.000221006	0.00199713	3.6556
1403	chr10	120094694	120101246	1403	-	5	31,31,88,242,8	0,213,371,999,6544	27.0496	31.9826	46.1671	47.7615	FAM204A	0.308609	0.00234154	0.0146313	2.6305
1404	chr7	298637	300687	1404	+	2	34991	0,1059	50.4263	13.9422	60.1616	13.6223	FAM20C	0.426238	0.00150882	0.0101116	2.82136
1405	chr20	58519251	58520226	1405	+	1	975	0	48.4368	15.3364	45.4939	11.2315	FAM217B	0.479689	0.000669002	0.00515622	3.17457
1406	chr17	27086122	27086872	1406	-	1	750	0	14.0413	4.64741	14.331	7.72858	FAM222B	-0.5634	0.00902064	0.0431728	2.04476
1407	chrX	3771982	3772382	1407	-	1	400	0	42.9656	16.2237	65.692	19.3492	FAM239B	0.475691	9.11442e-05	0.000930263	4.04027
1408	chr19	16296220	16302669	1408	+	4	107,142,54,972	0,214,5110,5477	215.67	269.169	207.319	239.197	FAM32A	0.236705	6.42712e-09	1.54835e-07	8.19198
1409	chr7	121019062	121036380	1409	-	3	6,54,165	0,3948,17153	19.1298	19.1389	16.4951	24.7426	FAM3C	-0.449428	0.00128999	0.00889134	2.88941
1410	chr8	130891675	130891700	1410	-	1	25	0	10.2536	10.4355	6.87698	12.6215	FAM49B	-0.735007	0.000234284	0.00209816	3.63026
1411	chrX	153672662	153677575	1411	+	8	31,85,100,146,77,67,62,7	0,1318,1497,2100,4169,4375,4578,4906	1145.19	1561.19	993.171	1146.5	FAM50A	0.373177	1.88148e-94	1.53271e-91	93.7255
1412	chr10	126311785	126312160	1412	-	1	375	0	25.7105	4.9854	27.1232	3.44728	FAM53B	0.803928	0.000843173	0.0062325	3.07408
1413	chr5	137673520	137676984	1413	+	3	21,42,112	0,434,3352	30.4547	50.4032	38.8093	45.9267	FAM53C	0.616921	2.24769e-10	6.68082e-09	9.64826
1414	chr1	206137389	206138882	1414	+	2	97428	0,1065	36.4997	21.4203	94.9312	40.8669	FAM72A,FAM72C	0.621653	7.12032e-10	1.95764e-08	9.1475
1415	chr1	120839004	120839254	1415	+	1	250	0	23.8358	10.3933	64.8745	19.1268	FAM72B	0.750415	7.11086e-08	1.44818e-06	7.14808
1416	chr1	143912696	143914190	1416	-	2	473,77	0,1417	37.9536	26.3635	101.664	49.9855	FAM72C,FAM72D	0.658722	1.80598e-12	6.95666e-11	11.7433
1417	chr20	37576541	37581179	1417	+	2	102998	0,3640	125.453	58.6841	175.387	77.6194	FAM83D	0.202487	0.00176996	0.0115383	2.75204
1418	chr8	12040439	12040589	1418	-	1	150	0	0.99475	1.56322	3.46254	0.94522	FAM86B1	2.64926	7.82671e-07	1.29241e-05	6.10642
1419	chr3	10138048	10140520	1419	+	2	108117	0,2355	44.3047	81.1606	39.0497	55.5457	FANCD2	0.486058	2.11618e-08	4.72064e-07	7.67445
1420	chr3	10141020	10142914	1420	+	2	7,43	0,1851	42.43	74.2318	37.2704	50.5416	FANCD2	0.477607	9.95305e-08	1.95462e-06	7.00204
1421	chr6	35420514	35425369	1421	+	3	56,607,37	0,3009,4818	248.152	87.5402	241.031	79.6766	FANCE	0.243394	1.65298e-05	0.000203911	4.78173
1422	chr15	89859763	89860163	1422	+	1	400	0	56.3182	46.5586	47.5137	35.0288	FANCI	0.28452	0.00230308	0.014432	2.63769
1423	chr13	99101815	99101890	1423	+	1	75	0	3.55815	4.18267	3.60681	2.39085	FARP1	0.94936	0.00603988	0.0314513	2.21897
1424	chr19	13041093	13044525	1424	-	4	62,99,138,162	0,149,332,3270	56.6243	60.9233	35.9719	36.3076	FARSA	0.268192	0.0042937	0.0239331	2.36717
1425	chr19	13041335	13041360	1425	+	1	25	0	13.3144	9.33706	4.47244	6.33854	FARSA-AS1	-0.88634	0.000180941	0.00168707	3.74246
1426	chr20	3129539	3129889	1426	-	1	350	0	2.946	1.94346	6.10753	2.05725	FASTKD5	1.0925	0.00410692	0.0230553	2.38648
1427	chr4	187629866	187630991	1427	-	1	1125	0	149.289	52.8114	96.6625	28.8571	FAT1	0.36682	1.63435e-05	0.000201839	4.78665
1428	chr4	187627766	187629816	1428	-	1	2050	0	199.065	98.4405	124.363	53.9888	FAT1	0.308249	2.213e-06	3.32478e-05	5.65502
1429	chr4	187538268	187539974	1429	-	2	871113	0,593	124.114	56.5294	83.9184	33.2496	FAT1	0.319929	0.000113501	0.00112859	3.945
1430	chr10	5963226	5966281	1430	+	4	94,122,76,8	0,184,2357,3047	37.418	53.1917	39.7711	77.4526	FBH1	-0.331673	0.000171752	0.00161371	3.7651
1431	chr19	40331316	40336994	1431	-	2	111,64	0,5614	9.02928	5.95713	6.10753	2.44646	FBL	0.948333	0.00132684	0.00909718	2.87718
1432	chr19	40331140	40331291	1432	-	2	15,35	0,116	37.1884	50.4877	26.6423	27.5226	FBL	0.579344	1.01961e-07	1.99523e-06	6.99157
1433	chr3	13612389	13613089	1433	+	1	700	0	218.578	156.702	58.1418	55.2677	FBLN2	-0.215374	0.0017603	0.0114958	2.75441
1434	chr15	48937098	48937897	1434	-	2	49126	0,673	19.0533	17.5334	6.97316	5.56013	FBN1	0.579843	0.00590576	0.0309279	2.22872
1435	chr15	48702984	48704823	1435	-	2	592,58	0,1781	109.499	55.8956	65.2592	29.5243	FBN1	0.289382	0.00101507	0.00727763	2.9935
1436	chr16	30669751	30670476	1436	+	1	725	0	60.0677	20.2796	79.0612	19.6273	FBRS	0.590408	1.85208e-07	3.45225e-06	6.73234
1437	chr16	30671026	30671226	1437	+	1	200	0	9.41188	10.6468	11.3975	9.95263	FBRS	0.710125	0.000228443	0.00205337	3.64122
1438	chr19	9921070	9921695	1438	-	1	625	0	55.3235	22.9413	65.9805	22.9633	FBXL12	0.375632	0.000552934	0.00436376	3.25733
1439	chr12	1675958	1702845	1439	-	2	18807	0,26080	81.2636	14.3647	142.397	36.53	FBXL14	-0.385016	0.000237307	0.00212351	3.62469
1440	chr13	77601088	77601113	1440	-	1	25	0	5.54765	3.29543	1.77936	2.89127	FBXL3	-1.11964	0.0025158	0.0155217	2.59932
1441	chr9	37537399	37537674	1441	-	1	275	0	6.46589	3.08419	9.13725	2.72446	FBXO10	0.807216	0.00855795	0.0415191	2.06763
1442	chr2	48034908	48035539	1442	-	2	478,72	0,559	50.6558	15.5899	76.2239	17.0696	FBXO11	0.565617	4.83255e-06	6.75298e-05	5.31582
1443	chr12	117627148	117628275	1443	-	2	19253	0,874	52.4923	34.8978	51.3129	50.8752	FBXO21	-0.40641	7.78128e-06	0.000103505	5.10895
1444	chr1	224340933	224345772	1444	+	2	106719	0,4120	108.543	25.2227	195.922	41.2005	FBXO28	0.259628	0.00278975	0.016848	2.55443
1445	chr6	146125624	146126074	1445	-	1	450	0	3.51989	3.25318	6.97316	3.28047	FBXO30	1.093	0.000522812	0.00415736	3.28165
1446	chr14	55817353	55818753	1446	+	1	1400	0	55.0557	36.5878	54.6792	31.6371	FBXO34	0.322035	0.000860733	0.0063296	3.06513
1447	chr4	175204764	175204789	1447	-	1	25	0	1.64517	0.29574	1.44272	1.55684	FBXO8	-2.46298	0.000430729	0.00353767	3.3658
1448	chr9	123540763	123550511	1448	-	2	60465	0,9283	46.5238	23.0258	68.9622	30.5251	FBXW2	0.281473	0.00669141	0.0342353	2.17448
1449	chr4	153332453	153456339	1449	-	4	571,50,93,61	0,1178,123639,123825	177.028	51.4172	256.564	68.2228	FBXW7	0.249213	0.000131134	0.00127286	3.88228
1450	chr12	117349154	117365871	1450	+	2	6,44	0,16673	10.9805	11.2383	6.87698	11.0647	FBXW8	-0.526554	0.00854407	0.0414758	2.06834
1451	chr14	75179871	75181615	1451	+	3	91,68,41	0,316,1703	16.643	29.8701	37.7513	48.3731	FCF1	0.60637	8.07825e-08	1.62266e-06	7.09268
1452	chr5	141030941	141030966	1452	-	1	25	0	3.48163	1.14073	1.15418	1.83484	FCHSD1	-2.1037	2.55982e-05	0.000302543	4.59179
1453	chr5	141029467	141029946	1453	-	2	54,21	0,458	10.7892	8.02734	4.47244	6.50535	FCHSD1	-0.805647	0.000865978	0.00636179	3.06249
1454	chr1	155278638	155278838	1454	+	1	200	0	46.5238	45.6713	18.7073	13.2331	FDPS	0.613455	4.09049e-06	5.83087e-05	5.38822
1455	chr1	155279852	155279952	1455	+	1	100	0	58.9964	90.4977	23.6126	30.5251	FDPS	0.374362	0.00023372	0.00209396	3.6313
1456	chr19	10420895	10421245	1456	-	1	350	0	11.0571	10.1398	16.3028	11.6207	FDX2	0.503531	0.00486227	0.0264783	2.31316
1457	chr15	68585698	68585898	1457	+	1	200	0	5.77721	7.60485	9.61816	8.5626	FEM1B	0.643699	0.00373188	0.021359	2.42807
1458	chr11	61563119	61564694	1458	+	1	1575	0	710.061	342.007	372.607	164.135	FEN1	0.251674	6.52869e-12	2.35407e-10	11.1852
1459	chr3	14989694	14989744	1459	-	1	50	0	6.50415	3.67568	2.21218	4.61491	FGD5-AS1	-1.63015	5.87077e-07	1.00021e-05	6.2313
1460	chr3	14989519	14989669	1460	-	1	150	0	18.2881	6.50637	7.79071	7.00576	FGD5-AS1	-0.938818	1.56318e-05	0.00019392	4.80599
1461	chr3	14986685	14988717	1461	-	2	976124	0,1908	253.929	99.877	226.844	80.733	FGD5-AS1	0.26426	1.839e-06	2.80311e-05	5.73542
1462	chr4	123797505	123813641	1462	+	2	74276	0,15860	14.5387	16.7307	20.9676	18.4596	FGF2	0.498709	0.000726104	0.0054882	3.139
1463	chr8	38271055	38271443	1463	-	2	267,8	0,380	6.50415	3.63343	17.0241	17.6812	FGFR1	-0.709002	0.00134034	0.00917545	2.87279
1464	chr6	167447388	167453545	1464	+	2	71154	0,6003	13.1996	21.7161	31.0666	41.0337	FGFR1OP	0.422811	0.000869455	0.00638094	3.06075
1465	chr4	1018426	1019066	1465	+	2	26374	0,266	33.1711	27.7999	36.3085	52.432	FGFRL1	-0.584883	1.1957e-08	2.77419e-07	7.92238
1466	chr4	1019341	1019366	1466	+	1	25	0	33.4007	33.4613	33.4712	70.836	FGFRL1	-0.948727	4.26162e-22	4.02293e-20	21.3704
1467	chr4	54308826	54325553	1467	+	5	48,56,223,138,85	0,1388,10260,15993,16642	192.523	316.488	302.924	467.551	FIP1L1	0.212965	2.26862e-09	5.83605e-08	8.64424
1468	chr17	39977286	39979030	1468	+	3	55164556	0,619,1188	203.427	127.846	126.238	71.2808	FKBP10	0.291088	8.5096e-07	1.39678e-05	6.07009
1469	chr9	115928110	115931581	1469	-	3	325,97,78	0,2629,3393	43.3482	44.3616	51.8899	48.7067	FKBP15	0.249826	0.00557646	0.0295695	2.25364
1470	chr9	115925760	115925785	1470	-	1	25	0	0.95649	0.63374	1.63509	0.22241	FKBP15	2.38832	0.00771527	0.0383212	2.11265
1471	chr9	115925510	115925735	1471	-	1	225	0	2.7547	2.02796	3.89535	1.39003	FKBP15	1.16336	0.00627935	0.0324822	2.20209
1472	chr12	2904160	2904335	1472	+	1	175	0	29.6895	31.5179	24.7667	43.7026	FKBP4	-0.442381	6.03554e-05	0.000647254	4.21928
1473	chr6	35656563	35656713	1473	-	1	150	0	22.7645	31.1376	15.341	16.2912	FKBP5	0.625992	9.34002e-06	0.000122501	5.02965
1474	chr6	35543361	35547889	1474	-	3	358,240,77	0,1409,4451	126.563	160.462	99.9807	104.141	FKBP5	0.405994	1.45608e-12	5.70883e-11	11.8368
1475	chr19	18650424	18654383	1475	-	3	106,317,88	0,2064,3871	241.801	234.61	103.395	97.8026	FKBP8	0.261444	9.95269e-07	1.60373e-05	6.00206
1476	chr19	47259519	47260619	1476	+	1	1100	0	59.379	27.1662	67.0866	24.687	FKRP	0.505426	1.09925e-06	1.76354e-05	5.9589
1477	chr19	47260844	47260869	1477	+	1	25	0	1.26257	0	1.39463	0.88962	FKRP	-4.94136	0.000121072	NA	3.91696
1478	chr17	18150102	18150361	1478	-	2	40135	0,124	142.326	250.242	115.081	190.712	FLII	0.224495	4.33847e-06	6.14454e-05	5.36266
1479	chrX	153599351	153599601	1479	-	1	250	0	155.028	208.5	145.619	144.174	FLNA	0.636284	3.48588e-38	7.44387e-36	37.4577
1480	chrX	153593507	153593582	1480	-	1	75	0	109.767	149.562	70.1645	123.88	FLNA	-0.218663	0.000309276	0.00267185	3.50965
1481	chr3	58156469	58156894	1481	+	1	425	0	57.9634	45.5868	62.4218	38.3649	FLNB	0.475904	8.96127e-08	1.78536e-06	7.04763
1482	chr7	128498392	128498692	1482	+	1	300	0	128.093	157.294	105.559	225.018	FLNC	-0.660807	8.27463e-38	1.70646e-35	37.0823
1483	chr7	128498767	128499042	1483	+	1	275	0	30.9521	29.5322	29.2873	21.6289	FLNC	0.52363	1.20897e-05	0.000153619	4.91758
1484	chr17	27208961	27209374	1484	-	3	85,120,20	0,174,393	106.668	155.308	35.2986	69.0568	FLOT2	-0.296422	0.000102704	0.00103291	3.98841
1485	chr17	27208323	27208936	1485	-	2	70105	0,508	60.7946	81.4986	18.7073	33.6388	FLOT2	-0.281545	0.0077502	0.0384493	2.11069
1486	chr16	2933195	2933345	1486	+	1	150	0	5.27984	6.08388	6.44416	5.67133	FLYWCH2	0.663657	0.00949695	0.0448665	2.02242
1487	chr7	139083425	139092096	1487	+	4	18111144177	0,3457,6964,8494	390.746	647.975	392.902	670.329	FMC1-LUC7L2,LUC7L2	0.0760812	0.00600873	0.031318	2.22122
1488	chr7	139102311	139102436	1488	+	1	125	0	169.758	245.51	157.113	320.43	FMC1-LUC7L2,LUC7L2	-0.37289	2.60469e-18	1.79593e-16	17.5842
1489	chr15	33358778	33359228	1489	-	1	450	0	7.65194	2.61945	4.76099	3.28047	FMN1	-0.885403	0.00517401	0.0278245	2.28617
1490	chr1	240255507	240256082	1490	+	1	575	0	40.4022	14.9985	21.0638	5.94934	FMN2	0.604014	0.000739397	0.005573	3.13112
1491	chr12	50038481	50038531	1491	-	1	50	0	3.59641	2.28145	2.21218	3.50288	FMNL3	-1.19712	0.00132154	0.0090722	2.87892
1492	chr2	216298061	216299420	1492	-	2	123,2	0,1357	51.8419	73.1333	39.1459	77.0634	FN1	-0.358092	1.40281e-05	0.000175912	4.853
1493	chr2	216279550	216279675	1493	-	1	125	0	100.049	79.0059	85.9863	125.937	FN1	-0.769484	4.02989e-34	7.14818e-32	33.3947
1494	chr2	216274460	216279400	1494	-	3	2,181,17	0,196,4923	108.925	129.874	93.5366	162.967	FN1	-0.426011	4.53784e-14	2.06219e-12	13.3432
1495	chr1	93988967	93989017	1495	+	1	50	0	17.7907	21.4203	16.8318	30.9699	FNBP1L	-0.500018	0.000215774	0.00195387	3.666
1496	chr3	171757417	171758326	1496	+	2	144,6	0,903	8.99102	8.36533	7.3098	4.78171	FNDC3B	0.81162	0.000694719	0.0053149	3.15819
1497	chr3	171965442	171965542	1497	+	1	100	0	20.5072	24.0398	15.5333	35.6404	FNDC3B	-0.846278	1.14229e-10	3.57392e-09	9.94222
1498	chr3	172003734	172013237	1498	+	2	40,85	0,9418	16.3369	19.2656	11.9746	21.6845	FNDC3B	-0.498282	0.00105286	0.00749197	2.97763
1499	chr5	131013380	131013430	1499	-	1	50	0	2.29558	0.63374	4.42435	3.16927	FNIP1	-1.27263	0.00831925	0.0405725	2.07992
1500	chr5	131006291	131013305	1500	-	3	33,1420,22	0,906,6992	72.5404	41.1507	158.074	75.7845	FNIP1	0.356355	1.22446e-06	1.94034e-05	5.91206
1501	chr11	65659869	65660369	1501	-	1	500	0	10.1388	4.77415	100.606	80.8999	FOSL1	-0.644297	0.000142813	0.0013759	3.84523
1502	chr2	28627158	28634846	1502	+	3	67,108,50	0,4467,7638	62.9372	98.694	96.0373	129.106	FOSL2	0.390871	1.00769e-09	2.72623e-08	8.99667
1503	chr6	1611074	1611249	1503	+	1	175	0	3.82597	3.25318	5.67471	3.11367	FOXC1	0.848556	0.00808494	0.0396496	2.09232
1504	chr5	72743944	72744169	1504	-	1	225	0	58.7669	50.7412	29.4796	21.9625	FOXD1	0.652382	1.76892e-09	4.61466e-08	8.75229
1505	chr8	145699119	145699444	1505	-	1	325	0	10.2919	10.351	10.58	5.11532	FOXH1	1.19032	6.12334e-08	1.26463e-06	7.21301
1506	chr1	42657009	42660679	1506	-	2	381119	0,3551	73.6499	65.0214	83.0047	118.375	FOXJ3	-0.569392	5.31019e-17	3.21756e-15	16.2749
1507	chr12	2967570	2970480	1507	-	2	1259,16	0,2894	119.37	95.9056	192.796	142.395	FOXM1	0.247494	4.57699e-06	6.44913e-05	5.33942
1508	chr14	89878313	89878788	1508	-	1	475	0	16.5282	12.5058	13.754	7.61737	FOXN3	0.57371	0.00195583	0.0125675	2.70867
1509	chr6	108882903	108984828	1509	+	2	129171	0,101754	11.6692	12.21	10.9166	9.00741	FOXO3	0.508504	0.00739646	0.0370497	2.13098
1510	chr17	18575418	18575768	1510	-	1	350	0	6.88674	5.78813	11.1571	5.17092	FOXO3B	1.02026	2.31144e-05	0.000276155	4.63612
1511	chr17	18565492	18565692	1511	-	1	200	0	1.60691	1.22523	3.84726	1.22323	ZNF286B	1.37222	0.0052756	0.0282672	2.27773
1512	chr9	68454219	68454344	1512	-	1	125	0	9.18232	8.99907	10.8685	17.57	FRG1JP	-0.600329	0.00117739	0.00824738	2.92908
1513	chr12	69966011	69968734	1513	+	2	50950	0,1773	72.8464	35.0245	88.0061	35.0844	FRS2	0.389298	1.41379e-05	0.000177086	4.84962
1514	chr8	95449167	95470540	1514	-	2	5,45	0,21328	4.24682	2.53495	2.74117	3.33608	FSBP,RAD54B	-0.917689	0.00934119	0.0443278	2.0296
1515	chr3	120115389	120115814	1515	-	1	425	0	450.967	665.847	205.684	292.963	FSTL1	0.174258	4.39908e-07	7.70364e-06	6.35664
1516	chr19	681420	682109	1516	+	2	140460	0,229	27.4704	22.0118	6.82889	4.00329	FSTL3	0.604448	0.00712712	0.0360122	2.14709
1517	chr11	61734803	61735103	1517	-	1	300	0	329.225	273.521	218.476	341.169	FTH1	-0.739381	2.28132e-89	1.73027e-86	88.6418
1518	chr17	61899165	61901253	1518	-	3	38,185,77	0,178,2011	52.8366	71.3588	42.0313	78.6202	FTSJ3	-0.346859	1.93852e-05	0.000235697	4.71253
1519	chr17	61896892	61898207	1519	-	4	462,95,184,9	0,546,722,1306	266.364	248.847	250.553	225.797	FTSJ3	0.175137	9.50963e-06	0.000124577	5.02184
1520	chr1	78430767	78430792	1520	-	1	25	0	50.8471	68.1479	51.4571	109.256	FUBP1	-0.54247	1.38171e-12	5.43661e-11	11.8596
1521	chr9	133493262	133495770	1521	+	2	20,30	0,2478	46.0264	73.26	49.6297	100.471	FUBP3	-0.224295	0.00407872	0.0229265	2.38948
1522	chr16	31201069	31202310	1522	+	5	46,102,124,101,27	0,291,526,993,1214	46.4855	76.133	56.1219	76.1737	FUS	0.400247	3.48493e-07	6.22672e-06	6.45781
1523	chr3	180630457	180632447	1523	+	2	67,8	0,1982	50.8089	68.9929	78.8689	135.278	FXR1	-0.219986	0.00179898	0.0117001	2.74497
1524	chr3	180632772	180651135	1524	+	2	11,14	0,18349	51.4975	73.8093	79.7345	141.894	FXR1	-0.19972	0.00397534	0.0224314	2.40063
1525	chr3	180669195	180675666	1525	+	3	61,79,60	0,2354,6411	103.684	162.575	149.322	299.58	FXR1	-0.242227	6.3483e-07	1.07657e-05	6.19734
1526	chr3	180680845	180685855	1526	+	2	33,17	0,4993	49.6611	71.9925	66.7981	134.333	FXR1	-0.349875	1.18017e-06	1.87828e-05	5.92805
1527	chr19	35645637	35645712	1527	+	1	75	0	17.9438	12.6747	13.2731	26.4662	FXYD5	-1.20018	3.70878e-15	1.89268e-13	14.4308
1528	chr19	35646437	35646487	1528	+	1	50	0	28.1974	22.9413	19.5249	46.8719	FXYD5	-1.42696	6.294e-33	1.07315e-30	32.2011
1529	chr3	45961544	45961819	1529	-	1	275	0	8.18757	5.91488	6.68462	3.16927	FYCO1	0.730687	0.00807186	0.0396031	2.09303
1530	chr8	104340584	104343872	1530	+	3	60411304	0,1298,2984	283.619	132.578	494.902	192.158	FZD6	0.384599	3.66415e-20	2.96298e-18	19.436
1531	chr2	202900034	202900184	1531	+	1	150	0	1.26257	1.05623	4.56862	1.27883	FZD7	1.80363	0.000391314	0.00325898	3.40747
1532	chr2	202900834	202901559	1532	+	1	725	0	56.6243	13.6887	130.566	27.4114	FZD7	0.337041	0.00291206	0.0174589	2.5358
1533	chr4	76569877	76572334	1533	-	3	1009119122	0,1644,2335	273.251	238.074	272.867	220.737	G3BP2	0.222118	1.71671e-08	3.89669e-07	7.7653
1534	chr17	42153156	42153406	1534	+	1	250	0	7.4989	4.26716	6.39607	8.6182	G6PC3	-1.09057	8.95494e-06	0.000117661	5.04794
1535	chr4	144387349	144390454	1535	+	2	29271	0,2834	6.81022	9.59056	7.8388	6.56095	GAB1	0.867287	0.000127994	0.00124678	3.89281
1536	chr21	27107282	27107382	1536	+	1	100	0	13.4291	19.6036	22.0256	16.4024	GABPA	1.10178	1.12308e-13	4.88186e-12	12.9496
1537	chr21	27107882	27113976	1537	+	2	7,93	0,6001	28.2739	48.84	35.0101	39.2545	GABPA	0.746623	2.61689e-13	1.08212e-11	12.5822
1538	chr21	27136635	27141545	1538	+	3	26193231	0,270,4679	17.2169	10.9003	23.3721	11.3983	GABPA	0.492718	0.0027762	0.0167846	2.55655
1539	chr15	50570460	50578080	1539	-	2	521,4	0,7616	33.8598	18.2094	44.9168	20.4057	GABPB1	0.340816	0.00551526	0.0293369	2.25843
1540	chr1	68152242	68153740	1540	+	2	28397	0,1101	58.4225	29.9547	201.789	80.1214	GADD45A	0.488724	6.11962e-10	1.71031e-08	9.21328
1541	chr19	13067993	13068037	1541	-	1	44	0	14.6535	13.0127	5.1938	12.8995	GADD45GIP1	-1.06348	1.23199e-07	2.35639e-06	6.90939
1542	chr4	860958	862339	1542	-	2	262,13	0,1368	23.1471	19.8993	23.853	16.5692	GAK	0.503577	0.000262765	0.00232109	3.58043
1543	chr2	38961455	38961755	1543	+	1	300	0	24.3332	24.1665	25.1996	17.6256	GALM	0.627822	2.00633e-06	3.045e-05	5.6976
1544	chr11	62407671	62414089	1544	-	2	19,56	0,6362	24.5245	30.6306	16.1104	17.7368	GANAB	0.384504	0.00510797	0.0275401	2.29175
1545	chr11	62392847	62393122	1545	-	1	275	0	29.2687	31.1799	17.3608	39.6993	GANAB	-0.979054	2.2161e-16	1.25951e-14	15.6544
1546	chr9	128061329	128064980	1546	+	2	56719	0,2932	34.0511	14.4915	55.0159	17.848	GAPVD1	0.506913	8.80294e-05	0.00090224	4.05537
1547	chr7	30671897	30673494	1547	+	2	156144	0,1453	45.9116	45.4178	128.354	101.806	GARS1	0.439707	4.03978e-09	1.00645e-07	8.39364
1548	chr21	34903102	34904668	1548	-	3	88,69,18	0,692,1548	47.5185	69.4576	37.8475	78.4534	GART	-0.381586	5.60203e-06	7.72518e-05	5.25165
1549	chr3	128199189	128200014	1549	-	1	825	0	32.559	12.21	41.5023	12.4547	GATA2	0.461408	0.00159013	0.0105569	2.79857
1550	chr19	19576198	19603214	1550	+	2	225100	0,26916	50.9619	80.5269	63.7684	87.7388	GATAD2A	0.327336	1.09991e-05	0.000141642	4.95864
1551	chr1	153791381	153895225	1551	-	4	17,130,336,17	0,700,9107,103827	55.1705	38.1087	86.4191	53.9888	GATAD2B	0.268018	0.00141566	0.00958664	2.84904
1552	chr1	155204242	155205086	1552	-	2	649101	0,743	239.888	135.958	145.763	77.5638	GBA	0.216371	0.000117818	0.00116346	3.92879
1553	chr1	155183615	155184359	1553	-	2	649,1	0,743	197.535	118.593	125.661	67.2775	GBAP1	0.292961	1.28773e-06	2.02891e-05	5.89018
1554	chr1	89474625	89476660	1554	-	3	198,103,74	0,449,1961	73.4203	105.327	65.163	88.5728	GBP3	0.195731	0.00456335	0.0251556	2.34072
1555	chr7	127222056	127225022	1555	-	2	1307818	0,2148	123.081	62.3175	218.38	105.198	GCC1	0.197795	0.00100526	0.00722101	2.99772
1556	chr2	109086766	109087291	1556	+	1	525	0	16.8343	14.9139	37.7993	22.0181	GCC2	0.695676	3.21336e-07	5.77434e-06	6.49304
1557	chr2	109087341	109092011	1557	+	3	1231,73,21	0,1941,4649	65.3858	54.7549	120.996	86.9048	GCC2	0.317736	6.75634e-06	9.13372e-05	5.17029
1558	chr15	57999018	58006973	1558	+	4	135645205240	0,1893,5163,7715	62.7459	38.4467	84.4474	48.3731	POLR2M,GCOM1	0.218534	0.00967216	0.0454571	2.01448
1559	chr12	56143822	56144147	1559	+	1	325	0	79.4271	144.365	85.5054	118.208	GDF11	0.517447	3.25207e-17	2.02632e-15	16.4878
1560	chr12	56144922	56145772	1560	+	1	850	0	38.4127	23.2793	43.1374	21.8513	GDF11	0.381173	0.00102114	0.00731597	2.99091
1561	chr10	5807860	5808035	1561	-	1	175	0	112.33	229.962	123.978	197.385	GDI2	0.469639	4.46188e-21	3.95722e-19	20.3505
1562	chr17	651110	651235	1562	-	1	125	0	2.3721	2.28145	3.46254	1.27883	GEMIN4	1.52294	0.000501405	0.00401763	3.29981
1563	chrX	14027269	14038527	1563	-	2	19331	0,10927	10.1771	11.1115	7.8388	5.28212	GEMIN8	0.819187	0.000263946	0.00233059	3.57849
1564	chr16	23521642	23521815	1564	-	1	173	0	13.7735	12.1678	3.07781	6.11614	GGA2	-0.944652	0.000198465	0.00181961	3.70232
1565	chr16	23477337	23478112	1565	-	1	775	0	103.339	65.6129	74.4926	38.1981	GGA2	0.426567	1.17478e-07	2.26457e-06	6.93004
1566	chr1	235491990	235492469	1566	+	2	103147	0,332	15.036	18.7586	13.754	12.6771	GGPS1	0.559354	0.000574814	0.00451215	3.24047
1567	chr3	10291169	10311901	1567	+	3	129,534,87	0,10651,20645	88.8007	58.0926	76.272	42.257	TATDN2	0.363271	6.20636e-06	8.47882e-05	5.20716
1568	chr7	100283960	100284400	1568	-	2	96129	0,311	11.4396	12.4635	8.65634	6.00494	GIGYF1	0.859272	4.96347e-05	0.000542333	4.30421
1569	chr7	100283610	100283810	1569	-	2	92,8	0,192	27.2409	28.3492	20.3905	31.0811	GIGYF1	-0.396685	0.00105082	0.00748223	2.97847
1570	chr2	233676036	233697718	1570	+	6	2.51011e+16	0,1064,4310,5544,8500,21530	348.354	542.352	421.804	574.139	GIGYF2	0.31687	3.76362e-28	5.07858e-26	27.4244
1571	chr2	233709160	233709210	1571	+	1	50	0	4.59116	3.33768	3.70299	5.56013	GIGYF2	-0.927336	0.00217609	0.0137736	2.66232
1572	chr12	110367883	110368733	1572	-	1	850	0	17.5995	6.92886	23.4683	7.00576	GIT2	0.521501	0.00746735	0.0373368	2.12683
1573	chr6	121756891	121769465	1573	+	2	871488	0,11086	617.856	236.595	73.8674	22.5741	GJA1	0.446416	9.167e-08	1.8132e-06	7.03777
1574	chr17	42907513	42907588	1574	-	1	75	0	5.81547	6.97111	4.66481	3.22487	GJC1	1.16566	5.57067e-05	0.000600622	4.25409
1575	chr17	42881440	42883090	1575	-	1	1650	0	202.853	118.34	172.886	87.9612	GJC1	0.317701	7.86323e-09	1.86975e-07	8.1044
1576	chr9	131287484	131289489	1576	+	2	218,32	0,1973	24.5245	31.2221	25.44	28.579	GLE1	0.309419	0.00903704	0.0432108	2.04397
1577	chr16	74501715	74506433	1577	-	6	31,118,89,114,63,10	0,1128,2167,3355,4531,4708	57.4278	69.9646	52.0342	82.4011	GLG1	-0.256894	0.00088619	0.00649292	3.05247
1578	chr16	74485862	74491844	1578	-	3	1370,107,73	0,4684,5909	82.067	49.4315	89.6893	46.0934	GLG1	0.351889	1.0487e-05	0.000136003	4.97935
1579	chr7	42004372	42004722	1579	-	1	350	0	10.1388	2.70395	6.54035	0.88962	GLI3	1.1114	0.00991962	0.0463847	2.0035
1580	chr12	75893606	75893731	1580	+	1	125	0	22.9941	18.2516	30.1529	33.8056	GLIPR1	-0.405846	0.000929406	0.00676449	3.03179
1581	chr2	191792169	191795273	1581	+	2	39111	0,2993	11.5927	9.63281	6.58844	9.34101	GLS	-0.652352	0.00177848	0.011587	2.74995
1582	chr2	191796274	191797577	1582	+	2	89136	0,1167	46.9446	61.05	31.8361	35.5848	GLS	0.321856	0.000979084	0.00706527	3.00918
1583	chr20	62221107	62221857	1583	-	1	750	0	324.021	68.8239	171.925	31.5815	GMEB2	0.402871	1.13501e-07	2.20058e-06	6.945
1584	chr14	24707964	24708214	1584	+	1	250	0	7.23108	9.42156	9.13725	7.45057	GMPR2	0.798441	0.000224708	0.00202477	3.64838
1585	chr3	50268406	50273811	1585	+	2	24176	0,5229	201.82	283.112	51.1686	64.3307	GNAI2	0.364844	4.68335e-08	9.88581e-07	7.32944
1586	chr3	50295058	50295083	1586	+	1	25	0	10.1388	9.04132	3.99153	6.83896	GNAI2	-0.810428	0.000899415	0.00657667	3.04604
1587	chr3	50296261	50296436	1587	+	1	175	0	27.2026	20.6176	12.2151	14.7343	GNAI2	-0.546827	0.000334604	0.0028581	3.47547
1588	chr1	110134759	110135423	1588	+	2	118457	0,207	192.484	74.3163	159.325	56.8801	GNAI3	0.217773	0.000847972	0.00625668	3.07162
1589	chr20	57466814	57467236	1589	+	2	106,19	0,403	768.216	1328.06	437.818	590.93	GNAS	0.536581	2.30897e-107	2.20808e-104	106.637
1590	chr20	57467261	57475007	1590	+	4	3,73,45,4	0,3405,6734,7742	784.706	1149.6	458.449	603.83	GNAS	0.276549	3.94474e-30	5.90235e-28	29.404
1591	chr20	57475532	57478585	1591	+	2	22,3	0,3050	107.51	177.615	65.163	101.695	GNAS	0.203971	0.00110615	0.00781332	2.95619
1592	chr20	57485956	57486156	1592	+	1	200	0	34.8163	35.9963	21.5447	35.0844	GNAS	-0.552913	9.05082e-07	1.47571e-05	6.04331
1593	chr7	100271512	100273815	1593	+	2	34,16	0,2287	13.8117	15.9279	4.13581	11.5095	GNB2	-0.816545	0.000130136	0.00126429	3.8856
1594	chr7	93551496	93555653	1594	+	2	49251	0,3906	18.4794	23.575	19.7172	17.1252	GNG11	0.667672	2.1781e-06	3.28583e-05	5.66192
1595	chr3	52719935	52719960	1595	+	1	25	0	4.17031	1.64772	0.81754	1.05642	GNL3	-1.48107	0.00726911	0.0365497	2.13852
1596	chr1	231411190	231413453	1596	+	3	54,62,209	0,690,2054	34.625	42.4181	42.6565	41.6454	GNPAT	0.440125	6.30216e-06	8.58836e-05	5.20051
1597	chr9	131019794	131020819	1597	-	5	10,107,103,219,86	0,85,274,464,939	224.01	195.783	110.128	119.154	GOLGA2	-0.148256	0.00421939	0.0235787	2.37475
1598	chr15	84869274	84869774	1598	-	1	500	0	140.757	42.3759	253.775	68.0559	GOLGA2P7,LOC102724135	0.302938	1.07215e-05	0.000138635	4.96975
1599	chr12	133363300	133373190	1599	-	5	73,264,78,369,66	0,2312,4501,9137,9824	134.062	165.194	148.745	181.149	GOLGA3	0.147753	0.00276848	0.0167426	2.55776
1600	chr12	133358908	133358958	1600	-	1	50	0	16.1073	19.1389	13.6578	24.4646	GOLGA3	-0.46889	0.00141995	0.00961271	2.84773
1601	chr12	133348424	133348599	1601	-	1	175	0	6.96326	6.59087	10.5319	6.95016	GOLGA3	0.651429	0.00389588	0.0221078	2.40939
1602	chr3	37340805	37366906	1602	+	6	5.71482e+17	0,2870,16105,19748,22416,24273	381.793	323.882	616.043	472.333	GOLGA4	0.254478	1.32182e-17	8.73077e-16	16.8788
1603	chr3	37367431	37367906	1603	+	1	475	0	63.8554	89.3992	109.839	124.547	GOLGA4	0.406558	1.8682e-10	5.63664e-09	9.72858
1604	chr3	37367956	37376580	1604	+	4	1360,122,131,37	0,1950,2497,8587	395.758	427.477	582.235	627.961	GOLGA4	0.10965	7.21012e-05	0.000753739	4.14206
1605	chr15	82934832	82935591	1605	-	2	314,61	0,698	15.6865	16.6884	28.9987	20.3501	GOLGA6L10	0.723689	2.16558e-07	4.00605e-06	6.66443
1606	chr15	82933941	82934807	1606	-	2	58542	0,324	38.9866	27.5887	43.5222	26.2438	GOLGA6L10	0.374561	0.000608237	0.0047474	3.21593
1607	chr15	82808625	83098714	1607	+	2	170,5	0,290084	8.91451	9.75955	12.9845	8.34019	GOLGA6L17P,GOLGA6L9	0.903369	5.52631e-06	7.63512e-05	5.25756
1608	chr15	83108092	83193168	1608	+	2	19106	0,84970	11.9753	9.8018	19.1401	8.45139	GOLGA6L9,GOLGA6L17P	1.01294	5.03594e-08	1.0529e-06	7.29792
1609	chr15	85787975	85788075	1609	+	1	100	0	2.90774	2.6617	4.61672	2.16845	GOLGA6L3	1.091	0.00303536	0.0180245	2.51779
1610	chr15	34679356	34679381	1610	-	1	25	0	44.6491	76.64	51.2648	80.5106	GOLGA8A	0.251177	0.00158141	0.0105117	2.80096
1611	chr15	34678906	34678931	1611	-	1	25	0	36.7675	47.1501	42.4161	81.6783	GOLGA8A	-0.461206	1.79302e-07	3.35067e-06	6.74642
1612	chr15	34678831	34678881	1612	-	1	50	0	48.3602	70.0491	59.7287	116.707	GOLGA8A	-0.309673	3.33173e-05	0.000380288	4.47733
1613	chr15	34845995	34846020	1613	-	1	25	0	9.871	9.75955	11.0128	17.1808	GOLGA8B	-0.533746	0.00325537	0.0190634	2.4874
1614	chr15	34825582	34825632	1614	-	1	50	0	44.8404	79.4284	52.467	80.177	GOLGA8B	0.335404	2.15746e-05	0.000259734	4.66606
1615	chr15	34825057	34825157	1615	-	1	100	0	50.5028	78.2032	64.2493	125.492	GOLGA8B	-0.211743	0.00326492	0.0190888	2.48613
1616	chr3	121445874	121448719	1616	-	3	14,153,8	0,2160,2837	33.9363	44.7841	33.9521	65.7763	GOLGB1	-0.438259	3.92815e-06	5.61402e-05	5.40581
1617	chr3	121415653	121417053	1617	-	1	1400	0	203.006	179.221	282.197	229.8	GOLGB1	0.231031	3.08392e-08	6.68943e-07	7.5109
1618	chr3	121409619	121415528	1618	-	2	18092941	0,2968	830.159	729.474	1114.6	894.013	GOLGB1	0.245519	6.12885e-32	9.76841e-30	31.2126
1619	chr3	167728104	167813355	1619	-	16	102,81,69,168,110,80,257,333,159,84,83,151,54,50,75,469	0,426,14209,14611,17411,18906,19463,22203,26519,30469,31075,33062,34511,36633,37974,84782	817.495	997.08	728.527	894.18	GOLIM4	0.113866	8.63632e-08	1.72844e-06	7.06367
1620	chr5	32126371	32135781	1620	-	2	371104	0,9306	32.5207	31.9826	49.1007	40.5333	GOLPH3	0.373255	0.000202775	0.0018514	3.69299
1621	chr12	21654722	21654797	1621	+	1	75	0	1.60691	1.30972	2.74117	0.94522	GOLT1B	1.38319	0.00842484	0.0410419	2.07444
1622	chr1	155796703	155796753	1622	-	1	50	0	8.72321	8.36533	8.3678	13.9559	GON4L	-0.676571	0.000705834	0.00538682	3.1513
1623	chr1	155791281	155792193	1623	-	2	58117	0,795	10.3301	10.351	11.7341	20.0165	GON4L	-0.650354	0.000196915	0.00180841	3.70572
1624	chr1	155736292	155737232	1624	-	2	208,17	0,923	14.2709	18.8009	21.0157	18.7932	GON4L	0.681896	2.78999e-06	4.09652e-05	5.5544
1625	chr1	155719473	155721581	1625	-	2	1051,24	0,2084	54.0227	21.7583	67.279	22.0737	GON4L	0.418543	0.000155461	0.00147896	3.80838
1626	chr6	117884306	117888150	1626	-	2	241134	0,3710	21.6167	30.9686	33.6155	40.5333	GOPC	0.362683	0.0011033	0.00779787	2.95731
1627	chr1	170514912	170521535	1627	+	2	20380	0,6243	18.0968	13.0127	26.1133	15.4572	GORAB	0.397344	0.00804313	0.0395106	2.09457
1628	chr2	171813049	171822834	1628	+	4	20,87,108,535	0,5123,6299,9250	34.5868	29.9547	37.7513	46.9275	GORASP2	-0.398082	9.15766e-05	0.000933883	4.03822
1629	chr17	28850645	28850820	1629	+	1	175	0	7.4989	9.63281	12.6479	11.1203	GOSR1	0.709617	0.000275867	0.00242012	3.5593
1630	chr10	101156926	101162344	1630	-	2	517,8	0,5410	18.0203	13.7732	65.3073	41.979	GOT1	0.371262	0.00251127	0.0154981	2.60011
1631	chr16	58741784	58742184	1631	-	1	400	0	17.3699	17.0264	21.9775	16.8472	GOT2	0.476559	0.00105616	0.00751058	2.97627
1632	chr2	96688460	96688951	1632	-	3	11,66,98	0,245,393	8.14931	3.33768	17.4569	4.78171	GPAT2	0.725907	0.00473639	0.0259211	2.32455
1633	chr2	37323409	37323784	1633	+	1	375	0	26.8583	11.4073	47.8503	16.7916	GPATCH11	0.379458	0.00680069	0.0346934	2.16745
1634	chr1	217784406	217804421	1634	-	4	7,62,717,164	0,3076,8718,19851	182.652	65.4439	315.476	104.864	GPATCH2	0.229765	4.87865e-05	0.000534126	4.3117
1635	chr14	76662244	76662319	1635	+	1	75	0	4.32334	2.2392	7.35789	7.28377	GPATCH2L	-0.812899	0.00590331	0.0309279	2.2289
1636	chr1	156564374	156565549	1636	-	1	1175	0	339.861	334.149	494.998	480.895	GPATCH4	0.139875	5.08149e-06	7.06493e-05	5.29401
1637	chr17	42475494	42476594	1637	-	1	1100	0	198.3	72.246	307.829	106.198	GPATCH8	0.206704	0.000174803	0.00163921	3.75745
1638	chr5	56526774	56527102	1638	+	2	22178	0,150	42.3917	81.8788	61.1234	102.306	GPBP1	0.321729	2.10466e-05	0.000254072	4.67682
1639	chr5	56557051	56558862	1639	+	2	58442	0,1369	35.1606	29.7857	53.0922	39.1433	GPBP1	0.306399	0.00225058	0.0141561	2.6477
1640	chr2	27864108	27873244	1640	+	4	38,91,108,263	0,1187,6594,8873	61.7129	85.3855	69.4431	80.733	GPN1	0.371153	2.61323e-07	4.75418e-06	6.58282
1641	chr9	132889809	132891057	1641	+	2	36139	0,1109	26.0931	25.3495	27.7965	20.1277	GPR107	0.545143	1.51051e-05	0.000187916	4.82088
1642	chr9	132892282	132898007	1642	+	2	21704	0,5021	74.6829	56.9519	80.4078	48.9291	GPR107	0.448417	1.30372e-08	3.00896e-07	7.88481
1643	chr1	168053854	168054279	1643	-	1	425	0	6.88674	2.2392	5.00144	0.72282	GPR161	1.29218	0.00717034	0.036189	2.14446
1644	chr15	40093383	40093983	1644	-	1	600	0	39.9049	41.5309	31.6437	26.911	GPR176	0.416331	0.000109075	0.00108754	3.96227
1645	chr1	145764633	145765183	1645	-	1	550	0	20.1246	21.8851	25.3438	19.9609	GPR89A	0.583659	1.16358e-05	0.000148796	4.9342
1646	chr1	147464977	147465502	1646	+	1	525	0	14.5004	17.6179	25.2958	16.5692	GPR89B	1.00984	5.23025e-12	1.91398e-10	11.2815
1647	chr17	7217466	7218678	1647	-	5	12,113,110,161,29	0,143,340,811,1183	463.095	791.158	348.706	601.773	GPS2	0.112866	4.36119e-05	0.000483977	4.3604
1648	chr1	109466704	109472665	1648	+	2	132343	0,5618	62.2102	25.096	95.0274	29.4687	GPSM2	0.491696	6.49445e-07	1.09966e-05	6.18746
1649	chr16	46963110	46963135	1649	+	1	25	0	2.946	1.98571	5.77089	7.78418	GPT2	-0.879547	0.0062649	0.0324227	2.20309
1650	chr17	73389788	73401761	1650	-	2	58192	0,11781	52.4158	45.7558	24.6706	39.9773	GRB2	-0.658812	1.0312e-10	3.24948e-09	9.98666
1651	chr15	33010901	33023938	1651	+	2	21048	0,11989	442.741	156.195	321.92	136.557	GREM1	-0.141794	0.00114627	0.00806531	2.94071
1652	chr15	33025238	33025488	1652	+	1	250	0	37.8771	66.6692	37.8955	46.7051	GREM1	0.627924	1.08602e-11	3.80368e-10	10.9642
1653	chr15	33026413	33026738	1653	+	1	325	0	13.7735	16.9842	16.8799	15.0123	GREM1	0.561297	0.000345086	0.00293063	3.46207
1654	chr9	37422692	37424903	1654	+	2	138,62	0,2149	23.4149	20.9556	17.0722	11.0647	GRHPR	0.657206	2.14352e-05	0.000258338	4.66887
1655	chr19	48947595	48947920	1655	+	1	325	0	6.54241	2.4082	2.16409	1.89044	GRIN2D	-1.09698	0.00550308	0.0293005	2.25939
1656	chrX	48849899	48853670	1656	-	2	91,9	0,3762	20.928	21.9696	18.1783	27.9118	GRIPAP1	-0.41837	0.00154448	0.0102973	2.81122
1657	chr5	148725136	148730851	1657	+	4	43,154,82,371	0,2698,4080,5344	22.6497	19.4346	39.3864	22.8521	GRPEL2	0.68737	3.9013e-08	8.33907e-07	7.40879
1658	chr7	66019066	66019641	1658	-	1	575	0	27.2792	16.7307	36.549	18.4596	GS1-124K5.11	0.401712	0.00218005	0.0137946	2.66153
1659	chr8	144642035	144642868	1659	+	2	104,96	0,737	32.2146	39.7142	14.86	15.346	GSDMD	0.428936	0.00184038	0.0119267	2.73509
1660	chr16	85691002	85691202	1660	+	1	200	0	26.4374	37.0103	23.324	29.4687	GSE1	0.372641	0.00140033	0.0095092	2.85377
1661	chr3	119812887	119813287	1661	-	1	400	0	17.1021	17.2376	12.8402	7.89538	GSK3B	1.04086	6.65037e-09	1.59689e-07	8.17715
1662	chr3	119721080	119812487	1662	-	2	6294	0,91113	34.4337	57.8391	43.3779	65.8875	GSK3B	0.265238	0.00283813	0.0170793	2.54697
1663	chr14	96831580	96848809	1663	+	3	23101226	0,14444,17003	5.73895	4.47841	14.6196	7.56177	GSKIP	0.710935	0.00258379	0.0158641	2.58774
1664	chr14	96848834	96852026	1664	+	2	8167	0,3025	2.48688	2.70395	6.10753	3.83649	GSKIP	0.909743	0.00634465	0.0327276	2.19759
1665	chr16	12009572	12009907	1665	-	2	241,9	0,326	6.38937	6.75986	10.0029	8.5626	GSPT1	0.590152	0.00767131	0.0381819	2.11513
1666	chr16	11984989	11990473	1666	-	3	7,34,59	0,3821,5425	51.0001	66.4157	76.0315	146.231	GSPT1	-0.441953	3.99227e-10	1.15085e-08	9.39878
1667	chr20	33539584	33539609	1667	-	1	25	0	6.23633	4.30941	4.66481	7.33937	GSS	-1.05682	6.80353e-05	0.000716988	4.16727
1668	chr14	81646370	81651945	1668	-	2	304,71	0,5504	50.7323	75.119	89.4008	122.879	GTF2A1	0.217953	0.00165905	0.0109401	2.78014
1669	chr19	6381425	6383466	1669	-	4	64,62,154,145	0,139,282,1896	442.358	513.834	306.819	426.017	GTF2F1	-0.100058	0.00116235	0.00815499	2.93466
1670	chr19	6381033	6381162	1670	-	2	20,30	0,99	104.372	130.296	64.4416	124.769	GTF2F1	-0.438194	2.5596e-12	9.67328e-11	11.5918
1671	chr13	45781608	45781633	1671	+	1	25	0	11.1336	12.5058	12.9845	21.8513	GTF2F2	-0.468315	0.00450923	0.0249135	2.3459
1672	chr11	18382250	18387675	1672	+	2	4346	0,5079	75.2951	30.7574	91.6129	29.8579	GTF2H1	0.440171	3.01625e-06	4.38773e-05	5.52053
1673	chr6	158613018	158613318	1673	+	1	300	0	22.2671	18.1671	28.3736	14.6787	GTF2H5	0.770976	4.37098e-08	9.27094e-07	7.35942
1674	chr7	74071990	74072190	1674	+	1	200	0	13.9265	23.744	16.4471	15.2904	GTF2I	1.08868	7.68261e-13	3.05568e-11	12.1145
1675	chr7	74173171	74174563	1675	+	2	14686	0,706	53.181	56.9519	44.6283	36.5856	GTF2I	0.500633	5.12306e-08	1.0701e-06	7.29047
1676	chr9	135554292	135558609	1676	+	2	898,2	0,4315	96.9883	59.6558	120.323	67.5555	GTF3C4	0.252205	0.000288773	0.00251547	3.53944
1677	chr9	135932194	135933499	1677	+	2	101299	0,1006	41.1292	50.361	42.5603	48.2619	GTF3C5	0.248337	0.00684216	0.0348203	2.16481
1678	chr7	90014478	90014678	1678	+	1	200	0	2.946	3.08419	5.48235	3.39168	GTPBP10	0.862311	0.00866771	0.0419003	2.0621
1679	chr6	43596757	43596932	1679	-	1	175	0	15.9925	19.9416	17.3608	16.9028	GTPBP2	0.608922	4.03903e-05	0.000452795	4.39372
1680	chr6	43592787	43593112	1680	-	2	12,13	0,312	12.0518	11.027	8.60825	13.0107	GTPBP2	-0.598104	0.00141178	0.00957203	2.85023
1681	chr10	1061813	1063466	1681	+	2	23452	0,1201	61.0242	104.313	107.675	168.138	GTPBP4	0.247048	5.67836e-05	0.000611633	4.24578
1682	chr12	42478097	42478247	1682	-	1	150	0	44.7638	83.2308	38.2803	58.9374	GXYLT1	0.380714	9.79785e-06	0.000127971	5.00887
1683	chr20	23343951	23345971	1683	+	2	3972	0,1048	66.4188	35.7428	73.0499	34.306	GZF1	0.319274	0.000495846	0.00398622	3.30465
1684	chr22	38201288	38202388	1684	+	1	1100	0	1990.31	1419.66	3115.66	2236.06	H1-0	0.118794	2.9252e-18	2.01062e-16	17.5338
1685	chr3	129034813	129034838	1685	-	1	25	0	3.48163	6.08388	7.59834	6.61655	H1-10	1.50132	8.52522e-09	2.01843e-07	8.06929
1686	chr3	129034088	129034438	1686	-	1	350	0	377.393	403.099	352.602	367.58	H1-10	0.258017	8.42498e-16	4.62113e-14	15.0744
1687	chr7	44873962	44875203	1687	-	2	199,76	0,1165	33.9363	39.6297	45.2053	46.4827	H2AZ2	0.3022	0.0016962	0.01115	2.77052
1688	chr7	44868562	44868812	1688	-	1	250	0	34.4337	47.7838	22.6989	42.257	H2AZ2	-0.305503	0.00405604	0.0228356	2.3919
1689	chr17	73775258	73775855	1689	-	2	7118	0,479	15.9543	27.0395	30.73	37.2529	H3-3B	0.64161	1.10412e-07	2.14532e-06	6.95699
1690	chr1	9295107	9299912	1690	+	2	18,7	0,4798	7.23108	4.9009	3.41445	5.61573	H6PD	-0.998516	0.000377537	0.00315498	3.42304
1691	chr1	9300062	9305468	1691	+	2	15485	0,4921	24.4862	6.59087	19.8134	8.7294	H6PD	-0.574156	0.00211746	0.0134645	2.67418
1692	chr1	9324877	9325402	1692	+	1	525	0	32.2912	17.4489	31.6437	13.8447	H6PD	0.442877	0.00132449	0.00908394	2.87795
1693	chr3	123213644	123213769	1693	-	1	125	0	5.39461	3.80242	4.1839	5.28212	HACD2	-0.749625	0.00957639	0.0451219	2.0188
1694	chr15	65869484	65869834	1694	+	1	350	0	81.1488	112.509	39.0978	88.7952	HACD3	-0.591266	3.20563e-15	1.65511e-13	14.4941
1695	chr15	89424646	89424796	1695	-	1	150	0	3.06077	2.6617	2.98163	1.27883	HAPLN3	1.20223	0.00496284	0.0269127	2.30427
1696	chr5	140070906	140070931	1696	-	1	25	0	9.37362	11.5763	13.1769	11.0091	HARS1	0.739909	6.30801e-05	0.000672539	4.20011
1697	chr5	140053563	140056299	1697	-	4	350,147,117,61	0,700,1038,2675	141.599	87.498	193.181	89.1844	HARS1	0.543684	8.99098e-21	7.69481e-19	20.0462
1698	chr17	3627796	3628496	1698	+	1	700	0	117.687	68.1901	134.943	63.2186	HASPIN	0.43208	1.42079e-10	4.3891e-09	9.84747
1699	chr2	172778934	172778959	1699	+	1	25	0	11.2101	11.6608	11.638	8.6738	HAT1	0.607804	0.0014851	0.00997701	2.82825
1700	chr4	2240366	2243286	1700	-	3	404,1056,40	0,1398,2880	125.798	54.4592	183.899	75.5621	HAUS3,POLN	0.18464	0.00498422	0.0270086	2.3024
1701	chr9	19055838	19055888	1701	-	1	50	0	14.883	17.8291	15.7257	26.355	HAUS6	-0.394607	0.00651767	0.0334866	2.18591
1702	chr5	139713327	139714254	1702	-	2	538,12	0,915	19.3594	7.3936	47.8984	12.8995	HBEGF	0.619631	0.000165744	0.00156394	3.78056
1703	chr7	106836321	106836596	1703	+	1	275	0	24.601	42.3336	31.1147	35.9184	HBP1	0.691506	1.78802e-10	5.43198e-09	9.74763
1704	chr6	135314948	135318553	1704	-	3	65,166,19	0,2966,3586	43.3865	53.1917	27.5079	48.4843	HBS1L	-0.403559	3.51388e-05	0.000399214	4.45421
1705	chrX	153219576	153220451	1705	-	1	875	0	101.006	54.1212	79.7345	59.549	HCFC1	-0.262978	0.000447338	0.00365634	3.34936
1706	chr6	26521933	26522008	1706	+	1	75	0	1.56865	0.92948	2.64499	0.50041	HCG11	1.98969	0.00199795	0.0128045	2.69942
1707	chr12	48177206	48177506	1707	-	1	300	0	7.34586	5.99938	7.93498	3.33608	HDAC7	1.0978	4.72843e-05	0.000520269	4.32528
1708	chrX	71693755	71694080	1708	-	1	325	0	10.1388	15.5054	28.7583	35.9184	HDAC8	0.393477	0.0056648	0.0299371	2.24682
1709	chr1	156714359	156715146	1709	-	3	3,139,58	0,440,729	610.357	413.957	448.735	390.154	HDGF	-0.228386	7.46866e-15	3.7082e-13	14.1268
1710	chr1	156713494	156714309	1710	-	3	176,207,17	0,460,798	1728.38	2229.95	1486.58	1721.03	HDGF	0.292288	2.05928e-86	1.37254e-83	85.6863
1711	chr19	4493807	4499548	1711	+	8	52,76,310,104,74,71,102,61	0,171,355,2491,4147,4495,5003,5680	353.826	439.18	206.069	267.887	HDGFL2	0.117994	0.00128321	0.0088588	2.8917
1712	chr2	242255078	242255128	1712	-	1	50	0	5.35636	2.83069	2.83736	4.2257	HDLBP	-1.35008	4.18742e-05	0.000467287	4.37805
1713	chr2	242212299	242255003	1713	-	3	2,129,19	0,42217,42685	20.3542	19.9839	14.9562	22.9077	HDLBP	-0.404292	0.00430765	0.0239744	2.36576
1714	chr2	242202181	242202331	1714	-	1	150	0	55.7061	91.5962	38.6169	81.1222	HDLBP	-0.23066	0.0039589	0.0223673	2.40243
1715	chr2	242189323	242194949	1715	-	5	72,79,105,108,161	0,3048,3484,5142,5465	209.816	303.349	124.747	231.079	HDLBP	-0.234783	1.24868e-07	2.38409e-06	6.90355
1716	chr16	50112731	50117874	1716	+	2	198,27	0,5116	26.7818	42.0802	18.8035	24.9094	HEATR3	0.36083	0.00325039	0.0190443	2.48807
1717	chr6	139487457	139487932	1717	+	1	475	0	25.9018	8.91457	39.2421	10.8422	HECA	0.494646	0.00222756	0.0140307	2.65217
1718	chr14	31598630	31602763	1718	-	3	24,177,49	0,3813,4084	39.5988	63.585	55.8815	81.0666	HECTD1	0.268502	0.000960471	0.00695149	3.01752
1719	chr14	31597200	31598530	1719	-	2	12713	0,617	30.3399	22.6878	50.6396	32.5267	HECTD1	0.340527	0.00190903	0.0123171	2.71919
1720	chr3	124746148	124748210	1720	-	2	203172	0,1890	55.4383	84.6251	26.7385	29.8023	HEG1	0.576428	9.74787e-09	2.29064e-07	8.01109
1721	chr3	124731484	124746098	1721	-	4	1350,336,339,50	0,6621,8151,14564	491.216	344.162	194.768	182.65	HEG1	-0.298207	4.78135e-14	2.16391e-12	13.3204
1722	chr3	124687828	124709650	1722	-	4	1817,175,88,20	0,4746,8874,21802	698.43	204.401	300.519	81.1779	HEG1	0.237844	7.18607e-07	1.19559e-05	6.14351
1723	chr3	124685003	124685178	1723	-	1	175	0	12.0518	13.0972	4.42435	7.95098	HEG1	-0.612279	0.0064379	0.0331775	2.19126
1724	chr17	65105533	65110495	1724	-	2	269,56	0,4906	38.2214	31.0531	37.2223	50.9308	HELZ	-0.631518	2.09094e-10	6.26571e-09	9.67966
1725	chr15	28544653	28566523	1725	-	2	9,16	0,21854	8.95277	9.21031	7.50216	12.1767	HERC2	-0.535222	0.00843785	0.0410871	2.07377
1726	chr15	28356557	28357132	1726	-	1	575	0	81.5696	21.1668	100.125	21.6845	HERC2	0.383279	0.000344649	0.00292933	3.46262
1727	chr15	23282739	23293435	1727	-	3	414,48,63	0,2965,10633	56.8921	67.5986	53.8136	54.1556	HERC2P2	0.357292	1.26645e-05	0.000160098	4.89741
1728	chr15	28919110	28929288	1728	+	3	63,48,14	0,7831,10164	18.2116	27.8844	24.5263	29.6911	HERC2P9	0.452837	0.000276168	0.00242101	3.55883
1729	chr15	28929438	28929563	1729	+	1	125	0	20.5837	32.2784	25.6805	26.2994	HERC2P9	0.737922	1.47469e-09	3.87988e-08	8.8313
1730	chr15	28929613	28929938	1730	+	1	325	0	23.4532	40.7704	30.7781	27.1334	HERC2P9	1.09924	6.88805e-22	6.41961e-20	21.1619
1731	chr17	43225991	43226991	1731	+	1	1000	0	98.8247	51.8397	93.5847	42.7574	HEXIM1	0.331169	2.92071e-05	0.000339541	4.53451
1732	chr17	43227116	43227766	1732	+	1	650	0	128.476	42.8406	112.677	32.7492	HEXIM1	0.322718	0.000127399	0.00124209	3.89483
1733	chr8	145440219	145440269	1733	+	1	50	0	1.64517	0.25349	1.44272	1.00082	HGH1	-2.03652	0.00750914	0.037486	2.12441
1734	chr17	79651040	79651065	1734	+	1	25	0	14.0796	19.3501	23.4683	25.799	HGS	0.57617	2.84722e-05	0.00033205	4.54558
1735	chr17	79652641	79652666	1735	+	1	25	0	16.643	24.42	27.7965	35.4736	HGS	0.338598	0.00610714	0.0317407	2.21416
1736	chr17	79657729	79658483	1736	+	2	43,7	0,747	8.68495	7.26685	8.8487	13.3999	HGS	-0.724792	0.000356972	0.00300828	3.44737
1737	chr17	79668708	79668983	1737	+	1	275	0	12.7405	2.70395	5.43426	3.83649	HGS	-1.56869	1.11132e-07	2.1574e-06	6.95416
1738	chr14	62207333	62211476	1738	+	3	12,434,54	0,139,4089	244.632	262.452	298.98	323.599	HIF1A	0.101678	0.00570514	0.0300778	2.24373
1739	chr7	75163743	75164068	1739	-	1	325	0	19.0916	15.3364	12.0227	14.1227	HIP1	-0.426701	0.00866654	0.0419003	2.06215
1740	chr1	114472145	114483923	1740	+	3	9,96,920	0,320,10858	73.7264	26.6592	102.385	33.2496	HIPK1	0.277936	0.00311024	0.0183935	2.50721
1741	chr7	139256990	139257515	1741	-	1	525	0	33.6303	12.8015	40.8291	13.0663	HIPK2	0.372721	0.00931401	0.0442375	2.03086
1742	chr16	30005358	30006492	1742	-	2	806,69	0,1065	224.661	388.946	178.513	245.535	HIRIP3	0.459346	2.6766e-30	4.1169e-28	29.5724
1743	chr6	143094696	143094971	1743	-	1	275	0	3.29033	2.53495	5.00144	2.00165	HIVEP2	1.06441	0.00399362	0.0225288	2.39863
1744	chr6	143091471	143091821	1744	-	1	350	0	5.24158	5.23889	8.12734	5.56013	HIVEP2	0.670118	0.00863306	0.0418063	2.06384
1745	chr2	234761252	234763198	1745	-	3	14,67,169	0,1237,1777	74.8742	97.9758	113.11	145.731	HJURP	0.173128	0.00411106	0.0230553	2.38605
1746	chr2	234746271	234750777	1746	-	2	271523	0,2983	366.489	172.461	718.813	338	HJURP	0.123023	0.000402536	0.00333979	3.39519
1747	chr3	148749924	148750149	1747	-	1	225	0	9.41188	13.9	14.1868	14.0115	HLTF	0.675835	9.80712e-05	0.000992216	4.00846
1748	chr3	129020972	129023793	1748	+	2	13362	0,2459	51.574	53.0649	53.525	50.2636	HMCES	0.254794	0.00300516	0.0178791	2.52213
1749	chr19	3572941	3572966	1749	+	1	25	0	9.98578	8.99907	6.92507	13.0107	HMG20B	-0.697814	0.00057685	0.0045248	3.23894
1750	chr6	34208526	34208576	1750	+	1	50	0	111.527	135.662	131.721	244.868	HMGA1	-0.431357	2.49219e-17	1.58388e-15	16.6034
1751	chr6	34208601	34208676	1751	+	1	75	0	194.512	271.704	255.41	459.489	HMGA1	-0.215576	6.25288e-09	1.51301e-07	8.20392
1752	chr6	34211269	34211294	1752	+	1	25	0	184.603	247.453	288.112	518.927	HMGA1	-0.292822	1.88703e-15	9.9772e-14	14.7242
1753	chr6	34212656	34212756	1753	+	1	100	0	89.4511	75.8795	145.667	307.864	HMGA1	-1.14447	1.57942e-93	1.24069e-90	92.8015
1754	chr6	34213581	34213631	1754	+	1	50	0	9.98578	9.9708	20.9195	36.53	HMGA1	-0.682663	1.42754e-05	0.000178605	4.84541
1755	chr13	31039372	31040102	1755	-	2	5170	0,560	172.169	189.656	202.991	232.191	HMGB1	0.113443	0.0095832	0.0451258	2.01849
1756	chr13	31036814	31037408	1756	-	2	35,65	0,529	66.5336	100.384	64.5859	145.898	HMGB1	-0.460989	4.00041e-12	1.47881e-10	11.3979
1757	chr13	31035815	31036689	1757	-	2	10,15	0,859	58.6521	62.0217	54.3907	88.2948	HMGB1	-0.508682	3.90486e-11	1.28382e-09	10.4084
1758	chr13	31035765	31035790	1758	-	1	25	0	3.71119	1.09848	5.91517	9.45222	HMGB1	-2.32853	1.18321e-10	3.69145e-09	9.92694
1759	chr13	31035665	31035690	1759	-	1	25	0	60.106	65.7819	60.4982	87.572	HMGB1	-0.298101	7.18087e-05	0.000751395	4.14382
1760	chr4	174254916	174255509	1760	-	2	4113	0,480	157.821	98.5673	250.745	161.188	HMGB2	0.22801	5.42593e-06	7.51533e-05	5.26553
1761	chrX	150151819	150151877	1761	+	2	30,20	0,38	29.5365	14.069	66.221	45.7598	HMGB3	-0.295859	0.00942732	0.0446431	2.02561
1762	chrX	150152052	150156342	1762	+	5	12,155,140,175,93	0,2015,2471,3548,4197	122.163	193.121	284.457	435.024	HMGB3	0.170287	4.13326e-05	0.000461712	4.38371
1763	chr5	43298668	43307933	1763	-	2	409,66	0,9199	353.558	172.334	126.238	48.5399	HMGCS1	0.462973	1.34557e-13	5.79173e-12	12.8711
1764	chr21	40717176	40721014	1764	-	5	24,48,30,33,186	0,3041,3171,3294,3652	398.283	558.703	268.058	512.755	HMGN1	-0.290786	5.32515e-21	4.6664e-19	20.2737
1765	chr1	26798930	26801618	1765	+	6	188,45,30,51,96,15	0,1043,1263,1645,2132,2673	2284.29	2947.81	1810.52	2300.67	HMGN2	0.145445	7.48613e-29	1.04877e-26	28.1257
1766	chr6	79911986	79944385	1766	-	5	120,51,30,51,123	0,1310,6277,12702,32276	115.391	179.812	104.165	134.055	HMGN3	0.397947	3.83059e-13	1.54878e-11	12.4167
1767	chr6	26538618	26546093	1767	+	2	111739	0,6736	249.071	105.327	259.883	102.584	HMGN4	0.221703	1.76841e-05	0.000217054	4.75242
1768	chrX	80370297	80377074	1768	-	6	432,138,54,30,30,41	0,1405,3633,3931,4989,6736	86.5817	178.334	164.23	208.783	HMGN5	0.808059	4.66985e-57	1.74091e-54	56.3307
1769	chr5	162909634	162909809	1769	-	1	175	0	44.8021	50.9102	92.3824	147.844	HMMR-AS1	-0.389913	1.03558e-07	2.02109e-06	6.98482
1770	chr16	4552951	4559516	1770	+	5	9127118492104	0,2533,3944,4762,6461	137.123	101.989	128.066	91.5753	HMOX2	0.183095	0.00193479	0.0124578	2.71337
1771	chr5	137088539	137089839	1771	-	1	1300	0	80.8427	54.9661	81.1772	51.0976	HNRNPA0	0.255468	0.00105446	0.00750093	2.97697
1772	chr12	54676205	54676441	1772	+	2	65,85	0,151	455.864	722.165	430.268	872.606	HNRNPA1	-0.233665	1.04983e-19	8.30281e-18	18.9789
1773	chr12	54676600	54678552	1773	+	5	58,156,156,60,220	0,262,995,1441,1732	1479.2	2191.13	1363.9	2481.43	HNRNPA1	-0.174726	6.96338e-33	1.17815e-30	32.1572
1774	chr13	53211575	53216859	1774	+	2	6319	0,4965	9.64144	15.3364	16.8799	13.2887	HNRNPA1L2	1.13658	1.85492e-11	6.33523e-10	10.7317
1775	chr13	53217009	53217534	1775	+	1	525	0	31.1434	33.8416	49.0526	28.1342	HNRNPA1L2	1.04268	1.07525e-22	1.04647e-20	21.9685
1776	chr13	53217659	53217834	1776	+	1	175	0	59.3408	109.679	70.3568	111.536	HNRNPA1L2	0.332731	9.40307e-07	1.52635e-05	6.02673
1777	chr19	11776950	11777050	1777	-	1	100	0	21.8845	26.6592	19.0439	33.6944	HNRNPA1P10	-0.416766	0.000856609	0.00630138	3.06722
1778	chr10	47133544	47133719	1778	-	1	175	0	8.87625	8.15409	0.81754	2.05725	HNRNPA1P33	-1.33322	0.00276392	0.0167196	2.55847
1779	chr7	26237324	26240366	1779	-	3	28,36,175	0,126,2867	366.413	573.617	404.395	765.852	HNRNPA2B1	-0.151506	4.69372e-08	9.89821e-07	7.32848
1780	chr7	26236094	26236567	1780	-	3	7102141	0,82,332	1673.86	3154.7	1807.88	4006.13	HNRNPA2B1	-0.116329	3.41092e-20	2.77864e-18	19.4671
1781	chr7	26231671	26236069	1781	-	6	287,83,123,120,63,49	0,443,1199,1523,3795,4349	3437.71	4948.43	3494.66	5779.08	HNRNPA2B1	-0.0816516	6.35792e-18	4.27653e-16	17.1967
1782	chr2	178077571	178080707	1782	+	4	28,123,147,2	0,2695,2906,3134	364.768	629.808	264.163	543.892	HNRNPA3	-0.131863	1.87695e-05	0.000229225	4.72655
1783	chr2	178080832	178083872	1783	+	6	84,90,96,81,141,108	0,398,571,755,1600,2932	945.358	1463.76	631.336	1233.4	HNRNPA3	-0.216183	1.9031e-27	2.46228e-25	26.7205
1784	chr2	178084277	178084327	1784	+	1	50	0	8.60843	7.73159	5.67471	8.785	HNRNPA3	-0.675382	0.00290193	0.017406	2.53731
1785	chr5	177631633	177631658	1785	+	1	25	0	16.643	19.0966	4.66481	10.175	HNRNPAB	-0.547112	0.00775279	0.0384493	2.11054
1786	chr5	177631733	177633748	1786	+	4	8,232,169,16	0,82,1109,1999	279.793	395.748	188.612	337.5	HNRNPAB	-0.180474	1.18888e-06	1.89077e-05	5.92486
1787	chr14	21679619	21681273	1787	-	3	106114155	0,349,1499	635.991	1289.32	637.059	1090.23	HNRNPC	0.366327	7.21311e-66	3.30526e-63	65.1419
1788	chr4	83294651	83295076	1788	-	1	425	0	173.622	219.315	112.725	116.095	HNRNPD	0.542447	3.98733e-25	4.61585e-23	24.3993
1789	chr4	83277971	83280627	1789	-	4	77,132,162,4	0,494,1840,2652	593.637	930.2	435.318	816.004	HNRNPD	-0.14254	5.98873e-09	1.45389e-07	8.22267
1790	chr5	179045189	179048249	1790	-	4	135,139,144,7	0,1080,2703,3053	437.767	756.344	571.318	1228.12	HNRNPH1	-0.194293	3.48533e-16	1.94568e-14	15.4578
1791	chrX	100663220	100663307	1791	+	1	87	0	30.0339	38.6157	17.9379	18.9044	HNRNPH2	0.409872	0.00148133	0.00995776	2.82935
1792	chr10	70092857	70098433	1792	+	4	2135139174	0,4098,4757,5402	410.297	698.632	830.768	1616.38	HNRNPH3	-0.0723949	0.00137749	0.00938034	2.86091
1793	chr10	70100966	70101391	1793	+	2	100,50	0,375	110.417	174.869	194.96	438.861	HNRNPH3	-0.389134	3.35557e-18	2.29211e-16	17.4742
1794	chr9	86585723	86586260	1794	-	3	11,16,73	0,88,464	75.3716	109.425	68.5294	164.58	HNRNPK	-0.603749	1.77075e-21	1.60941e-19	20.7518
1795	chr19	8509858	8528525	1795	+	6	137,171,7,53,8,49	0,10430,11852,17554,18522,18618	990.849	901.174	717.034	804.217	HNRNPM	-0.179665	6.07259e-17	3.66942e-15	16.2166
1796	chr19	8530212	8530362	1796	+	1	150	0	165.32	279.858	150.717	315.37	HNRNPM	-0.185841	1.37483e-05	0.000172599	4.86175
1797	chr1	23636580	23637555	1797	-	1	975	0	370.239	258.142	305.954	213.676	HNRNPR	0.117373	0.00187185	0.0121092	2.72773
1798	chr1	245025942	245027845	1798	-	2	90927	0,976	1263.37	1372.29	687.41	802.549	HNRNPU	0.0855471	2.79379e-05	0.000326474	4.55381
1799	chr1	245019889	245020116	1799	-	2	38,87	0,140	88.839	147.407	75.4064	153.07	HNRNPU	-0.17403	0.00361346	0.020833	2.44208
1800	chr19	41771132	41778122	1800	+	3	116123136	0,2995,6854	570.337	476.232	338.174	290.294	HNRNPUL1	0.0856998	0.00725737	0.0365285	2.13922
1801	chr19	41809933	41811747	1801	+	2	233167	0,1647	310.439	349.147	213.86	416.342	HNRNPUL1	-0.633454	1.52975e-71	7.15889e-69	70.8154
1802	chr19	41812653	41812728	1802	+	1	75	0	9.98578	9.67506	6.92507	14.0115	HNRNPUL1	-0.938418	2.53578e-06	3.74577e-05	5.59589
1803	chr11	62482351	62482626	1803	-	1	275	0	12.4344	16.0969	13.754	12.5659	HNRNPUL2	0.625863	0.000201753	0.00184437	3.69518
1804	chr7	27203181	27203431	1804	-	1	250	0	7.61368	10.8158	5.48235	4.72611	HOXA10-HOXA9,HOXA9	0.844055	0.000654011	0.00506157	3.18441
1805	chr17	46620616	46621889	1805	-	2	493,7	0,1266	14.0796	11.3228	23.9973	15.346	HOXB2	0.563456	0.000379331	0.00316878	3.42098
1806	chr17	46627456	46628081	1806	-	1	625	0	21.5402	15.4209	21.6409	11.3983	HOXB3	0.606575	9.57896e-05	0.000971366	4.01868
1807	chr17	46685019	46687967	1807	-	2	438,87	0,2861	106.63	77.1047	87.8619	58.3257	HOXB7	0.246192	0.000505227	0.00403792	3.29651
1808	chr12	54403418	54405186	1808	+	2	86314	0,1454	59.5321	34.5176	60.4501	30.2471	HOXC8	0.334694	0.000543869	0.00430537	3.26451
1809	chr3	99536700	99536900	1809	-	1	200	0	18.0586	21.3358	41.839	45.593	HP09053	0.330371	0.00440768	0.0244445	2.35579
1810	chr1	21113690	21113800	1810	-	1	110	0	40.4405	67.1762	30.0086	45.4818	HP1BP3	0.526848	3.68521e-08	7.92338e-07	7.43354
1811	chr1	21081893	21083729	1811	-	2	4,71	0,1765	12.7405	14.8294	14.3791	24.7982	HP1BP3	-0.444911	0.00393354	0.0222755	2.40522
1812	chr1	21074146	21076313	1812	-	2	2,98	0,2069	35.8493	45.5446	42.4642	84.8475	HP1BP3	-0.532206	1.99794e-09	5.17605e-08	8.69942
1813	chr22	26875635	26878730	1813	-	3	12,519,19	0,2052,3076	42.9274	23.3638	60.8829	24.2421	HPS4	0.570898	1.95444e-07	3.63381e-06	6.70898
1814	chr11	533337	533531	1814	-	2	21,79	0,115	15.3039	9.37931	8.51207	8.785	HRAS	-0.572087	0.00400116	0.0225655	2.39781
1815	chr11	532266	533287	1815	-	2	489,11	0,1010	71.5456	66.5424	56.1219	48.5399	HRAS	0.299751	0.000225078	0.00202478	3.64767
1816	chr3	11301479	11301954	1816	+	1	475	0	19.3977	9.8018	28.2293	9.95263	HRH1	0.642146	0.000133168	0.00129146	3.8756
1817	chr3	11302079	11302629	1817	+	1	550	0	18.1733	6.08388	28.9506	6.83896	HRH1	0.624029	0.00162587	0.0107617	2.78891
1818	chr1	152190151	152190276	1818	-	1	125	0	0.61215	0.42249	2.93354	0.1668	HRNR	3.73231	0.000300682	0.00260579	3.52189
1819	chr1	152188651	152188876	1819	-	1	225	0	1.14779	0.71824	5.62662	0.94522	HRNR	2.03313	0.000418126	0.00344646	3.37869
1820	chr2	129025153	129026328	1820	-	1	1175	0	89.4511	23.744	52.419	12.1211	HS6ST1	0.361896	0.00428334	0.0238814	2.36822
1821	chr5	118788191	118788341	1821	+	1	150	0	64.9649	68.9084	26.2095	41.8122	HSD17B4	-0.360384	0.000156704	0.00148758	3.80492
1822	chr5	118792009	118807351	1822	+	2	54,21	0,15321	96.0701	140.816	41.839	78.231	HSD17B4	-0.228937	0.00170516	0.0111955	2.76823
1823	chr5	118807376	118809608	1823	+	2	19,6	0,2226	88.1503	139.802	38.1841	77.119	HSD17B4	-0.230658	0.00215903	0.0136813	2.66574
1824	chr5	118872174	118872199	1824	+	1	25	0	22.9941	30.4194	9.9067	18.96	HSD17B4	-0.410955	0.00621973	0.032242	2.20623
1825	chr16	84164022	84178782	1825	-	4	14,226,62,98	0,684,5126,14662	16.1073	22.899	18.0821	21.7957	HSDL1	0.365297	0.0091253	0.0435382	2.03975
1826	chr9	115233462	115233712	1826	+	1	250	0	15.1126	26.0677	14.283	13.5111	HSDL2	0.977825	3.30756e-10	9.59758e-09	9.48049
1827	chr14	102551254	102568233	1827	-	6	81,134,367,162,59,22	0,380,840,1299,2068,16957	1919.26	2816.79	2772.96	4282.74	HSP90AA1	0.0461724	7.43995e-05	0.000775553	4.12843
1828	chr14	102550298	102550763	1828	-	2	22,28	0,437	67.1457	93.6664	85.0245	169.25	HSP90AA1	-0.402876	1.75514e-10	5.34686e-09	9.75569
1829	chr14	102550248	102550273	1829	-	1	25	0	82.2583	124.213	107.771	213.954	HSP90AA1	-0.28312	4.46639e-07	7.80908e-06	6.35004
1830	chr14	102549556	102549899	1830	-	2	83,17	0,326	355.241	630.315	409.253	917.699	HSP90AA1	-0.217995	8.66911e-16	4.71973e-14	15.062
1831	chr14	102548542	102549456	1831	-	2	239,86	0,828	422.616	748.359	532.942	941.163	HSP90AA1	0.122394	8.28357e-07	1.3607e-05	6.08178
1832	chr6	44217224	44218187	1832	+	4	96160134160	0,187,533,803	2907.97	5575.83	3009.23	6023.95	HSP90AB1	0.0580944	2.83757e-09	7.22365e-08	8.54705
1833	chr6	44219617	44219781	1833	+	2	4,46	0,118	439.565	728.882	440.415	899.073	HSP90AB1	-0.177174	4.91462e-12	1.80162e-10	11.3085
1834	chr12	104327966	104331573	1834	+	2	99101	0,3506	364.462	491.231	327.45	587.205	HSP90B1	-0.296835	4.46218e-23	4.44098e-21	22.3505
1835	chr12	104332206	104333380	1835	+	2	31,94	0,1080	249.53	418.098	249.158	506.917	HSP90B1	-0.170518	5.50869e-07	9.43642e-06	6.25895
1836	chr12	104337519	104337544	1836	+	1	25	0	155.526	244.961	136.241	298.134	HSP90B1	-0.3526	2.86834e-15	1.49147e-13	14.5424
1837	chr12	104340412	104341095	1837	+	3	62,156,7	0,151,676	1322.29	2256.32	1228.38	2406.14	HSP90B1	-0.0804437	1.04653e-07	2.04064e-06	6.98025
1838	chr10	14884418	14886017	1838	+	2	427648	0,951	71.1248	18.2939	97.1915	20.3501	HSPA14	0.419678	0.000189659	0.00175866	3.72203
1839	chr14	65008135	65009510	1839	+	1	1375	0	431.225	239.088	79.446	41.2005	HSPA2	0.2308	0.000685973	0.00526228	3.16369
1840	chr9	128001586	128001725	1840	-	2	24,26	0,113	47.7863	70.2181	37.7032	80.7886	HSPA5	-0.422045	4.60118e-07	8.01925e-06	6.33713
1841	chr9	127998606	128000517	1841	-	2	827,98	0,1813	1045.02	855.714	856.016	706.414	HSPA5	0.104982	9.76637e-07	1.57486e-05	6.01027
1842	chr11	122930264	122930689	1842	-	1	425	0	217.392	320.206	146.485	206.336	HSPA8	0.185692	1.89542e-05	0.000231225	4.72229
1843	chr11	122928196	122928546	1843	-	1	350	0	222.136	137.605	167.693	86.4044	HSPA8	0.381733	1.81932e-12	6.99581e-11	11.7401
1844	chr5	137891496	137891646	1844	-	1	150	0	4.43812	2.83069	7.64643	12.0099	HSPA9	-1.20116	7.30088e-06	9.77376e-05	5.13662
1845	chr19	36245966	36246391	1845	-	1	425	0	11.2484	4.85865	2.98163	2.89127	HSPB6	-1.01701	0.00121242	0.008447	2.91635
1846	chr3	122459170	122471449	1846	-	3	552,111,12	0,679,12267	55.5913	17.3222	99.4517	27.3558	HSPBAP1	0.297555	0.00604144	0.0314513	2.21886
1847	chr2	198360068	198363413	1847	-	3	32,253,15	0,1795,3330	88.6859	135.831	112.581	215.9	HSPD1	-0.206158	0.0001552	0.00147776	3.80911
1848	chr2	198353781	198353956	1848	-	1	175	0	68.8292	113.988	84.3031	173.031	HSPD1	-0.192381	0.00176479	0.0115183	2.75331
1849	chr13	31713177	31715290	1849	-	3	67,126,32	0,1143,2081	80.2305	118.551	119.602	212.286	HSPH1	-0.154491	0.00564956	0.0298795	2.24799
1850	chrX	135592362	135594175	1850	+	2	161209	0,604	547.84	884.148	369.241	563.463	HTATSF1	0.199803	1.01003e-13	4.43425e-12	12.9957
1851	chr4	3243137	3243387	1851	+	1	250	0	4.24682	1.26747	2.30836	2.00165	HTT	-1.40354	0.00125615	0.00871028	2.90096
1852	chrX	53617966	53618016	1852	-	1	50	0	32.5207	41.8267	25.7286	54.2112	HUWE1	-0.589367	9.99159e-09	2.34541e-07	8.00037
1853	chrX	53589096	53592094	1853	-	5	109,99,76,149,67	0,695,1610,2438,2931	287.368	431.829	253.535	471.666	HUWE1	-0.185038	3.26012e-08	7.05771e-07	7.48677
1854	chr1	43917969	43918602	1854	-	2	21,29	0,604	17.5612	17.7869	7.40598	11.9543	HYI	-0.541261	0.00275036	0.0166513	2.56061
1855	chr11	118922637	118923429	1855	-	4	26,83,135,81	0,164,369,711	63.8554	56.9519	66.5096	84.1803	HYOU1	-0.371385	8.1495e-07	1.34369e-05	6.08887
1856	chr11	118919434	118921780	1856	-	5	164,186,80,61,34	0,295,833,1054,2312	273.098	316.024	263.441	358.739	HYOU1	-0.108275	0.0024021	0.014946	2.61941
1857	chr15	44084498	44084598	1857	+	1	100	0	965.598	421.9	566.317	333.719	SERF2,SERF2-C15ORF63	-0.259006	1.12872e-19	8.83497e-18	18.9474
1858	chr15	44092748	44093916	1858	+	4	234,56,52,8	0,581,967,1160	419.862	618.105	418.871	637.858	HYPK,SERF2-C15ORF63	0.0807028	0.00325792	0.0190681	2.48706
1859	chr5	5460658	5461558	1859	+	1	900	0	32.2912	15.083	61.8447	25.1318	ICE1	0.315428	0.00885177	0.0426028	2.05297
1860	chr5	5461858	5462183	1860	+	1	325	0	12.8552	13.8577	26.8828	22.6297	ICE1	0.472447	0.00123238	0.00857248	2.90926
1861	chr5	5462233	5463183	1861	+	1	950	0	43.2717	25.0538	83.8222	39.9217	ICE1	0.401044	3.67551e-05	0.000415004	4.43468
1862	chr5	5464733	5465033	1862	+	1	300	0	3.97901	4.52066	9.71434	6.95016	ICE1	0.790086	0.00217185	0.0137507	2.66317
1863	chr10	1086316	1086341	1863	-	1	25	0	22.1523	26.279	6.92507	15.7908	IDI1	-0.820037	1.30806e-06	2.05653e-05	5.88337
1864	chr10	1086241	1086291	1864	-	1	50	0	32.4442	44.3194	11.3975	22.6853	IDI1	-0.420413	0.001897	0.012249	2.72193
1865	chr19	13264115	13265215	1865	+	1	1100	0	37.5328	20.3641	96.2777	46.7051	IER2	0.370933	0.000201386	0.00184332	3.69597
1866	chr1	181058235	181059835	1866	+	1	1600	0	534.488	139.633	542.849	143.952	IER5	0.136099	0.00120528	0.00841326	2.91891
1867	chr9	131938980	131939630	1867	-	1	650	0	57.0452	16.2659	31.0666	6.61655	IER5L	0.644093	0.000103176	0.00103718	3.98642
1868	chr10	91159739	91163466	1868	+	2	211429	0,2298	74.3386	47.9528	17.8417	8.8406	IFIT1	0.497771	0.000707988	0.00539922	3.14997
1869	chr3	107881433	107885801	1869	-	4	69,67,63,101	0,1076,2844,4267	19.0916	28.0957	43.6183	50.0411	IFT57	0.477443	1.21336e-05	0.000154086	4.91601
1870	chr3	160166541	160167612	1870	-	2	42108	0,963	7.80497	13.224	15.2448	14.4007	TRIM59,TRIM59-IFT80	0.965618	5.19298e-08	1.08131e-06	7.28458
1871	chr3	160156002	160156952	1871	-	1	950	0	36.0024	11.9143	67.0866	17.7368	TRIM59,TRIM59-IFT80	0.427717	0.00126774	0.00876852	2.89697
1872	chrX	69385767	69385817	1872	+	1	50	0	38.1449	46.8966	38.3764	62.7738	IGBP1	-0.28706	0.00175174	0.0114569	2.75653
1873	chr15	99504749	99505224	1873	+	1	475	0	8.03453	3.46443	10.5319	2.78006	IGF1R	0.830467	0.00472961	0.0259013	2.32517
1874	chr11	2154016	2154116	1874	-	1	100	0	5.96851	3.97142	0.76945	1.94604	IGF2,INS-IGF2	-1.79952	0.000148595	0.00142225	3.828
1875	chr11	2152691	2153666	1875	-	1	975	0	1907.74	1628.32	489.853	492.961	IGF2,INS-IGF2	-0.114798	6.91022e-07	1.15406e-05	6.16051
1876	chr3	185540979	185542823	1876	-	2	22253	0,1591	25.2131	29.9969	16.7837	31.1367	IGF2BP2	-0.500599	6.71149e-05	0.000708686	4.17318
1877	chr3	185362767	185362917	1877	-	1	150	0	15.8778	18.2516	17.4569	29.1907	IGF2BP2	-0.432869	0.00195274	0.012555	2.70936
1878	chr3	185362392	185362592	1878	-	1	200	0	3.74945	1.56322	3.79917	6.33854	IGF2BP2	-1.87885	7.57241e-08	1.52663e-06	7.12077
1879	chr2	217541227	217541452	1879	-	1	225	0	30.799	35.616	7.74262	6.33854	IGFBP5	0.620985	0.00110619	0.00781332	2.95617
1880	chr3	151163520	151163995	1880	-	1	475	0	13.1613	3.54893	0.38473	0.44481	IGSF10	-1.98193	0.00759438	0.0378466	2.11951
1881	chr5	140028057	140034149	1881	+	6	65,93,60,168,115,49	0,3241,3615,4504,5465,6043	360.1	663.354	420.698	705.803	IK	0.256969	8.89782e-21	7.64482e-19	20.0507
1882	chr5	140034293	140041795	1882	+	12	19,164,109,40,226,19,79,81,58,89,109,32	0,1120,2845,4028,4230,4606,5047,5406,6049,6911,7190,7470	639.893	1061.85	722.997	1123.7	IK	0.21645	1.64025e-24	1.82208e-22	23.7851
1883	chr11	71712958	71713158	1883	+	1	200	0	4.09379	1.81671	3.31826	3.61408	IL18BP	-1.17103	0.00116496	0.00817067	2.93369
1884	chr16	27373681	27374131	1884	+	1	450	0	13.3526	4.26716	23.0355	11.8987	IL4R	-0.557731	0.00566587	0.0299371	2.24673
1885	chr5	55278617	55290789	1885	-	2	22178	0,11994	49.6611	56.6139	34.962	65.5539	IL6ST	-0.571897	9.07245e-11	2.8684e-09	10.0423
1886	chr5	55236499	55238549	1886	-	2	1148,52	0,1998	130.963	65.0637	169.087	79.621	IL6ST	0.189584	0.0027381	0.0166045	2.56255
1887	chr5	35876271	35876871	1887	+	1	600	0	97.7535	54.4169	20.9676	7.89538	IL7R	0.684563	3.65889e-06	5.25308e-05	5.43665
1888	chr5	35877121	35878071	1888	+	1	950	0	136.97	28.4759	33.0384	4.94851	IL7R	0.589803	0.000672868	0.00518017	3.17207
1889	chr6	34664357	34664544	1889	-	1	187	0	66.7249	55.2196	62.9989	51.3756	ILRUN	0.223974	0.00593702	0.0310251	2.22643
1890	chr6	34558015	34614490	1890	-	3	362350113	0,16316,56362	257.985	136.423	267	136.557	ILRUN	0.169759	0.000273159	0.00239942	3.56358
1891	chr6	34555340	34555490	1891	-	1	150	0	11.5162	12.717	12.3112	22.0181	ILRUN	-0.57272	0.000517363	0.00411999	3.2862
1892	chr2	86371379	86371654	1892	-	1	275	0	35.505	70.2603	41.3581	64.3307	IMMT	0.469056	9.25945e-08	1.82984e-06	7.03341
1893	chr2	131103808	131104339	1893	+	2	39411	0,120	31.3347	17.0687	43.5703	20.6281	IMP4	0.335404	0.00724605	0.0365125	2.1399
1894	chr11	61895644	61895694	1894	+	1	50	0	23.7975	28.3069	31.8361	52.71	INCENP	-0.347255	0.00138494	0.00942211	2.85857
1895	chr11	61907750	61919452	1895	+	12	7,118,132,12,110,121,123,245,79,108,151,219	0,425,634,1221,4703,4890,5350,6379,8197,8460,9778,11483	947.463	1092.27	1380.21	1233.07	INCENP	0.533768	3.05327e-189	6.10515e-186	188.515
1896	chr14	105180672	105181624	1896	+	2	521,4	0,948	59.7234	40.6014	38.1841	19.0712	INF2	0.6336	9.52369e-09	2.24757e-07	8.02119
1897	chr2	242627259	242629659	1897	+	2	218407	0,1993	33.7068	24.3355	33.7597	21.2953	ING5	0.317962	0.00800267	0.039369	2.09676
1898	chr9	115449480	115451873	1898	-	2	433,67	0,2326	42.8126	11.027	60.2578	11.7319	INIP	0.514199	0.000434353	0.00356211	3.36216
1899	chr1	112269260	112270035	1899	-	1	775	0	15.6865	5.70364	11.0128	2.61326	INKA2	0.751834	0.00567004	0.029943	2.24641
1900	chr15	41276508	41280104	1900	-	4	42,89,103,91	0,1027,2780,3505	35.4285	64.0497	38.4245	64.4419	INO80	0.230943	0.00992088	0.0463847	2.00345
1901	chr2	74682199	74682630	1901	+	2	102,98	0,333	48.0542	73.7248	51.5052	59.4378	INO80B,INO80B-WBP1	0.542295	3.96599e-11	1.30197e-09	10.4016
1902	chr2	206950695	206950895	1902	-	1	200	0	2.7547	1.68997	5.7228	1.50123	INO80D	1.34955	0.00127625	0.00881907	2.89406
1903	chr11	71948420	71948620	1903	+	1	200	0	13.5057	10.5623	8.17543	10.8422	INPPL1	-0.56508	0.00336551	0.0195966	2.47295
1904	chr7	1539254	1539530	1904	-	2	14,11	0,265	14.003	13.0972	5.09762	8.8962	INTS1	-0.762552	0.000327007	0.00279756	3.48544
1905	chr1	1250278	1250794	1905	-	2	64,11	0,505	10.4449	3.12644	6.01135	3.94769	INTS11	-0.998843	0.000475565	0.00385837	3.32279
1906	chr11	62416019	62416419	1906	-	1	400	0	6.54241	1.94346	9.3777	1.39003	INTS5	1.14507	0.00324661	0.0190323	2.48857
1907	chr9	103063253	103063453	1907	+	1	200	0	3.90249	1.94346	3.55872	3.83649	INVS	-0.997909	0.00458958	0.0252812	2.33823
1908	chr3	48728742	48730881	1908	-	3	173,226,1	0,1644,2138	73.6499	73.4713	92.8633	83.9023	IP6K2	0.254975	0.000211127	0.0019189	3.67546
1909	chr1	44413296	44415553	1909	+	2	60465	0,1792	7.03978	2.15471	6.15562	3.83649	IPO13	-0.877376	0.00519211	0.0279006	2.28466
1910	chr11	9463738	9466987	1910	+	2	6344	0,2905	18.6325	13.7732	27.7003	16.5692	IPO7	0.423527	0.00367329	0.0211061	2.43494
1911	chr12	30789917	30790117	1911	-	1	200	0	116.998	177.911	121.622	230.801	IPO8	-0.203668	4.62306e-05	0.000510463	4.33507
1912	chr15	91030741	91035890	1912	+	3	73213114	0,3823,5035	201.169	314.503	153.41	287.014	IQGAP1	-0.138592	0.000865381	0.00636164	3.06279
1913	chr1	156536211	156542357	1913	-	3	127,88,73	0,2956,6073	53.181	57.9658	112.917	91.4641	IQGAP3	0.559809	6.77766e-15	3.37273e-13	14.1689
1914	chr3	12977454	12977654	1914	-	1	200	0	5.35636	3.50668	6.58844	2.11285	IQSEC1	1.27374	0.00012201	0.00119698	3.9136
1915	chr14	77494560	77494635	1915	-	1	75	0	9.1058	11.1115	10.1471	10.453	IRF2BPL	0.548314	0.00468524	0.0257308	2.32927
1916	chr14	77491660	77492460	1916	-	1	800	0	19.0533	12.3368	25.8248	13.1775	IRF2BPL	0.505614	0.00109051	0.00772735	2.96237
1917	chr19	44090168	44090543	1917	-	1	375	0	7.53716	3.84467	12.9845	4.2257	IRGQ	0.768761	0.00331847	0.019371	2.47906
1918	chr12	108956388	108957836	1918	+	2	124,1	0,1447	43.1569	40.4324	35.7315	46.2047	ISCU	-0.298367	0.00200425	0.0128374	2.69805
1919	chr1	156692932	156697574	1919	-	3	322201877	0,1007,3765	114.549	65.5284	150.861	72.7821	ISG20L2	0.368618	1.82859e-08	4.12512e-07	7.73788
1920	chr3	128875717	128879944	1920	-	4	46,52,23,129	0,1633,2279,4098	29.9191	45.7981	36.4047	47.8171	ISY1,ISY1-RAB43	0.343842	0.000497717	0.00399391	3.30302
1921	chr3	128848982	128864629	1921	-	6	49,87,122,123,118,26	0,410,3934,4692,10228,15621	241.686	379.566	215.11	402.275	ISY1,ISY1-RAB43	-0.129389	0.00035803	0.00301143	3.44608
1922	chr3	128848407	128848482	1922	-	1	75	0	4.85898	4.05592	4.66481	6.95016	ISY1	-0.713435	0.0097414	0.0456929	2.01138
1923	chr3	128848332	128848357	1923	-	1	25	0	4.47638	3.46443	4.08772	5.89373	ISY1	-0.774448	0.0087622	0.0422549	2.05739
1924	chr15	68594419	68595369	1924	-	1	950	0	66.304	41.6577	23.8049	26.633	ITGA11	-0.698967	1.38366e-10	4.28641e-09	9.85897
1925	chr17	48133473	48133623	1925	+	1	150	0	21.808	24.589	20.3905	17.5144	ITGA3	0.697174	3.53869e-07	6.30741e-06	6.45116
1926	chr17	48166581	48167581	1926	+	1	1000	0	502.044	115.002	631.817	136.279	ITGA3	0.226092	2.67158e-07	4.8443e-06	6.57323
1927	chr2	173368944	173369269	1927	+	1	325	0	3.63467	1.73222	5.57853	1.16763	ITGA6	1.30579	0.00271913	0.0165106	2.56557
1928	chr10	33246806	33247156	1928	-	2	16,84	0,266	45.9499	77.1047	41.4062	72.4484	ITGB1	0.370341	8.11308e-06	0.000107628	5.09081
1929	chr10	33218920	33218945	1929	-	1	25	0	103.76	142.253	71.3186	154.683	ITGB1	-0.551073	1.93929e-20	1.61571e-18	19.7124
1930	chr2	9563490	9563665	1930	-	1	175	0	10.9423	13.224	11.3013	12.2879	ITGB1BP1	0.476462	0.00792779	0.0391143	2.10085
1931	chr3	124515277	124515652	1931	-	1	375	0	11.8605	8.61883	11.5899	6.17174	ITGB5	0.591726	0.00493515	0.0268021	2.3067
1932	chr13	102250644	102344954	1932	+	2	5,20	0,94290	14.6917	15.4209	2.83736	5.61573	ITGBL1	-0.786109	0.00239081	0.0148884	2.62146
1933	chr13	102345029	102359158	1933	+	2	22,53	0,14076	20.928	26.1522	3.6549	8.34019	ITGBL1	-0.745731	0.000702387	0.00536424	3.15342
1934	chr13	102359183	102359208	1934	+	1	25	0	12.7405	15.2097	2.69308	5.67133	ITGBL1	-0.696253	0.0083139	0.0405724	2.08019
1935	chr13	48807341	48827946	1935	+	2	272,3	0,20602	61.3685	62.6555	28.2774	41.8678	ITM2B	-0.330819	0.000489974	0.00395195	3.30983
1936	chr12	26774216	26775209	1936	-	2	13,37	0,956	11.0953	11.8298	6.54035	11.0647	ITPR2	-0.544038	0.00677791	0.0346134	2.1689
1937	chr2	182756681	182757618	1937	+	2	323277	0,660	105.138	140.901	96.7587	123.88	ITPRID2	0.235455	4.74327e-05	0.000521641	4.32392
1938	chr2	182766506	182774688	1938	+	2	687,63	0,8119	65.118	32.1093	97.7686	43.4802	ITPRID2	0.261311	0.00280593	0.0169225	2.55192
1939	chr2	182785377	182794342	1939	+	4	12,465,118,55	0,1297,7510,8910	87.7294	82.6816	134.654	111.592	ITPRID2	0.304877	6.44033e-07	1.09133e-05	6.19109
1940	chr16	19130253	19130628	1940	+	1	375	0	24.9071	15.5477	78.4361	25.1318	ITPRIPL2	1.08161	5.07433e-19	3.69569e-17	18.2946
1941	chr21	35154343	35169735	1941	+	3	94,128,53	0,12301,15339	172.742	242.383	102.578	171.53	ITSN1	-0.137206	0.00580911	0.030538	2.23589
1942	chr2	24521671	24524897	1942	-	4	12,263,86,64	0,1106,2351,3162	75.3716	111.58	119.794	168.639	ITSN2	0.191368	0.000972856	0.00702725	3.01195
1943	chr2	128253647	128263311	1943	-	5	77,98,58,190,1052	0,2068,6743,7315,8612	766.801	401.282	765.557	412.172	IWS1	0.0800735	0.00313131	0.0184944	2.50427
1944	chr2	128250893	128253597	1944	-	3	93,83,24	0,1554,2680	23.874	29.5744	20.5348	39.5325	IWS1	-0.514055	1.50825e-05	0.000187848	4.82153
1945	chr4	129789117	129793648	1945	+	2	111139	0,3392	121.207	32.9966	138.213	32.6379	JADE1	0.325712	0.000185386	0.0017234	3.73192
1946	chrX	46913612	46917807	1946	+	3	418118239	0,1871,3956	17.7142	11.196	39.9634	20.9061	JADE3	0.394934	0.00567867	0.0299742	2.24575
1947	chr20	10620131	10621483	1947	-	2	472,53	0,1299	33.0564	13.731	53.4289	18.0148	JAG1	0.423657	0.0012004	0.00838717	2.92067
1948	chr1	65305398	65306997	1948	-	2	80,70	0,1529	29.8808	45.1221	21.4004	44.5366	JAK1	-0.342095	0.00170478	0.0111955	2.76833
1949	chr1	65300005	65300105	1949	-	1	100	0	2.48688	2.70395	3.94344	2.27965	JAK1	1.01452	0.00683556	0.0348028	2.16523
1950	chr6	15520585	15521185	1950	+	1	600	0	58.6521	30.1236	47.3213	34.028	JARID2	-0.368184	0.000198792	0.00182185	3.7016
1951	chr10	30317992	30318667	1951	-	1	675	0	38.3745	31.2644	17.9379	12.1767	JCAD	0.38987	0.00580249	0.0305106	2.23639
1952	chr14	75928169	75936828	1952	+	2	64836	0,7823	556.143	286.238	470.713	234.193	JDP2	0.181749	9.15268e-08	1.812e-06	7.03845
1953	chr10	65225440	65225690	1953	-	1	250	0	7.91975	2.83069	2.11599	3.16927	JMJD1C	-1.84534	1.78268e-07	3.33419e-06	6.74893
1954	chr10	64967331	64967756	1954	-	1	425	0	16.2221	13.6465	30.0567	18.5708	JMJD1C	0.562837	9.94759e-05	0.00100412	4.00228
1955	chr10	64966381	64967031	1955	-	1	650	0	46.562	20.6176	81.3215	31.3035	JMJD1C	0.311759	0.00282944	0.0170316	2.5483
1956	chr10	65225438	65225688	1956	+	1	250	0	7.88149	2.74619	2.11599	3.22487	JMJD1C-AS1	-1.89365	8.82752e-08	1.7619e-06	7.05416
1957	chr1	227922497	227922717	1957	-	2	20,5	0,215	4.09379	2.19696	2.50072	2.89127	JMJD4	-0.962342	0.00998678	0.0466221	2.00057
1958	chr1	227921654	227921704	1958	-	1	50	0	4.7442	2.91519	2.26027	3.55848	JMJD4	-1.22865	0.000478387	0.00387556	3.32022
1959	chr5	78610270	78617938	1959	+	3	404311510	0,1552,7158	42.6978	19.8571	98.6823	39.1989	JMY	0.34604	0.000634872	0.00493428	3.19731
1960	chr22	39085421	39096299	1960	-	2	8492	0,10386	57.5808	33.2501	82.62	35.2512	JOSD1	0.557444	1.55566e-09	4.06857e-08	8.80809
1961	chr16	1749192	1749567	1961	+	1	375	0	12.8935	10.689	11.6861	6.67215	JPT2	0.660895	0.000996109	0.00716931	3.00169
1962	chr16	1750767	1750942	1962	+	1	175	0	15.2273	25.7297	17.6012	19.3492	JPT2	0.741473	1.96945e-07	3.65861e-06	6.70566
1963	chr11	96123176	96123251	1963	+	1	75	0	8.57017	1.94346	18.4188	2.33525	JRKL	1.07611	0.00114772	0.00807055	2.94016
1964	chr11	96123551	96124451	1964	+	1	900	0	53.0662	14.069	88.1023	18.7376	JRKL	0.436576	0.000374927	0.00313556	3.42605
1965	chr1	59247387	59248087	1965	-	1	700	0	382.597	77.5272	352.65	63.6078	JUN	0.305199	1.99967e-07	3.70849e-06	6.69904
1966	chr19	12903399	12903774	1966	+	1	375	0	6.58067	6.12613	18.8516	12.2879	JUNB	0.683006	0.000763686	0.00572383	3.11709
1967	chr19	18390853	18391728	1967	-	1	875	0	116.424	50.9102	71.7034	24.3534	JUND	0.626177	1.30296e-11	4.5346e-10	10.8851
1968	chr9	712163	712563	1968	+	1	400	0	11.7075	5.19665	4.23199	0.94522	KANK1	1.11352	0.00688825	0.0350224	2.16189
1969	chr19	11306306	11308220	1969	-	2	190,60	0,1854	461.603	711.94	199.769	216.734	KANK2	0.665134	2.92161e-74	1.46047e-71	73.5344
1970	chr20	18118506	18123662	1970	+	2	189811	0,4345	89.9103	42.6716	105.8	45.6486	PET117,KAT14	0.259233	0.00122313	0.00851352	2.91253
1971	chr20	18142806	18162357	1971	+	3	77,569,4	0,214,19547	41.0526	26.11	35.7795	19.0156	KAT14	0.381851	0.00134863	0.00921213	2.87011
1972	chr8	41791146	41798907	1972	-	3	1239313548	0,3627,7213	359.947	287.505	462.2	375.642	KAT6A	0.0977029	0.00258939	0.0158835	2.5868
1973	chr10	76781962	76789477	1973	+	3	272921231	0,2753,6284	164.784	144.619	137.636	118.486	KAT6B	0.150192	0.00450058	0.0248719	2.34673
1974	chr7	32908783	32910108	1974	-	1	1325	0	177.908	42.4181	427.287	77.8418	KBTBD2	0.502532	1.1996e-14	5.86339e-13	13.921
1975	chr11	47600460	47600535	1975	-	1	75	0	12.3196	7.94284	5.38617	2.11285	KBTBD4	0.861405	0.00427352	0.0238387	2.36921
1976	chr2	96048212	96049969	1976	+	3	17,63,220	0,767,1537	25.2131	11.196	12.5517	9.95263	KCNIP3	-0.71001	4.95235e-05	0.000541925	4.30519
1977	chr3	178976836	178977336	1977	-	1	500	0	13.0848	7.35135	17.6012	7.11696	KCNMB3	0.595283	0.00291473	0.0174685	2.5354
1978	chr12	109889209	109894063	1978	-	2	409141	0,4713	47.0211	29.1942	55.2563	24.5758	KCTD10	0.604565	1.1569e-08	2.69271e-07	7.9367
1979	chr1	215752441	215759957	1979	+	3	39,91,120	0,810,7396	22.4967	30.2926	16.9761	31.8039	KCTD3	-0.355928	0.00486515	0.0264874	2.3129
1980	chr1	215792411	215793958	1980	+	3	1139560	0,83,987	108.084	96.9196	89.3527	55.4345	KCTD3	0.646003	1.78937e-20	1.50219e-18	19.7473
1981	chr7	6523697	6523783	1981	-	1	86	0	33.5537	36.3765	10.2433	26.0214	KDELR2	-0.920306	2.47408e-11	8.32071e-10	10.6066
1982	chr1	23382512	23384007	1982	+	2	19,31	0,1464	15.1126	19.5191	12.4074	23.8529	KDM1A	-0.452212	0.00268326	0.016365	2.57134
1983	chr11	66999057	67007485	1983	+	2	374,1	0,8427	17.2551	15.4632	22.5065	16.2912	KDM2A	0.431312	0.00352644	0.0204331	2.45266
1984	chr12	121880316	121880796	1984	-	2	323,2	0,478	23.3767	27.6309	21.4004	20.5169	KDM2B	0.498445	0.000126375	0.00123265	3.89834
1985	chr12	394547	404921	1985	-	3	281411183	0,7377,10191	311.625	188.642	451.476	245.146	KDM5A	0.277246	1.71781e-13	7.25208e-12	12.765
1986	chr1	202697874	202700188	1986	-	3	427321152	0,960,2162	74.4533	44.0659	122.439	59.3822	KDM5B	0.408079	9.09911e-08	1.80521e-06	7.041
1987	chr17	7751969	7752694	1987	+	1	725	0	98.4804	16.8997	181.206	28.7459	KDM6B	0.335316	0.00112053	0.00789683	2.95058
1988	chr7	139877385	139877885	1988	+	1	500	0	4.24682	1.05623	18.563	2.27965	KDM7A-DT	1.14076	0.00412519	0.0231168	2.38456
1989	chr18	60998808	60999058	1989	-	1	250	0	3.71119	4.09817	8.03116	5.05972	KDSR	0.92495	0.000944522	0.00684958	3.02479
1990	chr1	32495938	32495963	1990	+	1	25	0	83.2148	136.338	78.8689	157.24	KHDRBS1	-0.163206	0.00657901	0.0337073	2.18184
1991	chr1	32495988	32497139	1991	+	2	35,15	0,1136	105.558	162.068	96.422	191.991	KHDRBS1	-0.259608	1.67065e-06	2.56785e-05	5.77712
1992	chr1	32503452	32503552	1992	+	1	100	0	41.6648	51.7975	36.1643	68.5564	KHDRBS1	-0.470258	1.63666e-07	3.0847e-06	6.78604
1993	chr1	32503577	32503652	1993	+	1	75	0	53.7166	73.6403	47.2251	91.0193	KHDRBS1	-0.36874	2.20316e-06	3.31453e-05	5.65695
1994	chr14	24900737	24901237	1994	+	1	500	0	8.03453	4.68966	9.47388	3.39168	KHNYN	0.863145	0.00143734	0.00970656	2.84244
1995	chr14	24908824	24909174	1995	+	1	350	0	25.3662	21.6738	42.0313	30.3027	KHNYN	0.365652	0.00158256	0.0105161	2.80064
1996	chr4	6862941	6863391	1996	+	1	450	0	68.9439	51.5862	80.6482	48.7623	KIAA0232	0.425501	1.23493e-07	2.35989e-06	6.90836
1997	chr4	6864141	6865066	1997	+	1	925	0	59.379	19.8993	76.7529	20.8505	KIAA0232	0.414899	0.000220683	0.00199503	3.65623
1998	chr6	127771294	127780336	1998	-	3	203,255,17	0,3697,9025	8.49365	7.68935	12.0708	6.72775	KIAA0408,SOGA3	0.812894	0.000158333	0.00150174	3.80043
1999	chr16	27761404	27761429	1999	+	1	25	0	1.7982	0.42249	1.63509	1.55684	KIAA0556	-1.89566	0.00233919	0.0146207	2.63094
[truncated: 2,729 more rows]

## Sheet: Mat
	chr	chromStart	chromEnd	name	strand	blockCount	blockSizes	blockStarts	RPM.IP.Control	RPM.input.Control	RPM.IP.Treated	RPM.input.Treated	geneID	diff.log2FC	pvalue	fdr	score
1	chr11	77532184	77542962	1	+	2	103,22	0,10756	6.17904	3.3569	3.89208	4.31797	AAMDC	-0.87053	0.00130528	0.0109312	2.88429
2	chr11	77543037	77552195	2	+	3	21,42,12	0,9027,9146	2.12062	0.87737	1.19756	1.40334	AAMDC	-1.35172	0.00629429	NA	2.20105
3	chr16	70323368	70323412	3	-	1	44	0	10.8224	9.61294	15.98	22.8853	AARS1	-0.538454	0.000436244	0.00436778	3.36027
4	chr16	70316607	70316632	4	-	1	25	0	10.3837	10.8336	13.7345	23.425	AARS1	-0.555809	0.000290423	0.00312166	3.53697
5	chr16	70286296	70287257	5	-	2	513,87	0,874	59.8891	24.8716	135.025	47.6057	AARS1	0.404295	6.63981e-07	1.34299e-05	6.17784
6	chr7	121715503	121715678	6	-	1	175	0	7.93403	11.7492	8.38293	8.81586	AASS	0.596853	0.00123612	0.0104873	2.90794
7	chr7	121714353	121715403	7	-	1	1050	0	24.1677	26.016	22.9408	21.1221	AASS	0.325537	0.0045156	0.0294255	2.34528
8	chr17	35306303	35343986	8	+	5	213,192,411,138,71	0,1210,3882,4766,37612	294.948	239.599	318.065	258.107	AATF	0.16636	7.00864e-07	1.40984e-05	6.15437
9	chr16	16232317	16235506	9	+	2	98477	0,2712	226.211	64.3151	161.035	61.3872	ABCC1	-0.255207	8.20513e-06	0.000133527	5.08591
10	chr14	74752846	74754934	10	-	3	673,77,25	0,1666,2063	84.3859	44.8604	109.764	52.6073	ABCD4	0.316637	4.92615e-06	8.41372e-05	5.30749
11	chr19	1876983	1877333	11	-	1	350	0	75.7206	54.8166	95.281	53.6148	ABHD17A	0.474042	3.96525e-12	1.62039e-10	11.4017
12	chr2	204292629	204293054	12	+	1	425	0	14.4787	14.7246	20.5083	16.948	ABI2	0.426705	0.00189202	0.0149218	2.72307
13	chr3	100565215	100569531	13	-	5	75,72,75,75,28	0,1230,2429,3673,4288	13.3818	10.9481	2.65709	4.24601	ABI3BP	-0.827834	0.000717922	0.0066761	3.14392
14	chr1	179076439	179078139	14	-	1	1700	0	84.2031	26.3593	80.9477	34.6517	ABL2	-0.291128	0.00052069	0.00507736	3.28342
15	chr5	148639117	148639742	15	+	1	625	0	23.8021	19.2259	28.5918	18.9991	ABLIM3	0.43377	0.000245487	0.00270858	3.60997
16	chr6	26597280	26598170	16	+	2	171,29	0,861	34.0761	41.1602	37.9103	41.3086	ABT1	0.288475	0.00128531	0.0108132	2.89099
17	chr3	132437938	132440955	17	-	3	50126149	0,610,2868	22.6321	21.858	26.7954	35.8032	NPHP3,NPHP3-ACAD11	-0.300284	0.00610786	0.0375857	2.21411
18	chr3	128631356	128631781	18	+	1	425	0	21.4621	13.4276	18.0757	8.85185	ACAD9	0.516618	0.000530104	0.00514641	3.27564
19	chr1	1235551	1239467	19	-	6	31,184,59,54,120,2	0,337,1816,2750,2990,3914	18.6468	20.828	21.7807	20.4024	ACAP3	0.408012	0.000913359	0.00817982	3.03936
20	chr1	226349316	226374133	20	-	4	74,141,142,43	0,3173,4243,24774	144.385	301.549	206.505	319.026	ACBD3	0.597251	2.89403e-57	7.42589e-55	56.5385
21	chr14	23549303	23559261	21	-	3	715,89,71	0,1653,9887	412.972	543.551	421.055	514.415	ACIN1	0.257143	1.48998e-23	1.36998e-21	22.8268
22	chr14	23540761	23547442	22	-	2	17,83	0,6598	23.7655	26.2067	17.8137	27.743	ACIN1	-0.329803	0.00424536	0.0280472	2.37209
23	chr14	23528473	23530570	23	-	3	210,101,64	0,1819,2033	318.092	466.266	297.145	402.363	ACIN1	0.265649	1.18814e-19	8.85766e-18	18.9251
24	chr14	74034823	74036227	24	+	2	10465	0,939	13.0528	4.27242	26.9077	6.90876	ACOT2	0.515605	0.00829486	0.0472979	2.08119
25	chrX	23721648	23721873	25	-	1	225	0	9.3234	11.3295	9.50565	8.02423	ACOT9	0.664505	0.000238008	0.00264191	3.62341
26	chr20	33464402	33470622	26	+	2	224,26	0,6194	14.2227	17.433	25.8973	18.4953	ACSS2	0.876103	1.73309e-11	6.57113e-10	10.7612
27	chr7	5569235	5570232	27	-	2	59,78	0,919	132.794	102.195	62.9843	58.0767	ACTB	-0.320779	2.57334e-07	5.61126e-06	6.5895
28	chr7	5567078	5567640	28	-	2	444,6	0,556	462.002	678.513	304.817	392.612	ACTB	0.334146	3.19058e-35	4.54236e-33	34.4961
29	chr17	79478543	79479019	29	-	2	109,91	0,385	368.951	551.828	137.532	309.275	ACTG1	-0.451377	3.92079e-40	6.75938e-38	39.4066
30	chr14	69347628	69350888	30	-	4	78,135,183,4	0,1546,1961,3256	204.383	303.303	143.782	326.403	ACTN1	-0.448217	6.00554e-33	8.1805e-31	32.2214
31	chr14	69341239	69341714	31	-	1	475	0	25.2646	8.50669	21.5561	11.0468	ACTN1	-0.452744	0.00267858	0.0195982	2.57209
32	chr19	39138288	39191305	32	+	2	259,66	0,52951	215.389	219.305	122.975	172.935	ACTN4	-0.401842	1.7375e-21	1.44685e-19	20.7601
33	chr19	39214821	39214896	33	+	1	75	0	58.0244	74.2332	32.6336	61.3152	ACTN4	-0.395381	3.24134e-07	6.89081e-06	6.48928
34	chr19	39216370	39216495	34	+	1	125	0	75.8669	108.031	45.9564	89.2021	ACTN4	-0.295291	6.25456e-06	0.000104244	5.2038
35	chr19	39220362	39220737	35	+	1	375	0	12.3581	11.444	7.52219	10.687	ACTN4	-0.45457	0.00919767	0.0512279	2.03632
36	chr10	104240135	104240926	36	-	2	587,38	0,753	87.713	38.9477	105.797	35.4434	ACTR1A	0.574822	3.53835e-14	1.75858e-12	13.4512
37	chr10	104239435	104239460	37	-	1	25	0	7.71465	12.1306	10.5909	12.0543	ACTR1A	0.634623	0.00024696	0.00272348	3.60737
38	chr2	148683619	148685112	38	+	2	111464	0,1029	22.0471	6.48492	24.0261	5.50542	ACVR2A	0.481048	0.0076599	0.0444949	2.11578
39	chr14	75528444	75530251	39	-	2	21,79	0,1728	20.1458	22.0487	26.4961	24.6124	ACYP1	0.399931	0.000540377	0.00522775	3.2673
40	chr5	156997980	157002777	40	-	2	8167	0,4630	23.5827	22.8117	17.664	12.846	ADAM19	0.473976	0.00027171	0.0029507	3.56589
41	chr8	38959442	38961143	41	+	2	7,18	0,1683	12.7603	14.3813	7.93385	15.6886	ADAM9	-0.67417	2.98105e-05	0.000426054	4.52563
42	chr1	150549242	150552095	42	-	3	725248777	0,1477,2076	531.251	195.997	1043.23	367.1	MCL1	0.228969	1.69386e-15	9.32131e-14	14.7711
43	chr1	154570883	154578492	43	-	3	178,1586,11	0,2633,7598	305.113	189.856	256.129	197.691	ADAR	-0.157168	1.89706e-05	0.000284391	4.72192
44	chr1	154557208	154557756	44	-	2	311,64	0,484	37.5861	24.1468	46.4804	26.9154	ADAR	0.289646	0.00338771	0.023439	2.47009
45	chr2	25047385	25048943	45	-	2	20,30	0,1528	10.0181	8.46854	8.30809	11.2267	ADCY3	-0.512846	0.00476749	0.0308246	2.32171
46	chr2	25042313	25043597	46	-	2	670,5	0,1279	32.2846	12.2451	23.9887	14.1054	ADCY3	-0.464173	0.000433013	0.00434736	3.3635
47	chr12	49162078	49164552	47	-	3	421,125,4	0,641,2470	14.6615	8.73557	20.0592	9.46356	ADCY6	0.503667	0.0018145	0.0143916	2.74124
48	chr4	2927783	2930282	48	+	3	56,34,385	0,585,2114	113.599	94.8324	92.3994	73.2256	ADD1	0.227969	8.66238e-05	0.00108425	4.06236
49	chr8	37699395	37700270	49	+	1	875	0	48.7742	12.8172	28.1427	9.89536	ADGRA2	-0.421478	0.00172683	0.0138366	2.76275
50	chr19	14261929	14262404	50	-	1	475	0	19.8533	3.58578	23.4273	2.69873	ADGRL1	0.649992	0.00650289	0.0392934	2.18689
51	chr19	14261504	14261704	51	-	1	200	0	3.65623	3.31875	4.34116	2.30292	ADGRL1	0.819307	0.00792226	0.045645	2.10115
52	chr1	202910277	202910577	52	-	1	300	0	8.00715	4.95906	7.40991	8.0962	ADIPOR1	-0.689372	0.00119623	0.0102117	2.92218
53	chr11	10327952	10328627	53	+	1	675	0	74.8797	52.1845	25.7102	15.6167	ADM	0.363921	0.000350402	0.00366461	3.45543
54	chr20	49507579	49508904	54	-	1	1325	0	399.517	148.581	413.645	153.54	ADNP	0.130743	0.000477485	0.0047165	3.32104
55	chr18	77895347	77895822	55	+	1	475	0	23.8752	9.15518	20.1714	11.3347	ADNP2	-0.387842	0.00944525	0.0522639	2.02479
56	chr1	36558083	36559432	56	+	2	40735	0,614	44.0576	18.5774	44.7214	17.092	ADPRS	0.310024	0.00486972	0.0313569	2.3125
57	chr20	60882773	60883090	57	+	2	111,14	0,303	20.1824	17.0897	17.4769	26.2677	ADRM1	-0.78519	3.81058e-10	1.22399e-08	9.41901
58	chr4	7764789	7780513	58	-	5	729,165,191,165,25	0,5781,9757,11676,15699	214.694	215.719	207.253	185.133	AFAP1	0.336961	3.56351e-18	2.45737e-16	17.4481
59	chr4	7774535	7774760	59	+	1	225	0	116.707	126.113	120.654	102.336	AFAP1-AS1	0.472297	5.23478e-20	3.99709e-18	19.2811
60	chr4	7776460	7776635	60	+	1	175	0	120.436	151.137	124.434	129.467	AFAP1-AS1	0.418175	7.63349e-18	5.08517e-16	17.1173
61	chr5	148709341	148712355	61	+	2	52,98	0,2916	10.5299	16.4412	14.7076	19.3229	AFAP1L1	0.416361	0.00426748	0.0281442	2.36983
62	chr4	87856253	87869660	62	+	2	139,11	0,13396	7.20278	9.30777	9.2811	8.56398	AFF1	0.569757	0.00276072	0.0200234	2.55898
63	chr18	12329192	12340314	63	-	3	590195115	0,8147,11007	169.796	69.5794	217.357	84.0925	AFG3L2	0.22514	2.37923e-05	0.00034839	4.62356
64	chr2	237033776	237034276	64	+	1	500	0	7.42216	2.59397	14.1836	3.23848	AGAP1	0.735208	0.00528358	0.0335229	2.27707
65	chr12	58121815	58122122	65	-	2	53,22	0,285	1.27968	0.80108	1.60922	0.25188	AGAP2	2.15285	0.00243325	NA	2.61381
66	chr12	58121808	58121883	66	+	1	75	0	1.16999	0.87737	1.68407	0.10795	AGAP2-AS1	3.7127	8.73868e-05	NA	4.05855
67	chr7	150840599	150841489	67	+	2	84666	0,224	106.031	46.6533	140.788	51.096	AGAP3	0.441864	3.30406e-11	1.22128e-09	10.481
68	chr21	45400898	45402714	68	+	2	170530	0,1286	55.6844	17.9289	60.0652	17.3439	AGPAT3	0.321423	0.00262043	0.0192557	2.58163
69	chr2	178257500	178285019	69	+	2	277,23	0,27496	28.738	25.3675	31.0243	24.3246	AGPS	0.291358	0.00628161	0.0383236	2.20193
70	chr1	955499	955524	70	+	1	25	0	2.01093	6.52306	12.6867	7.4485	AGRN	1.99088	1.01601e-14	5.25064e-13	13.9931
71	chr1	979240	979575	71	+	2	163,87	0,248	18.2446	25.1767	30.2384	30.4777	AGRN	0.473544	2.04635e-05	0.000303677	4.68902
72	chr1	989919	991141	72	+	2	12938	0,284	45.8126	18.5011	67.6997	22.0936	AGRN	0.4044	7.88558e-05	0.00099435	4.10317
73	chr20	32868345	32868645	73	-	1	300	0	22.1568	34.1793	21.369	29.6501	AHCY	0.302924	0.00554451	0.0348905	2.25614
74	chr1	110566046	110566271	74	+	1	225	0	9.39652	16.0216	12.8738	16.984	AHCYL1	0.494212	0.00126906	0.0107009	2.89652
75	chr11	62297750	62303482	75	-	3	3796,188,66	0,4724,5666	915.667	692.513	755.699	544.748	AHNAK	0.229152	6.99625e-28	7.83687e-26	27.1551
76	chr11	62295075	62297450	76	-	1	2375	0	456.846	452.914	388.571	358.14	AHNAK	0.253185	2.55806e-20	1.99465e-18	19.5921
77	chr11	62284825	62287225	77	-	1	2400	0	642.985	305.936	516.187	243.174	AHNAK	0.165679	1.01909e-08	2.70292e-07	7.99179
78	chr11	62284250	62284750	78	-	1	500	0	212.135	276.105	183.452	217.806	AHNAK	0.281141	7.74796e-14	3.75768e-12	13.1108
79	chr2	61405577	61410691	79	+	3	729,86,10	0,2877,5104	64.0938	75.6065	70.0199	70.4549	AHSA2P	0.378955	1.1661e-08	3.07435e-07	7.93326
80	chr2	61410791	61412666	80	+	3	6,89,30	0,1055,1845	11.5171	16.7463	14.1088	16.4443	AHSA2P	0.457299	0.00178241	0.0142045	2.74899
81	chr14	23451457	23451757	81	-	1	300	0	12.4312	13.1987	12.2002	7.59244	AJUBA	0.723224	1.76594e-05	0.000266728	4.75302
82	chr14	23448233	23450982	82	-	2	12513	0,2236	34.8439	20.7899	34.2054	13.6736	AJUBA	0.561678	1.67872e-06	3.16078e-05	5.77502
83	chr1	33497251	33502450	83	-	2	11114	0,5085	36.343	33.4545	35.5526	30.2258	AK2	0.282004	0.00317381	0.0222408	2.49842
84	chr1	33490050	33497151	84	-	2	118,7	0,7094	44.8254	83.7317	43.9355	71.8943	AK2	0.335797	5.51398e-06	9.30963e-05	5.25854
85	chr17	55183131	55187502	85	+	2	1408117	0,4254	89.8337	66.5276	110.962	73.1537	AKAP1	0.336043	4.35936e-08	1.06414e-06	7.36058
86	chr6	151662919	151672118	86	+	2	22273	0,6926	502.44	641.816	467.947	623.335	AKAP12	0.0989603	2.97691e-05	0.000425738	4.52623
87	chr6	151672168	151677067	87	+	2	2719206	0,4693	1041.11	717.423	1064.82	696.489	AKAP12	0.222283	2.47253e-31	3.10007e-29	30.6069
88	chr15	86118510	86123385	88	+	2	501225	0,3650	102.338	32.539	117.96	35.2634	AKAP13	0.234527	0.00239833	0.0179769	2.62009
89	chr15	86225409	86228037	89	+	2	34,66	0,2562	13.8206	14.9153	12.1253	18.7112	AKAP13	-0.399372	0.00615738	0.0378037	2.2106
90	chr19	15479121	15483663	90	-	5	12,34,47,130,2	0,1835,3641,3907,4540	42.7048	78.6964	52.1314	83.9126	AKAP8	0.361312	5.13155e-07	1.05731e-05	6.28975
91	chr19	15509559	15511976	91	-	6	18,109,64,71,97,16	0,553,1546,2045,2198,2401	94.989	124.434	150.593	173.726	AKAP8L	0.322491	4.11297e-11	1.49278e-09	10.3858
92	chr19	15508560	15509534	92	-	2	106,94	0,880	18.793	18.4629	18.8616	30.5497	AKAP8L	-0.55372	5.85526e-06	9.79591e-05	5.23245
93	chr7	91621507	91624020	93	+	3	18,171,86	0,691,2427	34.588	48.5987	27.993	54.7303	AKAP9	-0.356256	6.69626e-05	0.000861612	4.17417
94	chr7	91699425	91700323	94	+	2	95105	0,793	20.6212	26.9696	15.718	28.4626	AKAP9	-0.358809	0.00262275	0.0192664	2.58124
95	chr11	8934066	8936408	95	+	2	14,36	0,2306	13.0528	14.305	8.00869	13.3857	AKIP1	-0.453408	0.00552479	0.0348231	2.25768
96	chr6	88391467	88411503	96	-	2	14336	0,19700	17.4037	19.6073	13.8094	22.8493	AKIRIN2	-0.456219	0.000531148	0.00515429	3.27478
97	chr19	40739548	40739823	97	-	1	275	0	12.9431	8.96445	6.17493	7.59244	AKT2	-0.679286	0.00042957	0.00432649	3.36697
98	chr1	243858926	243858976	98	-	1	50	0	15.0637	18.5392	10.6658	18.8551	AKT3	-0.403975	0.00489341	0.0314635	2.31039
99	chr9	116149191	116149741	99	-	1	550	0	43.0704	55.1981	35.59	41.9563	ALAD	0.26681	0.00163834	0.0132721	2.7856
100	chr10	97366574	97366674	100	-	1	100	0	2.74218	4.23427	3.9295	3.2025	ALDH18A1	1.07431	0.000334759	0.00352272	3.47527
101	chr17	19580031	19580431	101	+	1	400	0	14.2593	12.8554	12.7615	9.49954	ALDH3A2	0.411742	0.0099261	0.054528	2.00322
102	chr5	125882086	125887735	102	-	4	5,74,98,23	0,3534,3801,5626	24.643	32.539	13.0609	24.9363	ALDH7A1	-0.396881	0.00097918	0.00867426	3.00914
103	chr13	37559845	37563638	103	-	2	32,18	0,3775	9.90839	14.7627	11.1897	13.5656	ALG5	0.419543	0.00865996	0.0488745	2.06248
104	chr17	18087391	18087941	104	+	1	550	0	45.3007	36.163	68.4856	41.3806	ALKBH5	0.323929	8.79297e-05	0.00109686	4.05586
105	chr17	18111709	18111959	105	+	1	250	0	7.60497	9.87996	11.9756	12.0903	ALKBH5	0.507826	0.00377527	0.0254301	2.42305
106	chr2	73679546	73679846	106	+	1	300	0	4.86279	2.44138	3.06875	2.9866	ALMS1	-0.835263	0.00782303	0.0452031	2.10663
107	chr18	56203532	56203632	107	-	1	100	0	1.75499	1.44957	2.24543	0.82761	ALPK2	1.31521	0.00538374	NA	2.26892
108	chr18	56148956	56171223	108	-	3	315,49,61	0,16324,22206	49.542	18.8444	37.6858	19.8987	ALPK2	-0.331241	0.00208296	0.0160267	2.68132
109	chr11	46418461	46419336	109	-	1	875	0	61.0591	17.9289	73.5004	19.7547	AMBRA1	0.270651	0.00833834	0.0474599	2.07892
110	chr3	134089772	134093664	110	-	3	564,106,5	0,3411,3887	28.5186	21.4765	40.9042	24.5045	AMOTL2	0.35884	0.000746753	0.00689193	3.12682
111	chr3	134197470	134204548	111	-	3	87126387	0,4177,6691	44.0211	41.6942	46.7423	40.445	ANAPC13	0.281828	0.000860094	0.00778814	3.06545
112	chr4	25419267	25419782	112	+	2	94,6	0,509	9.76214	16.1742	10.9652	13.9974	ANAPC4	0.499707	0.00163015	0.0132204	2.78777
113	chr12	110811554	110813287	113	-	2	584,16	0,1717	70.3094	60.1572	76.12	63.906	ANAPC7	0.185506	0.00622081	0.0380262	2.20615
114	chr5	139865296	139876830	114	+	3	21103726	0,1246,10808	134.988	60.1953	133.378	57.501	ANKHD1,ANKHD1-EIF4EBP3	0.181592	0.00309833	0.0218927	2.50887
115	chr5	139889758	139903704	115	+	4	8,96,117,54	0,2654,3189,13892	38.683	47.6451	49.0626	49.4408	ANKHD1,ANKHD1-EIF4EBP3	0.403162	9.00708e-07	1.7874e-05	6.04542
116	chr5	139907902	139909052	116	+	1	1150	0	29.5058	15.2586	19.5726	19.143	ANKHD1,ANKHD1-EIF4EBP3	-0.778274	5.08889e-10	1.59966e-08	9.29338
117	chr5	139909302	139909377	117	+	1	75	0	2.74218	1.22069	0.89817	1.36736	ANKHD1,ANKHD1-EIF4EBP3	-1.61268	0.000863042	NA	3.06397
118	chr5	139914967	139914992	118	+	1	25	0	3.14436	1.67845	1.12271	1.94309	ANKHD1,ANKHD1-EIF4EBP3	-1.54376	0.000267943	NA	3.57196
119	chr12	133306267	133311006	119	-	2	589,36	0,4703	207.638	66.2225	231.466	93.3042	ANKLE2	-0.178327	0.000605921	0.00578575	3.21758
120	chr12	133303139	133303739	120	-	1	600	0	35.502	35.4763	45.4325	41.2366	ANKLE2	0.283122	0.00145804	0.0120054	2.83623
121	chr10	92679956	92680858	121	-	2	149101	0,801	4.05842	3.9291	9.01914	14.6451	ANKRD1	-0.599611	0.0090086	0.0503655	2.04534
122	chr13	111545100	111546470	122	-	2	510,15	0,1355	122.045	55.694	111.747	49.009	ANKRD10	0.185121	0.00463263	0.0300583	2.33417
123	chr16	89379974	89383467	123	-	2	23127	0,3366	70.0169	72.1352	140.489	126.049	ANKRD11	0.363232	3.20133e-10	1.04041e-08	9.49467
124	chr16	89357477	89379749	124	-	4	114,97,139,25	0,611,14136,22247	99.9249	115.66	185.622	194.992	ANKRD11	0.29987	2.62677e-10	8.69038e-09	9.58058
125	chr16	89353350	89357143	125	-	3	171143111	0,1585,3682	56.1232	31.0895	72.5648	59.5521	ANKRD11	-0.404346	3.0817e-07	6.58952e-06	6.51121
126	chr16	89347836	89353075	126	-	3	4221,148,6	0,4610,5233	2232.83	1711.18	3864.98	2935.97	ANKRD11	0.170154	7.58702e-52	1.72601e-49	51.1199
127	chr16	89334164	89337242	127	-	2	907,18	0,3060	59.8891	20.5229	116.201	36.9187	ANKRD11	0.277504	0.00172197	0.0138027	2.76397
128	chr18	9195564	9204491	128	+	2	132,18	0,8909	18.8662	24.9097	20.5457	36.127	ANKRD12	-0.300618	0.00858929	0.0485875	2.06604
129	chr18	9221957	9256793	129	+	2	402585	0,32251	170.198	96.1294	230.231	115.578	ANKRD12	0.268567	1.60348e-08	4.15306e-07	7.79494
130	chr1	70728381	70728506	130	-	1	125	0	4.31436	6.37048	6.2872	6.36901	ANKRD13C	0.665788	0.00425676	0.0280957	2.37092
131	chr4	73957477	73981629	131	-	7	540,150,156,448,172,117,92	0,2318,5356,6312,10615,22031,24060	120.254	149.382	117.324	142.277	ANKRD17	0.161701	0.000861156	0.00779455	3.06492
132	chr4	73956627	73957452	132	-	1	825	0	39.2679	24.2994	24.288	23.389	ANKRD17	-0.48993	5.46672e-06	9.23691e-05	5.26227
133	chr10	27306454	27313403	133	-	3	267,130,28	0,5032,6921	11.4806	13.275	20.3211	17.5598	ANKRD26	0.514753	0.000347408	0.0036394	3.45916
134	chr4	125633739	125633887	134	-	1	148	0	1.49906	1.94548	4.22889	1.97907	ANKRD50	1.45607	0.000152509	0.00179107	3.81671
135	chr2	220098923	220099860	135	+	2	87313	0,624	47.7504	47.3018	64.4438	51.204	ANKZF1	0.483781	3.49265e-10	1.13175e-08	9.45685
136	chr7	36447379	36447554	136	+	1	175	0	73.8559	102.233	42.5883	93.0883	ANLN	-0.531576	1.49752e-15	8.30297e-14	14.8246
137	chr15	69113170	69113234	137	-	1	64	0	23.3633	30.441	23.0531	22.1656	ANP32A	0.56158	5.78193e-07	1.17811e-05	6.23793
138	chr15	69072424	69079858	138	-	5	57,64,98,199,107	0,324,2870,4311,7327	596.259	926.352	686.091	715.128	ANP32A	0.717152	4.01388e-261	5.90496e-258	260.396
139	chr9	100756968	100777942	139	+	6	94,123,190,119,52,297	0,3869,10277,16584,17734,20677	3208.02	4815.05	5267.81	4998.85	ANP32B	0.793036	0	0	Inf
140	chr1	150193041	150204235	140	-	6	22,55,188,166,123,121	0,2470,5898,8363,9864,11073	1047.29	1880.28	857.716	1119.51	ANP32E	0.587977	9.16206e-278	1.55523e-274	277.038
141	chr2	69379354	69399514	141	+	3	42,42,16	0,18025,20144	10.859	12.2451	21.1444	17.3439	ANTXR1	0.590105	5.69647e-05	0.000748415	4.24439
142	chr2	69408917	69409728	142	+	2	96104	0,707	17.7327	31.6998	33.0452	44.5111	ANTXR1	0.543454	1.78227e-07	3.97266e-06	6.74903
143	chr15	60644614	60648171	143	-	3	61,60,54	0,1738,3503	347.525	651.277	132.817	303.194	ANXA2	-0.14176	3.5237e-05	0.000490894	4.453
144	chr10	47752402	47753940	144	+	2	97103	0,1435	44.5695	67.1761	1.53438	1.36736	ANXA8L1	0.926053	0.00491837	0.0316056	2.30818
145	chrX	15870554	15872936	145	-	2	93126	0,2256	6.2156	7.01897	10.3664	8.38407	AP1S2	0.64952	0.00116417	0.00999989	2.93398
146	chr3	183897959	183898875	146	+	4	80,3,139,3	0,670,674,913	205.919	393.329	144.157	332.592	AP2M1	-0.118711	0.00116771	0.0100225	2.93267
147	chr5	77396831	77423981	147	-	5	18148172109128	0,9199,12744,15118,27022	136.889	216.177	159.014	221.8	AP3B1	0.304251	3.55529e-13	1.61563e-11	12.4491
148	chr19	2115408	2116270	148	-	3	9,76,65	0,128,797	62.485	93.0395	73.7623	106.51	AP3D1	0.162531	0.00863648	0.0487919	2.06366
149	chr19	2112912	2115308	149	-	5	54,78,178,74,91	0,422,1211,1834,2305	236.485	374.828	272.483	444.499	AP3D1	0.125953	6.14577e-05	0.000800623	4.21142
150	chr19	2111310	2111756	150	-	2	21,79	0,367	33.0889	48.1791	40.8294	53.1471	AP3D1	0.32404	0.000143652	0.00169699	3.84269
151	chr8	42026581	42027281	151	+	1	700	0	31.9555	17.0515	90.3785	31.4492	AP3M2	0.740312	2.85122e-13	1.31369e-11	12.545
152	chr4	41015825	41216559	152	-	6	590,69,98,112,156,138	0,19427,51767,86830,129178,200596	66.7628	58.555	47.9773	60.0558	APBB2	-0.351231	1.63005e-06	3.07438e-05	5.7878
153	chr3	49711808	49712619	153	+	3	38,133,4	0,113,807	8.92121	9.87996	11.6388	9.17569	APEH	0.526907	0.00295376	0.0210951	2.52962
154	chr14	20923384	20923817	154	+	2	169,81	0,352	107.603	183.714	99.8841	166.386	APEX1	0.203826	2.82166e-05	0.000405374	4.5495
155	chr11	129939788	129940473	155	+	2	189,11	0,674	60.8032	52.8712	83.5674	99.6732	APLP2	-0.618859	1.52987e-20	1.21437e-18	19.8153
156	chr11	129940623	129979429	156	+	2	19106	0,38700	69.8341	64.3914	92.7736	120.723	APLP2	-0.331335	7.15597e-08	1.68708e-06	7.14533
157	chr11	129979454	129980489	157	+	2	43,57	0,978	28.9939	39.825	35.9269	64.9495	APLP2	-0.263178	0.00314082	0.0220936	2.50296
158	chr11	129980514	129993520	158	+	5	42,113,197,209,14	0,10086,10994,11685,12992	539.806	1013.1	898.471	1644.75	APLP2	0.184601	7.18986e-23	6.34634e-21	22.1433
159	chr11	130003550	130010305	159	+	4	73,153,36,13	0,1907,3600,6742	81.534	144.003	141.163	253.825	APLP2	0.127754	0.0081509	0.04667	2.08879
160	chr22	39414413	39414638	160	+	1	225	0	7.27591	3.47134	1.16014	1.69121	APOBEC3C	-1.44764	0.000141864	0.00167946	3.84813
161	chr22	39414663	39414688	161	+	1	25	0	2.66905	1.22069	0.52393	0.86359	APOBEC3C	-1.68141	0.00337186	NA	2.47213
162	chr19	45412064	45412339	162	+	1	275	0	15.7584	20.9806	21.9678	15.5807	APOE	0.741883	1.22894e-08	3.23616e-07	7.91047
163	chr22	36662796	36662971	163	+	1	175	0	11.3709	8.12522	14.5204	4.92969	APOL1	1.23068	1.59317e-10	5.44218e-09	9.79774
164	chr22	36629484	36635494	164	-	2	17,8	0,6002	14.0399	21.7054	13.9965	15.4367	APOL2	0.653698	2.84324e-06	5.07209e-05	5.54619
165	chr22	36623729	36627438	165	-	2	597,53	0,3656	46.7998	27.1222	38.0226	20.0066	APOL2	0.303878	0.00281173	0.02027	2.55103
166	chr22	36622729	36623104	166	-	1	375	0	87.2377	117.072	78.328	75.5645	APOL2	0.630254	3.02037e-26	3.12913e-24	25.5199
167	chr21	27512694	27543306	167	-	3	14,207,4	0,30187,30608	26.8002	39.2147	34.5422	39.0417	APP	0.451083	2.08557e-06	3.84481e-05	5.68077
168	chr21	27484437	27512494	168	-	2	26,24	0,28033	14.1496	21.7817	16.2794	21.4459	APP	0.362385	0.00586681	0.0364069	2.2316
169	chr21	27394237	27425661	169	-	3	121194110	0,29078,31314	1775.32	3463.59	2007.71	3296.27	APP	0.411101	1.17118e-290	2.1537e-287	289.931
170	chr21	27354772	27369681	170	-	2	18,7	0,14902	56.306	83.0451	42.5509	89.454	APP	-0.352981	5.60894e-07	1.14604e-05	6.25112
171	chr5	141033043	141033918	171	-	1	875	0	14.8809	10.2996	14.5204	7.84432	ARAP3	0.523495	0.0016699	0.0134734	2.77731
172	chr1	228270385	228270485	172	+	1	100	0	12.9065	7.74376	10.1044	8.34808	ARF1	-0.61657	0.000666717	0.00625795	3.17606
173	chr1	228271068	228285050	173	+	3	7,185,8	0,13710,13974	46.8364	62.6748	40.6797	70.2031	ARF1	-0.199068	0.00938937	0.0520188	2.02736
174	chr12	49334958	49351270	174	-	2	13178	0,16134	26.7271	33.9123	25.2611	28.0308	ARF3	0.280987	0.00723214	0.0426291	2.14073
175	chr14	50359799	50360147	175	+	2	76174	0,174	15.1368	11.0244	29.7145	12.5941	ARF6	0.43966	0.00229854	0.0173468	2.63855
176	chr20	61918966	61921141	176	+	1	2175	0	142.008	57.6013	132.705	49.9805	ARFGAP1	0.2192	0.000528278	0.00513546	3.27714
177	chr20	47569339	47570185	177	+	2	82,93	0,753	18.7199	21.6673	16.953	31.7371	ARFGEF2	-0.555533	4.55184e-06	7.82286e-05	5.34181
178	chr13	107196145	107220197	178	-	4	363,84,226,277	0,13250,15634,23775	756.036	1015.77	746.493	925.378	ARGLU1	0.261275	1.12288e-42	2.03103e-40	41.9497
179	chr15	32907676	32908501	179	+	1	825	0	316.74	394.55	353.692	382.824	ARHGAP11A,ARHGAP11A-SCG5	0.368317	2.76002e-36	4.06036e-34	35.5591
180	chr15	30918350	30919000	180	+	1	650	0	152.684	182.798	138.468	154.655	ARHGAP11B	0.26256	3.60711e-09	1.02049e-07	8.44284
181	chr10	32150544	32217649	181	-	4	42,755,39,39	0,46555,48908,67066	46.5439	25.253	47.1166	22.4894	ARHGAP12	0.325648	0.000981189	0.00868508	3.00825
182	chr17	36666260	36666610	182	+	1	350	0	15.3196	7.24785	33.9808	7.52047	ARHGAP23	0.906816	6.56822e-08	1.55516e-06	7.18255
183	chr17	36667435	36667635	183	+	1	200	0	3.1078	3.20431	4.45343	2.84267	ARHGAP23	0.85889	0.00487967	0.0313935	2.31161
184	chr11	128842422	128842722	184	-	1	300	0	4.24123	1.25884	4.15404	3.16651	ARHGAP32	-1.20762	0.000587121	0.00562571	3.23127
185	chr14	32546634	32560400	185	+	2	7693	0,13073	38.1345	14.572	49.5491	14.969	ARHGAP5	0.460803	9.95065e-05	0.00122808	4.00215
186	chr17	79828854	79829204	186	-	2	19,31	0,319	78.5725	33.836	71.1052	39.1856	ARHGDIA	-0.646969	4.05244e-16	2.33486e-14	15.3923
187	chr17	79827676	79828529	187	-	2	157,18	0,835	100.29	120.581	92.6988	132.886	ARHGDIA	-0.195818	0.000227151	0.00253671	3.64369
188	chr19	42387250	42392835	188	+	5	106,51,43,87,13	0,1259,4884,5012,5572	86.5065	37.9558	102.204	37.4584	ARHGEF1	0.273569	0.000302621	0.00323857	3.5191
189	chr1	157014973	157015473	189	-	1	500	0	28.1164	23.155	51.7946	37.2785	ARHGEF11	0.362679	0.000222262	0.0024922	3.65314
190	chr11	120348991	120352015	190	+	3	107,471,47	0,1677,2977	115.171	54.13	131.32	78.1913	ARHGEF12	-0.199956	0.000977811	0.00866561	3.00974
191	chr1	155917379	155920653	191	-	3	427,214,34	0,2680,3240	45.1179	33.9886	115.64	80.4582	ARHGEF2	0.277733	0.000213559	0.00240808	3.67048
192	chr14	21549168	21550185	192	+	2	7518	0,499	27.7874	28.4574	20.7328	16.8761	ARHGEF40	0.341051	0.00359935	0.0245524	2.44378
193	chr13	111938583	111944470	193	+	3	4,90,6	0,2117,5881	10.274	10.7955	14.745	12.0903	ARHGEF7	0.512766	0.001548	0.0126471	2.81023
194	chr13	111947520	111953877	194	+	3	22,100,53	0,5574,6304	26.8368	49.0183	37.087	56.0617	ARHGEF7	0.380967	1.79887e-05	0.000271006	4.745
195	chr1	27056315	27058078	195	+	2	39436	0,1327	74.4775	45.7377	55.986	47.3178	ARID1A	-0.314442	3.27677e-05	0.000464409	4.48455
196	chr1	27100979	27101454	196	+	1	475	0	22.3761	13.542	14.8573	15.5807	ARID1A	-0.640174	4.09586e-06	7.10002e-05	5.38766
197	chr6	157521888	157522413	197	+	1	525	0	18.3177	9.91811	15.9051	13.9614	ARID1B	-0.557417	0.000197165	0.00224502	3.70517
198	chr14	58814488	58831753	198	+	6	108,251,198,85,142,866	0,3302,5887,11361,13130,16399	116.634	135.001	178.175	172.143	ARID4A	0.368197	1.14452e-15	6.45938e-14	14.9414
199	chr1	235392642	235403637	199	-	4	58,77,80,10	0,1785,5085,10985	30.2736	49.705	35.5152	49.8366	ARID4B	0.338292	0.000128841	0.00154207	3.88994
200	chr1	235357502	235386520	200	-	7	24,85,258,176,244,98,40	0,1843,19581,25605,26114,27377,28978	109.833	151.823	127.241	156.239	ARID4B	0.277425	7.6724e-09	2.07994e-07	8.11507
201	chr3	48959899	48965256	201	+	4	2,64,122,362	0,281,2251,4995	156.743	74.424	192.92	112.375	ARIH2	-0.145072	0.00461371	0.0299554	2.33595
202	chr3	48956295	48956445	202	-	1	150	0	9.0309	2.51767	9.13141	4.10207	ARIH2OS	-0.851221	0.000985273	0.00871424	3.00644
203	chr16	57279170	57280044	203	+	2	147,53	0,821	17.5134	18.5774	28.5169	26.4116	ARL2BP	0.363035	0.00230365	0.0173794	2.63758
204	chr10	104436637	104445736	204	-	2	61164	0,8935	16.4165	26.9696	12.8738	17.7757	ARL3	0.384009	0.0040432	0.0269307	2.39327
205	chr17	41477052	41478052	205	+	1	1000	0	42.4123	11.6347	39.2576	9.35561	ARL4D	0.364564	0.00752774	0.0438992	2.12334
206	chr12	123466343	123467089	206	+	3	83,118,74	0,160,672	365.587	409.427	392.239	462.527	ARL6IP4	0.0827369	0.00273472	0.0199034	2.56309
207	chrX	100806583	100808308	207	+	2	33517	0,1208	87.0184	52.299	70.469	36.4869	ARMCX1	0.3761	4.46124e-07	9.25247e-06	6.35054
208	chrX	100911317	100912092	208	-	1	775	0	28.1164	20.5992	18.2628	11.8025	ARMCX2	0.348662	0.00779765	0.0451037	2.10804
209	chrX	100878783	100880266	209	+	4	100,61,71,443	0,364,686,1040	121.789	105.018	131.956	99.4933	ARMCX3	0.360675	4.82504e-12	1.94296e-10	11.3165
210	chrX	100881566	100881716	210	+	1	150	0	13.3453	24.2231	13.3603	17.9196	ARMCX3	0.570262	3.49994e-05	0.000487891	4.45594
211	chrX	101970010	101970560	211	+	1	550	0	9.06746	5.72199	16.8033	7.98825	ARMCX5-GPRASP2,GPRASP2	0.57611	0.00248924	0.0184888	2.60393
212	chrX	100871107	100872273	212	-	2	649,1	0,1165	74.1119	41.5416	65.4542	25.0802	ARMCX6	0.714237	2.49847e-17	1.59346e-15	16.6023
213	chrX	100870332	100870582	213	-	1	250	0	3.91217	1.86918	1.38468	1.65522	ARMCX6	-1.16893	0.003834	0.0257627	2.41635
214	chr6	151789481	151789881	214	+	1	400	0	20.9868	20.294	18.188	26.0518	ARMT1	-0.460026	0.000147786	0.00174209	3.83037
215	chr1	150812125	150833736	215	-	6	5,45,45,79,112,14	0,2774,6613,13112,18699,21597	39.4508	63.2852	32.5961	48.5772	ARNT	0.259386	0.00210429	0.0161514	2.67689
216	chr12	110872977	110873919	216	-	2	45,5	0,937	110.857	189.588	55.9486	132.922	ARPC3	-0.329403	2.61822e-09	7.58218e-08	8.58199
217	chr12	110872852	110872902	217	-	1	50	0	85.7021	138.777	41.765	94.6356	ARPC3	-0.356373	2.78485e-08	6.9596e-07	7.5552
218	chr1	183599696	183604918	218	-	3	76,82,267	0,2520,4955	167.163	188.444	150.032	158.038	ARPC5	0.264494	9.53764e-10	2.907e-08	9.02056
219	chr9	127636019	127639580	219	+	3	24177424	0,1234,3137	67.75	35.133	129.636	63.942	ARPC5L	0.221128	0.00207161	0.0159962	2.68369
220	chr15	90442938	90443288	220	-	1	350	0	12.9431	17.0897	19.1984	19.5028	ARPIN	0.541297	6.66293e-05	0.000858826	4.17633
221	chr9	140507451	140508133	221	+	3	7,51,67	0,460,615	8.55559	9.76552	14.2585	11.0828	ARRDC1	0.718849	2.6287e-05	0.000380876	4.58026
222	chr9	140509187	140509712	222	+	1	525	0	6.58122	3.70022	17.4769	6.51294	ARRDC1	0.655443	0.00305953	0.0216786	2.51435
223	chr4	114824489	114891638	223	-	3	342,50,8	0,3362,67141	8.59215	3.05173	4.11662	2.9866	ARSJ	-0.897839	0.00138887	0.0115132	2.85734
224	chr5	94938941	94939541	224	+	1	600	0	12.6871	4.08168	11.0775	5.86525	ARSK	-0.601385	0.0046974	0.0304338	2.32814
225	chr22	19964242	19965504	225	-	3	4,172,24	0,695,1238	5.22841	6.6375	5.68842	4.85772	ARVCF	0.684748	0.00369306	0.0250676	2.43261
226	chr8	131146567	131165020	226	-	3	23,88,39	0,2629,18414	25.1549	38.7188	20.7328	47.1739	ASAP1	-0.428152	2.73772e-05	0.000395375	4.56261
227	chr8	131124374	131124549	227	-	1	175	0	34.9536	39.291	25.1862	49.2609	ASAP1	-0.630716	1.82632e-11	6.90091e-10	10.7384
228	chr8	131066675	131104224	228	-	6	376,123,491,59,70,6	0,3524,6149,21918,25472,37543	171.441	84.3421	134.164	99.0975	ASAP1	-0.429683	1.77503e-16	1.06439e-14	15.7508
229	chr1	23769123	23779259	229	-	3	5,50,70	0,8848,10066	19.3049	30.0214	12.9112	16.3363	ASAP3	0.465928	0.000381965	0.00391855	3.41798
230	chr1	23759762	23760792	230	-	4	3,108,68,46	0,155,356,984	27.3852	28.6099	11.2646	17.9916	ASAP3	-0.452064	0.000455993	0.00453057	3.34104
231	chr6	101306813	101328964	231	-	4	265,151,131,28	0,5126,8970,22123	49.4323	45.013	42.4012	35.5513	ASCC3	0.230546	0.00676529	0.0405348	2.16971
232	chr6	101253751	101304188	232	-	3	5,560,10	0,42272,50427	34.8805	22.9642	28.2175	16.3004	ASCC3	0.300476	0.00839051	0.04772	2.07621
233	chr19	14247262	14247401	233	-	1	139	0	11.0784	15.2586	13.2106	13.3497	ASF1B	0.451149	0.00330295	0.0229274	2.4811
234	chr16	29912008	29912133	234	+	1	125	0	17.7693	20.0651	11.6014	9.82339	ASPHD1	0.509067	0.000704219	0.00655696	3.15229
235	chr16	29912233	29912258	235	+	1	25	0	11.0053	16.7082	7.11052	5.64935	ASPHD1	1.0985	6.65595e-09	1.82229e-07	8.17679
236	chr1	197065133	197070999	236	-	2	1611439	0,4427	319.628	170.477	243.255	155.519	ASPM	-0.154786	6.63215e-05	0.000855858	4.17835
237	chr8	124382110	124384915	237	-	5	154,88,103,166,39	0,1032,1365,1799,2766	686.677	1242.74	870.478	1340.69	ATAD2	0.347709	3.84362e-84	1.97249e-81	83.4153
238	chr2	24106504	24108636	238	-	3	1,109,40	0,1130,2092	8.99434	14.3431	14.8947	19.287	ATAD2B	0.411567	0.00678169	0.040589	2.16866
239	chr2	24103616	24106479	239	-	2	9,16	0,2847	8.29965	13.6565	13.3977	17.02	ATAD2B	0.48286	0.00235085	0.017675	2.62877
240	chr2	23980581	23988397	240	-	3	390,138,22	0,4497,7794	49.286	17.8526	81.5839	26.0158	ATAD2B	0.303926	0.00216786	0.0165473	2.66397
241	chr1	1447741	1447922	241	+	2	112,13	0,168	27.1658	24.9097	26.6083	27.0953	ATAD3A	-0.376688	0.000491336	0.00482954	3.30862
242	chr17	29187562	29192803	242	+	2	68,82	0,5159	11.4075	19.0733	16.1671	19.215	ATAD5	0.59889	1.84133e-05	0.000276789	4.73487
243	chr12	51157883	51158008	243	+	1	125	0	7.75122	9.23147	10.7781	9.17569	ATF1	0.615442	0.000816379	0.00744423	3.08811
244	chr22	39918089	39918689	244	+	1	600	0	475.603	516.314	1057.63	976.186	ATF4	0.386477	5.8736e-72	2.09053e-69	71.2311
245	chr12	14577476	14589171	245	+	3	931,87,132	0,9794,11563	62.7775	57.1054	90.9773	77.8315	ATF7IP	0.205928	0.00195425	0.0153032	2.70902
246	chr12	14613572	14613997	246	+	1	425	0	9.21371	6.29419	7.14795	8.0962	ATF7IP	-0.59095	0.00352588	0.0241557	2.45273
247	chr11	46693827	46694477	247	+	1	650	0	19.0124	15.2968	29.0035	20.4744	ATG13	0.357039	0.00417773	0.0276764	2.37906
248	chr19	10654754	10654854	248	+	1	100	0	2.41311	3.70022	8.53263	6.29704	ATG4D	0.709606	0.00909967	0.0508103	2.04097
249	chr19	10654879	10654954	249	+	1	75	0	2.2303	3.43319	8.23324	6.1891	ATG4D	0.995092	0.000393104	0.00401603	3.40549
250	chr2	38570592	38603270	250	-	2	62,13	0,32665	5.22841	5.64569	7.97127	5.7573	ATL2	0.687439	0.00242775	0.0181358	2.6148
251	chr16	81075017	81077046	251	+	3	69200281	0,868,1748	40.3648	40.4354	49.1	64.4817	ATMIN	-0.250621	0.00203082	0.0157574	2.69233
252	chr12	7045363	7045888	252	+	1	525	0	75.7937	67.3287	53.3663	79.8825	ATN1	-0.618041	6.72634e-20	5.11828e-18	19.1722
253	chr12	7045913	7046613	253	+	1	700	0	43.6554	31.2802	30.9121	34.112	ATN1	-0.573523	1.47987e-09	4.42498e-08	8.82978
254	chr13	113536902	113538002	254	+	1	1100	0	29.9446	15.5257	32.5587	14.5732	ATP11A	0.368992	0.00275149	0.0199859	2.56043
255	chr3	182511291	182511416	255	+	1	125	0	2.37655	3.62392	7.03568	4.13806	ATP11B	1.02899	0.00035761	0.00371709	3.44659
256	chr12	110719301	110729887	256	+	4	411,18,83,63	0,1107,1216,10523	199.411	183.752	322.032	261.165	ATP2A2	0.303176	1.28612e-16	7.77555e-15	15.8907
257	chr12	90020307	90028907	257	-	5	85,39,141,126,134	0,1147,3974,8247,8466	100.876	192.335	87.684	140.082	ATP2B1	0.374873	1.76092e-13	8.30305e-12	12.7543
258	chr20	57610155	57611815	258	-	3	26,103,71	0,1370,1589	22.6321	40.8168	29.5274	48.3613	PRELID3B,SLMO2-ATP5E	0.256745	0.00841535	0.0478366	2.07493
259	chr7	99057733	99063790	259	-	2	83,57	0,6000	44.862	62.6367	28.255	59.1202	ATP5MF,ATP5MF-PTCD1	-0.415694	6.59441e-07	1.33504e-05	6.18082
260	chr21	27107274	27107399	260	-	1	125	0	13.199	17.9289	20.0592	21.5539	ATP5PF	0.480961	0.000283047	0.00305279	3.54814
261	chrX	153657022	153657466	261	+	2	177,73	0,371	16.2337	13.1987	26.0096	14.3932	ATP6AP1	0.654706	1.91591e-06	3.55578e-05	5.71763
262	chr16	2569311	2569800	262	+	2	91259	0,230	46.5439	60.6912	37.0496	64.7336	ATP6V0C	-0.286027	0.000281462	0.00303837	3.55058
263	chr16	2569825	2570000	263	+	1	175	0	6.65435	5.49311	4.30374	6.11713	ATP6V0C	-0.617019	0.00926842	0.0515049	2.03299
264	chr22	18083905	18095992	264	-	3	42,67,16	0,11672,12071	43.8017	76.9798	50.8215	85.1001	ATP6V1E1	0.197726	0.00601689	0.0371502	2.22063
265	chr1	154298025	154300244	265	+	2	153,22	0,2197	2.15718	1.22069	7.59703	1.65522	ATP8B2	1.38878	0.000434455	0.00435383	3.36205
266	chr1	154300319	154301287	266	+	3	18,68,14	0,261,954	2.26687	1.29698	7.26022	1.79916	ATP8B2	1.31722	0.000594929	0.0056941	3.22553
267	chr1	154301537	154302882	267	+	2	14,11	0,1334	0.91406	1.02996	2.43255	1.04351	ATP8B2	1.56144	0.00238012	NA	2.6234
268	chr20	3624842	3627871	268	+	2	73502	0,2527	20.6943	11.444	35.9643	15.3648	ATRN	0.526926	7.32092e-05	0.00093436	4.13543
269	chrX	76891477	76938945	269	-	8	70,240,103,94,177,134,73,1934	0,16126,18110,20572,27393,28656,40243,45534	616.88	497.584	624.079	485.52	ATRX	0.162526	7.09341e-12	2.8052e-10	11.1491
270	chr16	71883660	71883685	270	+	1	25	0	4.02186	2.28879	3.03133	4.21002	ATXN1L	-1.12067	0.000322574	0.00341951	3.49137
271	chr12	111956176	111956201	271	-	1	25	0	16.9284	21.5528	13.4726	24.9363	ATXN2	-0.402864	0.00198092	0.0154681	2.70313
272	chr12	111893836	111895143	272	-	2	224126	0,1181	20.2921	15.0297	12.3873	18.9991	ATXN2	-0.8818	2.10561e-10	7.02942e-09	9.67662
273	chr16	28845926	28846630	273	+	3	88,130,32	0,452,672	16.8552	13.9998	19.3855	26.4476	ATXN2L	-0.64024	9.33249e-07	1.84369e-05	6.03
274	chr14	92547385	92548648	274	-	2	20,5	0,1258	13.4549	16.4793	12.2376	22.0217	ATXN3	-0.425588	0.00277629	0.0200933	2.55653
275	chr14	92547335	92547360	275	-	1	25	0	12.4678	14.9535	11.5265	20.0786	ATXN3	-0.415925	0.00494664	0.0317503	2.30569
276	chr7	105516269	105516941	276	-	2	57118	0,554	3.65623	4.34871	2.91906	2.19497	ATXN7L1	0.819718	0.00949266	0.0524999	2.02261
277	chr12	74931614	74933539	277	+	1	1925	0	106.104	44.2882	127.391	52.3194	ATXN7L3B	0.178132	0.0082915	0.0472979	2.08137
278	chr1	26158578	26160500	278	-	2	71,4	0,1918	1.97437	1.29698	3.10618	0.86359	AUNIP	1.36675	0.00296383	0.0211523	2.52815
279	chr15	34295252	34331147	279	-	2	158167	0,35728	11.444	11.4821	25.0739	14.5012	AVEN	0.914464	6.07564e-10	1.88567e-08	9.21641
280	chr16	347909	360067	280	-	3	342,138,95	0,6394,12063	29.4692	27.58	33.382	37.3145	AXIN1	-0.26288	0.00792456	0.0456464	2.10102
281	chr16	338014	339605	281	-	2	234166	0,1425	21.974	29.8688	32.8955	39.3655	AXIN1	0.30657	0.00263529	0.0193328	2.57917
282	chr19	41745181	41758843	282	+	8	38,27,133,92,96,78,93,93	0,417,3606,4339,9237,9466,13074,13569	281.493	346.791	227.799	282.827	AXL	0.156754	2.43627e-06	4.45042e-05	5.61328
283	chr19	41765671	41765921	283	+	1	250	0	40.2551	34.2938	23.2776	29.938	AXL	-0.430896	1.72761e-05	0.000262195	4.76255
284	chr3	28365388	28365913	284	-	1	525	0	12.4312	5.76013	9.76761	7.16064	AZI2	-0.54857	0.00508456	0.0325221	2.29375
285	chr2	62423249	62442664	285	+	2	241,9	0,19406	5.74029	9.46035	27.8807	15.5087	B3GNT2	1.5726	3.87342e-20	2.98863e-18	19.4119
286	chr2	62442739	62449385	286	+	2	11,39	0,6607	6.03279	8.88815	25.4856	15.5807	B3GNT2	1.39993	3.26541e-16	1.91643e-14	15.4861
287	chr12	122692755	122693130	287	+	1	375	0	78.9746	81.9389	65.6414	99.8171	B3GNT4	-0.389725	3.72558e-10	1.19971e-08	9.42881
288	chr16	67182481	67182681	288	-	1	200	0	15.1003	17.3185	7.59703	13.5656	B3GNT9	-0.476973	0.00276331	0.0200322	2.55857
289	chr3	118930863	118931513	289	-	1	650	0	30.8221	26.7789	40.9042	26.5915	B4GALT4	0.540435	8.1834e-08	1.91906e-06	7.08707
290	chr20	48252282	48256273	290	-	3	714,102,59	0,1595,3932	214.731	74.4621	179.896	76.0683	B4GALT5	-0.144026	0.00686255	0.040914	2.16351
291	chr11	117159647	117161227	291	-	2	876,24	0,1556	50.712	29.678	98.2749	55.1621	BACE1	0.210489	0.0081352	0.0466284	2.08963
292	chr9	33262819	33264706	292	-	2	9485	0,1402	36.0505	54.2444	60.402	74.3051	BAG1	0.306291	6.41436e-05	0.000831643	4.19285
293	chr14	104028650	104029020	293	-	2	7,68	0,302	10.5665	4.27242	11.5265	6.11713	BAG5	-0.672663	0.00148035	0.012171	2.82963
294	chr16	1399252	1399442	294	+	1	190	0	130.052	59.5468	137.345	54.8023	BAIAP3	0.363802	4.5875e-09	1.27819e-07	8.33842
295	chr11	65769549	65771140	295	+	3	492,139,44	0,1156,1547	49.7979	65.8791	42.2889	50.7362	BANF1	0.306283	8.24187e-05	0.00103632	4.08397
296	chr11	65771365	65771515	296	+	1	150	0	5.70373	4.88276	1.94604	4.03011	BANF1	-1.12322	0.000155703	0.00182469	3.8077
297	chr3	52436808	52437591	297	-	3	79161160	0,345,623	110.491	162.237	129.112	168.365	BAP1	0.334328	1.38312e-12	5.88079e-11	11.8591
298	chr5	17217739	17276186	298	+	2	180870	0,57577	1280.89	931.234	1229.15	654.137	BASP1	0.558696	1.81718e-212	2.50623e-209	211.741
299	chr14	35269484	35272097	299	-	3	112,100,38	0,815,2575	22.8515	31.2802	32.8207	31.0534	BAZ1A	0.635998	7.19116e-10	2.21618e-08	9.1432
300	chr14	35234040	35234327	300	-	2	99101	0,186	32.7599	57.8302	40.9417	64.1219	BAZ1A	0.306078	0.000198478	0.00225692	3.70229
301	chr14	35231107	35233990	301	-	2	322,78	0,2805	52.3207	96.0149	65.3794	101.544	BAZ1A	0.368382	1.36867e-08	3.5785e-07	7.8637
302	chr7	72903673	72925148	302	-	5	48,122,202,145,83	0,3456,9153,18983,21392	199.557	290.067	244.228	357.276	BAZ1B	0.130207	0.000153907	0.00180653	3.81274
303	chr7	72884690	72892849	303	-	2	1231652	0,6507	692.929	616.182	869.018	718.547	BAZ1B	0.237739	2.92421e-30	3.56511e-28	29.534
304	chr7	72856486	72879773	304	-	9	397,104,146,116,148,148,183,178,5	0,568,1827,5107,7385,8690,17379,20765,23282	271.658	366.512	326.298	452.704	BAZ1B	0.113143	0.000163561	0.00189863	3.78632
305	chr12	56999647	57003994	305	-	5	200,66,101,211,97	0,383,769,3872,4250	320.505	378.338	404.027	445.183	BAZ2A	0.255088	2.90659e-19	2.10986e-17	18.5366
306	chr12	56998004	56998054	306	-	1	50	0	32.7233	54.1681	43.2245	65.3813	BAZ2A	0.29838	0.000278226	0.00300962	3.5556
307	chr3	107463481	107491767	307	+	4	76,75,81,293	0,3330,10963,27993	65.9585	90.1022	90.4533	96.6866	BBX	0.471942	6.72268e-15	3.54903e-13	14.1725
308	chr7	107236290	107254107	308	+	4	157,133,101,9	0,4551,17486,17808	37.513	49.2091	64.3689	66.029	BCAP29,DUS4L-BCAP29	0.46072	2.60715e-09	7.56005e-08	8.58383
309	chrX	152966396	152981126	309	-	5	34101124136130	0,1065,1993,3017,14600	270.671	398.861	336.964	486.564	BCAP31	0.196945	2.15402e-11	8.04276e-10	10.6668
310	chr16	75298477	75299875	310	-	2	22153	0,1245	3.18092	2.32694	5.80069	2.01505	BCAR1	1.11414	0.000724311	0.006727	3.14008
311	chr16	75276408	75281971	311	-	2	580,20	0,5543	45.3739	39.2147	31.4734	34.3279	BCAR1	-0.244423	0.00750649	0.04381	2.12456
312	chr1	94147233	94171662	312	-	2	160,15	0,24414	1.68187	2.82285	4.64055	2.123	BCAR3	1.8139	3.03029e-07	6.49847e-06	6.51852
313	chr1	94147183	94147208	313	-	1	25	0	1.53562	2.63211	4.34116	1.79916	BCAR3	1.77594	1.95068e-06	3.61728e-05	5.70981
314	chr10	127512114	127516174	314	+	3	177,75,48	0,3045,4012	145.445	264.47	149.808	241.303	BCCIP	0.310016	2.47096e-14	1.24207e-12	13.6071
315	chr19	50168673	50169123	315	+	1	450	0	42.4123	35.0186	58.0817	39.5454	BCL2L12	0.435629	3.39892e-07	7.21193e-06	6.46866
316	chr19	50169323	50170040	316	+	2	1,99	0,618	10.859	13.6946	13.7345	13.5297	BCL2L12	0.490313	0.00155545	0.0126985	2.80814
317	chr22	18189584	18210560	317	+	2	71118	0,19858	173.561	85.8679	219.715	106.762	BCL2L13	0.190773	0.000105008	0.00129021	3.97878
318	chr14	23789421	23789996	318	+	1	575	0	8.22653	6.67565	18.3002	10.759	PABPN1	0.620104	0.000566708	0.00545855	3.24664
319	chr14	23790646	23791231	319	+	2	383,17	0,568	324.271	321.27	405.113	321.941	PABPN1	0.233897	7.99724e-15	4.20179e-13	14.0971
320	chr14	23791381	23792234	320	+	2	123,27	0,826	240.873	306.203	253.135	297.832	BCL2L2-PABPN1,PABPN1	0.276943	1.99253e-16	1.18835e-14	15.7006
321	chr14	23793360	23793510	321	+	1	150	0	61.9	71.7156	49.5491	75.7445	BCL2L2-PABPN1,PABPN1	-0.232632	0.000886659	0.00796658	3.05224
322	chr14	23794435	23794685	322	+	1	250	0	59.9988	29.0677	48.8006	31.3413	BCL2L2-PABPN1,PABPN1	-0.268989	0.00261164	0.0191975	2.58309
323	chr3	187447065	187447465	323	-	1	400	0	10.1278	6.25604	6.02523	7.01671	BCL6	-0.750298	0.000337348	0.00354658	3.47192
324	chr7	72951110	72952278	324	-	2	610,15	0,1153	67.6769	37.2311	90.2288	43.2517	BCL7B	0.35703	3.05327e-06	5.41177e-05	5.51523
325	chr16	30905268	30905368	325	-	1	100	0	8.4459	13.9998	14.483	12.4142	BCL7C	0.710817	1.08022e-05	0.000171738	4.96649
326	chr11	118771811	118773611	326	-	1	1800	0	312.937	91.2466	163.467	57.6449	BCL9L	-0.200504	0.000191247	0.0021934	3.71841
327	chr11	118770183	118771511	327	-	3	34282184	0,442,1144	59.1213	32.3483	28.0304	21.0501	BCL9L	-0.384347	0.000128931	0.00154207	3.88964
328	chr6	136597066	136599122	328	-	2	580120	0,1936	291.877	168.188	456.907	251.234	BCLAF1	0.193181	2.49761e-08	6.2773e-07	7.60248
329	chrX	129149329	129155024	329	+	2	860,65	0,5630	52.3207	33.3401	35.2158	29.722	BCORL1	-0.244408	0.00827847	0.0472482	2.08205
330	chr14	96707619	96709869	330	+	1	2250	0	86.9818	43.5252	45.0583	19.6108	BDKRB2	0.36284	6.45527e-05	0.000835965	4.19009
331	chr5	70800529	70806942	331	+	2	491651	0,4762	366.94	287.816	543.207	380.09	BDP1	0.290471	4.46076e-24	4.20665e-22	23.3506
332	chr5	70812061	70818122	332	+	3	37,131,7	0,1087,6054	18.3909	22.5065	18.3002	30.2978	BDP1	-0.325869	0.00660469	0.0397886	2.18015
333	chr10	13534726	13534876	333	-	1	150	0	1.09687	1.10625	2.95648	1.25941	BEND7	1.3893	0.00354324	NA	2.4506
334	chrX	102631400	102632039	334	+	2	141,84	0,555	816.4	788.681	649.602	588.36	BEX3	0.119165	1.39539e-08	3.64403e-07	7.8553
335	chrX	102632164	102632189	335	+	1	25	0	3.14436	6.7138	9.80504	5.3255	BEX3	2.14316	5.77492e-19	4.13751e-17	18.2385
336	chrX	102632389	102632639	336	+	1	250	0	1189.92	1688.33	921.973	1265.06	BEX3	0.186016	2.12996e-31	2.70125e-29	30.6716
337	chr16	14738237	14738387	337	+	1	150	0	4.60685	3.54763	3.44299	5.14558	BFAR	-0.824712	0.00278962	0.0201492	2.55445
338	chr3	5023186	5025431	338	+	2	14911	0,1334	93.5265	19.4166	104.3	19.7547	BHLHE40	0.296942	0.00224243	0.0170399	2.64928
339	chr12	32260215	32480864	339	+	5	263213153426470	0,108965,186712,198415,220179	87.8593	62.1408	88.657	60.4516	BICD1	0.206863	0.00153012	0.0125216	2.81528
340	chr9	95491449	95527115	340	-	2	69329	0,35337	44.6426	40.4735	47.6779	35.5153	BICD2	0.335442	9.73517e-05	0.00120486	4.01166
341	chr9	95481017	95481367	341	-	1	350	0	14.954	11.4821	8.94429	11.7305	BICD2	-0.717654	1.30253e-05	0.000203131	4.88521
342	chr2	127842109	127864668	342	-	2	17233	0,22326	64.6788	66.2606	55.5744	40.517	BIN1	0.493292	4.79095e-11	1.73315e-09	10.3196
343	chr17	76219598	76219748	343	+	1	150	0	20.4383	29.7925	15.8303	19.3589	BIRC5	0.404627	0.00102208	0.00895721	2.99051
344	chr4	6718025	6718550	344	+	1	525	0	6.2156	6.6375	13.0983	6.98072	BLOC1S4	0.990357	9.67405e-07	1.90435e-05	6.01439
345	chr6	8015624	8062840	345	-	4	437,59,130,74	0,10975,25747,47142	55.6844	21.2476	52.6927	26.6995	BLOC1S5,EEF1E1-BLOC1S5,BLOC1S5-TXNDC5	-0.297392	0.00214392	0.01641	2.66879
346	chr15	45893594	45898631	346	+	4	11,88,87,39	0,1703,4031,4998	36.343	61.3397	53.6283	83.3369	BLOC1S6	0.231574	0.00223778	0.0170104	2.65018
347	chr7	43846591	43846841	347	+	1	250	0	10.6396	13.1987	9.95473	9.46356	BLVRA	0.505093	0.00297032	0.0211781	2.5272
348	chr10	22610202	22610377	348	+	1	175	0	0.95062	1.18254	5.08964	2.15899	BMI1	1.42179	0.00136563	0.0113632	2.86467
349	chr8	22066996	22067046	349	+	1	50	0	3.87561	4.88276	4.15404	2.59078	BMP1	1.16523	5.55174e-05	0.000731699	4.25557
350	chr8	22067146	22069169	350	+	2	62,63	0,1960	3.80248	4.27242	3.36814	2.26694	BMP1	0.893426	0.00370417	0.0250968	2.43131
351	chr1	40223253	40223278	351	-	1	25	0	1.42593	0.34332	1.08529	1.15146	BMP8B	-1.98985	0.00217569	NA	2.6624
352	chr2	203417552	203424429	352	+	3	59,1280,11	0,2422,6866	64.8982	48.7895	59.7658	64.0499	BMPR2	-0.373118	2.76947e-07	5.98569e-06	6.5576
353	chr10	43288559	43315709	353	+	9	33,140,758,102,158,82,74,177,26	0,740,3362,4310,5356,9025,23487,24206,27124	330.524	368.877	498.335	481.13	BMS1	0.34461	5.70503e-36	8.28242e-34	35.2437
354	chr22	22652512	22658319	354	+	3	64,74,12	0,5076,5795	27.7874	46.5388	34.9164	55.0182	BMS1P20	0.256314	0.00424828	0.0280511	2.37179
355	chr4	13602321	13610944	355	-	4	4387,73,139,26	0,6419,7832,8597	764.116	469.47	1076.61	693.754	BOD1L1	0.0551151	0.00929547	0.0516293	2.03173
356	chr4	13584291	13590398	356	-	4	69,80,73,53	0,3728,5031,6054	60.3279	91.2848	68.4481	129.539	BOD1L1	-0.203018	0.00106392	0.00925771	2.97309
357	chr4	13571563	13582821	357	-	7	189,154,85,50,46,35,66	0,6898,7463,7642,9988,11080,11192	138.096	149.649	168.707	216.762	BOD1L1	-0.114342	0.00851524	0.0482924	2.0698
358	chr17	65822118	65871050	358	+	4	335823224118	0,27937,40461,48814	216.632	203.665	250.515	213.992	BPTF	0.288403	1.33679e-14	6.84428e-13	13.8739
359	chr17	65882418	65908525	359	+	8	1.41914e+23	0,5541,7067,7731,17486,18399,23279,24574	214.987	226.018	246.062	255.732	BPTF	0.132122	0.000268548	0.00292212	3.57098
360	chr17	65908700	65909200	360	+	1	500	0	32.2846	17.5856	24.0261	18.2075	BPTF	-0.350933	0.00325972	0.0226844	2.48682
361	chr7	2577568	2577993	361	-	1	425	0	13.0528	13.7328	14.6327	11.8384	BRAT1	0.533091	0.000473523	0.00468366	3.32466
362	chrX	154299744	154299919	362	+	1	175	0	4.64342	6.40863	7.44734	6.90876	BRCC3	0.734993	0.00102183	0.00895721	2.99062
363	chr22	50191700	50192240	363	-	2	65,35	0,505	3.91217	5.64569	6.36205	6.22508	BRD1	0.71684	0.0028644	0.0205758	2.54297
364	chr9	136898120	136901417	364	-	3	707129264	0,1702,3033	86.5065	61.1108	108.267	73.8374	BRD3	0.218461	0.000478516	0.00472246	3.3201
365	chr19	15376190	15376440	365	-	1	250	0	23.3633	24.1468	22.866	32.8526	BRD4	-0.324786	0.00331741	0.0230133	2.4792
366	chr19	15366902	15367952	366	-	2	172178	0,872	33.4911	52.7567	48.0147	68.116	BRD4	0.318155	7.92884e-05	0.000999234	4.10079
367	chr16	50402045	50402672	367	-	2	164,36	0,591	175.134	338.36	235.583	452.56	BRD7	0.175326	2.80632e-07	6.0594e-06	6.55186
368	chr16	50388368	50388803	368	-	2	25100	0,335	55.392	97.8841	89.2184	127.38	BRD7	0.439629	3.31846e-13	1.52242e-11	12.4791
369	chr5	137506745	137507774	369	-	3	104,50,21	0,304,1008	103.362	194.929	107.257	195.928	BRD8	0.17959	0.000154102	0.00180785	3.81219
370	chr5	137500012	137501773	370	-	3	90453257	0,390,1504	295.972	174.521	292.28	173.762	BRD8	0.137855	0.000240861	0.00266553	3.61823
371	chr5	891781	892213	371	-	2	188,12	0,420	27.568	38.4899	29.9765	37.3505	BRD9	0.324186	0.00084096	0.00763368	3.07522
372	chr5	34915815	34919970	372	+	3	187,112,26	0,2653,4129	124.349	128.707	136.672	137.384	BRIX1	0.177072	0.000254763	0.00279	3.59386
373	chr11	66108775	66109571	373	-	3	29,91,5	0,228,791	48.9204	76.2932	59.5787	88.3385	BRMS1	0.236161	0.000612428	0.00583461	3.21294
374	chr11	66107610	66108491	374	-	3	74,97,54	0,634,827	30.7489	38.4899	29.1157	49.8006	BRMS1	-0.284968	0.00227151	0.0172075	2.64369
375	chr14	36295593	36302221	375	+	3	271,91,38	0,5022,6590	20.8771	27.2367	28.3298	31.8091	BRMS1L	0.381154	0.00041686	0.00421772	3.38001
376	chr6	36168921	36169496	376	+	1	575	0	110.711	123.938	212.343	203.88	BRPF3	0.389624	9.49173e-18	6.25236e-16	17.0227
377	chr6	36175206	36178273	377	+	3	15129281	0,2357,2786	14.1496	9.4985	18.3751	19.8987	BRPF3	-0.523079	0.000388712	0.00398222	3.41037
378	chr11	62491411	62494828	378	-	3	51136738	0,351,2679	328.659	367.466	400.21	375.52	HNRNPUL2,HNRNPUL2-BSCL2	0.257197	7.63175e-19	5.41511e-17	18.1174
379	chr11	62483034	62489348	379	-	6	45,74,201,169,129,57	0,301,1426,4460,5732,6257	233.78	415.912	254.332	466.917	HNRNPUL2,HNRNPUL2-BSCL2	0.109053	0.000504988	0.0049439	3.29672
380	chr19	571557	577795	380	+	3	22,106,22	0,1038,6216	84.2396	45.0893	78.7397	57.3931	BSG	-0.39781	1.60995e-08	4.16492e-07	7.79319
381	chr19	578120	579598	381	+	2	1,99	0,1379	92.1737	74.3858	87.9834	90.2097	BSG	-0.230044	0.000128383	0.00153801	3.89149
382	chr19	583100	583250	382	+	1	150	0	16.6359	15.602	11.9382	17.1639	BSG	-0.464567	0.00119276	0.0101955	2.92345
383	chr10	93716401	93719544	383	+	4	13,69,90,3	0,580,2420,3140	34.1492	54.5115	38.6214	53.0751	BTAF1	0.334557	7.28241e-05	0.000929983	4.13772
384	chr11	13410442	13427398	384	-	3	246111193	0,14272,16763	56.3426	32.4627	87.1226	46.5262	BTBD10	0.233704	0.00323644	0.0225722	2.48993
385	chr14	93707345	93707945	385	-	1	600	0	6.91028	2.28879	11.9008	2.48283	BTBD7	0.805401	0.00502316	0.0321666	2.29902
386	chr5	72798368	72798418	386	+	1	50	0	28.5552	35.4382	18.4874	39.3655	BTF3	-0.650494	5.78318e-10	1.80506e-08	9.23783
387	chr5	72798807	72798832	387	+	1	25	0	32.4308	46.1192	23.9887	48.8651	BTF3	-0.384549	4.34713e-05	0.000592515	4.3618
388	chr6	26465606	26467970	388	+	4	28,21,27,24	0,574,683,2340	12.7603	16.5175	15.6806	17.128	BTN2A1	0.370556	0.00897509	0.0502546	2.04696
389	chr6	26376553	26377403	389	+	1	850	0	151.843	41.1983	96.6657	23.497	BTN3A2	0.309871	0.000110236	0.00134785	3.95768
390	chr6	26448957	26452448	390	+	4	25,27,27,546	0,932,1377,2945	57.9879	25.3293	28.3298	10.4351	BTN3A3	0.398542	0.000886603	0.00796658	3.05227
391	chr2	111431793	111435653	391	-	3	8,60,107	0,89,3753	9.54277	10.2614	7.44734	12.702	BUB1	-0.515651	0.0039825	0.0265906	2.39984
392	chr15	40488775	40491840	392	+	2	200,25	0,3040	139.668	312.115	96.1792	192.798	BUB1B	0.286962	1.35776e-10	4.68151e-09	9.86718
393	chr11	116633307	116633707	393	-	1	400	0	7.75122	2.47953	5.38903	3.38241	BUD13	-0.816125	0.00356736	0.0243944	2.44765
394	chr7	73107723	73108354	394	+	3	21,46,33	0,230,598	21.8643	36.964	19.9843	27.5271	BUD23	0.458892	3.37383e-05	0.000474508	4.47188
395	chr11	16776542	16776717	395	+	1	175	0	21.1696	27.6944	34.7667	32.2409	C11orf58	0.60728	7.3117e-09	1.98949e-07	8.13598
396	chr11	65685432	65686533	396	-	2	257153	0,948	7.12966	9.00259	16.2794	11.8025	C11orf68	0.799443	4.91547e-06	8.40849e-05	5.30844
397	chr14	96555751	96556126	397	+	1	375	0	8.29965	8.01078	4.67798	3.23848	C14orf132	0.647593	0.00760046	0.0442298	2.11916
398	chr14	96558026	96558751	398	+	1	725	0	145.518	64.1625	63.1714	26.4116	C14orf132	0.2367	0.00193348	0.0151675	2.71366
399	chr16	9185675	9186100	399	+	1	425	0	14.0034	14.839	27.0948	18.7472	C16orf72	0.454882	0.000618234	0.00586777	3.20885
400	chr16	46864940	46865092	400	-	2	20,97	0,55	20.804	18.3104	18.8242	20.7982	C16orf87	-0.376601	0.00267819	0.0195982	2.57216
401	chr18	51884300	51884950	401	+	1	650	0	16.0874	15.0297	21.1819	14.3213	C18orf54	0.625942	5.34791e-06	9.06392e-05	5.27182
402	chr17	5338232	5338282	402	-	1	50	0	41.2058	61.6449	30.6501	59.4801	C1QBP	-0.236766	0.00446823	0.0291545	2.34986
403	chr12	49730323	49730971	403	-	1	648	0	12.7968	7.62932	8.98171	3.52634	C1QL4	0.575108	0.00750016	0.0437899	2.12493
404	chr1	231362728	231362803	404	-	1	75	0	17.4037	10.6429	12.9112	11.5146	C1orf131	-0.414071	0.00799101	0.0459691	2.0974
405	chr1	184356462	184356487	405	+	1	25	0	3.32717	1.98362	1.87119	2.37489	C1orf21	-0.970884	0.00848636	0.0481779	2.07128
406	chr1	36179601	36180626	406	-	1	1025	0	71.845	26.5119	98.013	31.4852	C1orf216	0.35385	3.15133e-05	0.000447205	4.50151
407	chr1	228289791	228290060	407	-	1	269	0	53.1616	56.2662	73.5752	67.1085	C1orf35	0.189938	0.00732913	0.0430138	2.13495
408	chr1	85718160	85724381	408	-	1	6221	0	27.6411	51.3072	31.436	49.5847	C1orf52	0.347689	0.000134024	0.00159692	3.87282
409	chr22	42089713	42092624	409	+	2	1422683	0,228	743.349	708.115	820.704	717.359	C22orf46	0.275907	6.6184e-42	1.17781e-39	41.1792
410	chr11	118986919	118987144	410	+	1	225	0	1.27968	1.02996	4.30374	1.65522	C2CD2L	1.20619	0.00698022	0.0413955	2.15613
411	chr11	73724558	73744621	411	-	3	12112226	0,14773,19837	16.709	13.1987	10.067	12.702	C2CD3	-0.50754	0.00110494	0.00958063	2.95666
412	chr5	133292675	133304316	412	-	3	6527180	0,2509,11461	147.639	38.9477	109.876	41.7764	C5orf15	-0.37989	9.15222e-08	2.13717e-06	7.03847
413	chr5	31535946	31538737	413	+	2	54371	0,2420	19.1221	14.9535	20.9948	22.9932	C5orf22	-0.369332	0.00377125	0.025427	2.42351
414	chr5	134181674	134191209	414	+	2	228622	0,8913	97.2193	43.1819	119.382	43.2157	C5orf24	0.458397	9.28064e-11	3.24044e-09	10.0324
415	chr5	43505933	43508765	415	-	2	563,87	0,2745	153.123	33.9886	169.23	35.5873	C5orf34	0.193722	0.00837	0.0476278	2.07727
416	chr7	1152315	1167018	416	-	2	24126	0,14577	46.3245	74.5766	29.6771	39.6174	C7orf50	0.421431	7.0904e-07	1.42499e-05	6.14933
417	chr7	1067893	1068018	417	-	1	125	0	102.813	87.0505	81.8084	58.5085	C7orf50	0.313252	5.00592e-07	1.03239e-05	6.30052
418	chr7	1049684	1049872	418	-	2	95,5	0,183	169.613	228.918	125.594	145.48	C7orf50	0.354451	7.19565e-16	4.11364e-14	15.1429
419	chr8	145747771	145748721	419	-	1	950	0	20.1093	24.8334	54.1897	31.3053	LRRC24	1.02528	6.1687e-23	5.4889e-21	22.2098
420	chr9	77562773	77567402	420	-	2	349301	0,4328	28.0799	21.9724	61.9364	42.7839	C9orf40	0.347714	0.000318843	0.0033859	3.49642
421	chr9	132593325	132597554	421	-	6	22,78,71,52,60,137	0,849,2400,2611,3660,4092	253.779	390.888	328.132	485.124	C9orf78	0.22018	1.82771e-13	8.59959e-12	12.7381
422	chr9	132591570	132593275	422	-	3	12137126	0,113,1579	66.58	94.222	66.1653	116.729	C9orf78	-0.16689	0.00681569	0.0407484	2.16649
423	chr19	49149131	49149381	423	-	1	250	0	64.2766	96.5108	29.4525	36.4869	CA11	0.444715	5.5894e-08	1.33631e-06	7.25263
424	chr2	231578398	231578748	424	+	1	350	0	4.78967	1.7166	4.37859	3.67028	CAB39	-1.06288	0.000792268	0.00725735	3.10113
425	chr22	24572241	24573719	425	+	2	2248	0,1230	17.1843	13.3895	11.4517	12.3782	CABIN1	-0.415288	0.00641312	0.0388466	2.19293
426	chr19	54488569	54488719	426	+	1	150	0	4.60685	8.20151	10.2541	11.1548	CACNG8	0.878583	1.27019e-05	0.000198649	4.89613
427	chr19	54492369	54492619	427	+	1	250	0	10.5665	14.9153	18.3002	21.302	CACNG8	0.426297	0.00276961	0.0200621	2.55758
428	chr19	54492694	54492744	428	+	1	50	0	2.66905	3.77651	5.65099	4.92969	CACNG8	0.835429	0.002868	0.0205949	2.54242
429	chr1	174975906	174979314	429	+	4	71,100,98,256	0,327,1838,3152	304.455	327.298	307.025	304.417	CACYBP	0.229208	3.42835e-13	1.56632e-11	12.4649
430	chr17	46925811	46937678	430	+	8	6,126,89,70,123,87,96,3	0,802,2639,3109,4056,4476,7642,11864	350.669	539.431	411.138	622.616	CALCOCO2	0.153552	3.32185e-09	9.44647e-08	8.47862
431	chr7	134464459	134552464	431	+	3	41,88,21	0,64175,87984	34.6977	47.3781	7.7093	16.7322	CALD1	-0.521465	0.000123437	0.00148765	3.90856
432	chr7	134613614	134618776	432	+	2	371038	0,4124	1081.33	1395.82	446.953	528.664	CALD1	0.272351	2.78785e-38	4.55699e-36	37.5547
433	chr7	134618801	134643011	433	+	7	27,78,146,262,141,44,52	0,1637,7041,13457,16323,24018,24158	1145.17	1481.12	486.584	532.982	CALD1	0.380751	6.26155e-77	2.60705e-74	76.2033
434	chr10	105211018	105212088	434	-	2	24176	0,894	17.6962	13.6565	18.1131	11.5146	CALHM2	0.378999	0.00878244	0.0494267	2.05638
435	chr10	105210893	105210943	435	-	1	50	0	17.1112	19.6455	18.899	18.8192	CALHM2	0.348484	0.00681864	0.0407548	2.1663
436	chr2	47401337	47403695	436	-	2	9116	0,2242	392.204	306.927	415.741	395.526	CALM2	-0.113938	7.61464e-05	0.000966258	4.11835
437	chr2	47388963	47397912	437	-	4	34,107,144,40	0,461,694,8909	1001.37	1340.74	1139.18	1721.86	CALM2	-0.0608554	0.000108185	0.00132629	3.96583
438	chr19	47105875	47112224	438	+	5	21,31,144,107,122	0,3208,5578,5863,6227	701.631	1112.35	414.88	688.321	CALM3	0.102685	2.54315e-06	4.61511e-05	5.59463
439	chr19	47113617	47113767	439	+	1	150	0	11.5537	6.79009	4.15404	4.85772	CALM3	-0.846011	0.000220655	0.0024767	3.65629
440	chr19	13051068	13055027	440	+	5	198,114,144,93,501	0,286,489,3282,3458	3203.92	4523.65	2094.42	2982.57	CALR	0.151572	3.76197e-50	7.98226e-48	49.4246
441	chr7	128388407	128409479	441	+	8	14,232,194,194,167,61,200,363	0,219,5908,6175,10517,11438,19102,20709	1883.51	1912.25	1901.95	1813.58	CALU	0.217457	1.33278e-64	4.08479e-62	63.8752
442	chr10	75573433	75574033	442	-	1	600	0	185.81	22.3158	196.25	20.3664	CAMK2G	0.373285	3.14607e-05	0.000446746	4.50223
443	chr10	75572358	75572733	443	-	1	375	0	20.8771	12.2069	12.9861	11.5506	CAMK2G	-0.470805	0.00175066	0.013997	2.7568
444	chr12	121677944	121678419	444	-	1	475	0	18.2081	11.9017	20.3586	10.3271	CAMKK2	0.519601	0.000450062	0.00448578	3.34673
445	chr1	200816414	200818633	445	+	3	6,70,1474	0,353,745	188.296	99.944	271.697	139.902	CAMSAP2	0.163784	0.000268823	0.00292258	3.57053
446	chr1	200818683	200824007	446	+	4	679,137,221,63	0,2985,3719,5261	124.275	185.087	173.534	253.177	CAMSAP2	0.155252	0.00023911	0.00265015	3.6214
447	chr5	179149831	179155625	447	+	5	189,120,127,80,34	0,829,1826,3849,5760	1480.04	2617.08	1876.65	2710.18	CANX	0.430718	2.43274e-269	3.83452e-266	268.614
448	chr1	40506426	40506525	448	+	2	47,3	0,96	75.5744	86.4402	54.3019	76.9679	CAP1	-0.343124	1.86157e-07	4.12858e-06	6.73012
449	chr1	40507160	40525833	449	+	3	5,125,95	0,17845,18578	131.624	229.185	95.3933	202.297	CAP1	-0.127947	0.00536092	0.0338967	2.27076
450	chr12	30881585	30884308	450	-	3	674,44,32	0,1587,2691	27.9702	21.4384	36.9747	38.6818	CAPRIN2	-0.315423	0.00204885	0.0158638	2.68849
451	chr1	113162453	113196251	451	+	4	52,64,52,32	0,27378,29586,33766	36.5623	49.6287	24.3255	45.3747	CAPZA1	-0.327659	0.000389797	0.00398964	3.40916
452	chr9	95858498	95870069	452	+	2	136114	0,11457	11.8462	7.32414	27.993	12.846	CARD19	0.502534	0.00178427	0.0142091	2.74854
453	chr5	40853818	40854493	453	+	1	675	0	14.6249	5.53125	5.31418	3.49036	CARD6	-0.645451	0.00622788	0.0380288	2.20566
454	chr11	3026598	3038338	454	-	5	65,81,82,69,3	0,1510,6826,10412,11737	111.917	219.267	213.016	377.427	CARS1	0.313008	5.71162e-15	3.03707e-13	14.2432
455	chr17	38296789	38319057	455	+	6	243,28,38,159,152,80	0,670,1033,21216,21465,22188	318.787	421.024	304.405	392.288	CASC3	0.203531	5.81273e-12	2.31534e-10	11.2356
456	chr17	38325900	38326709	456	+	2	15,10	0,799	7.8609	8.39225	5.08964	9.21168	CASC3	-0.621512	0.00259463	0.019098	2.58592
457	chr11	104905053	104905884	457	-	2	148,51	0,780	25.1549	24.1849	15.98	12.81	CASP1	0.392597	0.00262534	0.0192726	2.58081
458	chr6	90565208	90573548	458	+	3	551161704	0,1594,6636	285.735	144.919	283.747	138.607	CASP8AP2	0.162974	5.39431e-05	0.000713647	4.26806
459	chr5	96038485	96073554	459	+	9	134,60,66,42,57,114,81,69,2	0,19857,24012,24707,26371,26830,27998,33390,35067	169.211	181.311	147.899	211.005	CAST	-0.253903	1.57643e-09	4.70096e-08	8.80233
460	chr5	96077052	96079306	460	+	4	10,87,102,1	0,145,1306,2253	52.9057	104.14	63.2837	117.809	CAST	0.240486	0.000162728	0.00189096	3.78854
461	chr5	96079431	96082076	461	+	2	19,31	0,2614	56.5254	97.8841	66.7267	112.915	CAST	0.172362	0.00634575	0.0385975	2.19752
462	chr5	96086293	96089820	462	+	2	93,57	0,3470	101.46	211.79	136.298	240.079	CAST	0.388747	4.15396e-18	2.82579e-16	17.3815
463	chr7	99808858	99809558	463	-	1	700	0	84.6784	34.866	91.0521	34.148	CASTOR3	0.290119	0.000235788	0.00262255	3.62748
464	chr7	99799226	99799976	464	-	1	750	0	16.9284	16.7463	11.7511	9.17569	CASTOR3	0.48346	0.00181501	0.0143916	2.74112
465	chr7	116165062	116165162	465	+	1	100	0	48.6645	40.7787	4.82767	7.26859	CAV1	-0.725049	2.79425e-05	0.000402223	4.55373
466	chr17	40556066	40575274	466	-	2	1340630	0,18578	1600.77	1529.94	1268.03	1185.1	CAVIN1	0.151283	5.15969e-24	4.84506e-22	23.2874
467	chr17	40555116	40555941	467	-	1	825	0	359.335	480.304	270.35	374.656	CAVIN1	0.113991	0.000106376	0.00130484	3.97316
468	chr7	107395881	107399632	468	+	2	551045	0,2706	72.3934	30.4028	67.1757	38.6818	CBLL1	-0.314434	0.000130883	0.00156372	3.88312
469	chr21	37444723	37445273	469	+	1	550	0	157.108	70.7619	133.491	57.8608	CBR1	0.205176	0.000509116	0.00498211	3.29318
470	chr21	37510144	37518787	470	+	2	86414	0,8229	23.1805	17.3567	20.3211	13.0619	CBR3	0.375174	0.00448027	0.0292157	2.3487
471	chr21	37514235	37528530	471	-	3	9,100,16	0,4318,14279	16.5262	12.2069	16.2045	9.64347	CBR3-AS1	0.472276	0.00214837	0.0164326	2.66789
472	chr9	70856860	70860212	472	+	2	241,84	0,3268	39.9626	81.5574	63.2462	77.5076	CBWD3,CBWD5	0.898954	1.67945e-36	2.48728e-34	35.7748
473	chr9	69259299	69262593	473	-	2	9260	0,3034	43.3629	70.6475	57.1461	84.4524	CBWD5,CBWD6	0.308478	1.65133e-05	0.000252006	4.78216
474	chr9	69259224	69259249	474	-	1	25	0	22.1202	41.6942	30.1262	46.9939	CBWD5,CBWD6	0.41149	2.48105e-05	0.000361859	4.60537
475	chr9	69255645	69255695	475	-	1	50	0	7.67809	13.3895	11.8634	11.7305	CBWD6	0.954838	1.8309e-08	4.67466e-07	7.73733
476	chr17	46178676	46178701	476	-	1	25	0	28.738	32.3483	22.604	33.6442	CBX1	-0.558099	7.58816e-08	1.78136e-06	7.11986
477	chr17	46152421	46152446	477	-	1	25	0	24.7161	46.2718	27.3194	43.1078	CBX1	0.394786	4.59141e-05	0.000621587	4.33805
478	chr7	26241087	26248166	478	+	5	94,82,52,143,154	0,277,1503,4900,6925	210.672	272.939	198.87	231.803	CBX3	0.297331	8.82641e-16	4.99417e-14	15.0542
479	chr12	54635525	54653072	479	-	5	164,101,187,179,19	0,4373,10299,15772,17528	338.384	502.886	347.068	487.139	CBX5	0.213787	9.18708e-15	4.80406e-13	14.0368
480	chr22	39061677	39069584	480	+	5	13116106119421	0,2344,5211,5397,7486	129.467	64.4677	144.98	69.0876	CBY1	0.219971	0.00017676	0.00203685	3.75262
481	chr19	14017013	14023198	481	+	3	301,136,63	0,3622,6122	33.3449	40.8931	36.4508	36.271	CC2D1A	0.342053	0.0001942	0.00221927	3.71175
482	chr10	70507024	70509016	482	+	3	8193124	0,106,1868	56.4888	84.7998	48.9503	98.8456	CCAR1	-0.286382	2.58012e-05	0.00037433	4.58836
483	chr10	70516229	70520843	483	+	3	11,84,80	0,821,4534	63.911	113.028	86.1496	132.67	CCAR1	0.327973	1.54463e-08	4.00533e-07	7.81118
484	chr10	70525788	70532806	484	+	3	48,240,62	0,5174,6956	72.9419	130.728	105.947	141.989	CCAR1	0.522751	3.49065e-22	2.98559e-20	21.4571
485	chr8	22473366	22475242	485	+	4	59,237,145,34	0,158,1566,1842	141.789	157.622	180.42	167.429	CCAR2	0.428724	1.29867e-22	1.13272e-20	21.8865
486	chr3	46963765	47017860	486	-	6	37,35,62,80,68,18	0,1053,1331,3180,18722,54077	228.953	201.223	204.446	177.433	CCDC12	0.163377	2.95698e-05	0.000423438	4.52915
487	chr17	79633766	79637256	487	+	3	164,134,2	0,992,3488	83.545	93.688	69.6457	70.5989	CCDC137	0.279615	8.35083e-06	0.000135598	5.07827
488	chr17	79637306	79640659	488	+	4	177,83,80,1135	0,1467,1799,2218	98.6818	98.647	78.3654	77.3637	CCDC137	0.178142	0.00274533	0.0199674	2.56141
489	chr5	42756919	42796980	489	+	7	68,89,106,69,65,103,50	0,2302,5625,12779,22640,26656,40011	19.049	22.2776	33.1575	32.8166	CCDC152	0.343232	0.00187905	0.0148465	2.72606
490	chr6	37451013	37467669	490	-	4	52,53,95,72	0,1572,1862,16584	28.6649	21.2476	24.4003	15.3288	CCDC167	0.406817	0.00071968	0.00668963	3.14286
491	chr1	93659234	93672877	491	+	4	67,97,122,214	0,8214,11832,13429	19.049	24.1849	25.0739	25.3681	CCDC18	0.429984	0.000196635	0.00224245	3.70634
492	chr3	113753810	113755519	492	-	2	185,65	0,1644	10.0181	11.7873	10.8903	9.39159	CCDC191	0.574177	0.000821917	0.00748199	3.08517
493	chr8	27593682	27619974	493	-	7	80,46,203,104,76,52,39	0,4306,11911,12329,16346,20553,26253	79.6693	84.9524	97.9007	97.3703	CCDC25	0.218954	0.000195131	0.0022276	3.70967
494	chr11	27371868	27384450	494	-	3	118,139,68	0,7081,12514	27.8971	33.4927	25.1862	26.7714	CCDC34	0.305375	0.00357817	0.0244532	2.44634
495	chr11	27362368	27363097	495	-	2	16159	0,570	10.0546	11.4058	11.6762	7.70039	CCDC34	0.880267	5.57188e-07	1.13952e-05	6.254
496	chr17	61850801	61850951	496	-	1	150	0	16.0143	14.839	13.0609	17.1999	CCDC47	-0.390978	0.00621891	0.0380251	2.20629
497	chr17	61824266	61829781	497	-	3	55168102	0,5033,5413	87.5302	144.537	84.7649	134.253	CCDC47	0.191747	0.00036608	0.00378551	3.43642
498	chr3	191100536	191100561	498	+	1	25	0	18.2812	22.3539	14.483	27.779	CCDC50	-0.515565	4.07722e-05	0.000559875	4.38964
499	chr3	56600998	56605275	499	+	2	83,67	0,4210	6.25216	7.66746	9.65534	8.06022	CCDC66	0.670058	0.000793428	0.00726497	3.10049
500	chr3	112335618	112359228	500	-	5	87,137,157,1889,55	0,2196,13341,21256,23555	935.813	966.062	210.621	218.058	CCDC80	0.160928	5.48604e-08	1.31588e-06	7.26074
501	chr11	96122970	96123047	501	-	2	10,40	0,37	5.74029	6.02716	10.1044	7.34055	CCDC82	0.616957	0.00339109	0.0234434	2.46966
502	chr11	96116473	96121870	502	-	5	164,800,40,84,12	0,652,2944,4220,5385	326.611	157.202	463.531	216.33	CCDC82	0.155054	1.17834e-05	0.000186264	4.92873
503	chr11	65658143	65659106	503	+	1	963	0	270.415	166.472	454.063	186.357	CCDC85B	0.501206	6.34889e-43	1.16751e-40	42.1973
504	chr14	99973401	99973501	504	-	1	100	0	50.5657	41.8468	41.9147	49.6207	CCDC85C	-0.37532	5.07904e-06	8.65477e-05	5.29422
505	chr14	99969926	99970001	505	-	1	75	0	49.871	41.4272	39.4821	49.2249	CCDC85C	-0.479534	8.53285e-09	2.29627e-07	8.06891
506	chr14	99969076	99969326	506	-	1	250	0	58.7191	48.1028	47.4908	62.2148	CCDC85C	-0.515775	1.21856e-11	4.70105e-10	10.9142
507	chr2	55561257	55562282	507	-	1	1025	0	72.43	48.5606	87.2723	49.6567	CCDC88A	0.335454	2.55679e-06	4.63225e-05	5.5923
508	chr2	55549776	55559732	508	-	3	52,142,31	0,5653,9925	11.8462	14.572	13.8468	13.8175	CCDC88A	0.409073	0.00688905	0.0410115	2.16184
509	chr19	47774658	47774733	509	+	1	75	0	12.5409	18.1578	13.51	13.4937	CCDC9	0.646251	1.17961e-05	0.00018633	4.92826
510	chr12	28343388	28343563	510	+	1	175	0	4.97248	5.03535	9.13141	6.22508	CCDC91	0.63353	0.00530248	0.0335851	2.27552
511	chr12	28459836	28636987	511	+	8	42,105,78,108,93,69,177,3	0,741,55534,84400,143257,143446,145574,177148	57.1104	70.9145	81.5465	92.8364	CCDC91	0.232198	0.000347662	0.0036394	3.45884
512	chr12	124421948	124428850	512	-	4	429,42,147,32	0,5342,5945,6870	147.273	143.088	156.17	136.628	CCDC92	0.318012	4.87549e-12	1.9597e-10	11.312
513	chr15	40627302	40630003	513	-	6	599,43,91,54,59,79	0,682,1472,1658,2286,2622	64.1303	55.2362	40.7919	29.758	CCDC9B	0.299477	0.000361589	0.00374962	3.44178
514	chr7	45039824	45067244	514	+	2	138,12	0,27408	46.5073	71.1815	51.2706	62.7546	CCM2	0.335503	5.66218e-06	9.50892e-05	5.24702
515	chr7	45067394	45078024	515	+	2	2173	0,10457	51.2604	85.5628	56.6971	75.5285	CCM2	0.464478	1.82201e-11	6.89644e-10	10.7394
516	chr11	69465954	69466179	516	+	1	225	0	3.07124	3.39505	16.691	10.4351	CCND1	0.985984	5.69782e-05	0.000748415	4.24429
517	chr5	86688375	86688450	517	-	1	75	0	4.13154	2.63211	2.32028	3.02258	CCNH	-0.915589	0.00511156	0.0326496	2.29145
518	chr14	99969062	99976728	518	+	4	259,34,72,235	0,885,4350,7431	72.7591	72.7837	60.2523	88.8063	CCNK	-0.41152	3.06434e-10	9.97357e-09	9.51366
519	chr1	1326736	1326986	519	-	1	250	0	16.3434	21.7435	20.0217	22.5614	CCNL2	0.390252	0.00173159	0.0138596	2.76156
520	chr1	1322215	1323209	520	-	2	747,53	0,941	199.192	150.755	176.341	172.719	CCNL2	-0.209334	7.19374e-07	1.44182e-05	6.14305
521	chr12	49086315	49088215	521	-	1	1900	0	106.762	44.5552	93.2976	53.5789	CCNT1	-0.331473	1.42882e-06	2.71574e-05	5.84502
522	chr2	135710829	135712229	522	+	1	1400	0	110.711	34.866	98.7989	41.0927	CCNT2	-0.272381	0.00026448	0.00288606	3.57761
523	chr2	208619785	208620035	523	+	1	250	0	3.61967	4.5013	8.98171	6.65688	CCNYL1	0.886654	0.000249102	0.00274024	3.60362
524	chr16	19535263	19536104	524	+	2	147,3	0,838	8.26309	11.6347	12.4621	12.81	CCP110	0.620796	0.000214463	0.00241691	3.66865
525	chr1	229460786	229478204	525	-	3	372269359	0,1698,17059	28.3724	19.8744	77.3924	40.9848	CCSAP	0.571075	4.74932e-09	1.3216e-07	8.32337
526	chr1	156287221	156287246	526	-	1	25	0	47.1289	69.2742	33.6814	75.6725	CCT3	-0.463979	2.54335e-09	7.39447e-08	8.59459
527	chr1	156281910	156281935	527	-	1	25	0	17.2209	21.0569	13.0983	24.2886	CCT3	-0.447523	0.000648772	0.00611031	3.18791
528	chr2	73461463	73462678	528	+	2	49,1	0,1214	14.5518	16.6319	11.9382	22.0576	CCT7	-0.526106	0.00019356	0.00221427	3.71318
529	chr6	47445699	47471130	529	+	2	285115	0,25316	44.7889	74.1569	45.9939	67.6123	CD2AP	0.296722	7.02552e-05	0.000899918	4.15332
530	chr6	47544324	47544830	530	+	2	14,86	0,420	12.9431	20.1414	15.456	19.143	CD2AP	0.442996	0.0012243	0.010403	2.91211
531	chr16	30362111	30362611	531	-	1	500	0	16.8187	17.3185	20.7328	15.1489	CD2BP2	0.662301	6.95024e-07	1.39937e-05	6.158
532	chr19	49838687	49840188	532	+	3	179,73,23	0,283,1478	19.4877	25.3675	20.2837	19.7188	CD37	0.589534	1.13397e-06	2.20276e-05	5.9454
533	chr11	35244864	35250973	533	+	2	2298	0,5811	81.3512	103.339	100.558	116.621	CD44	0.252825	6.01433e-06	0.000100316	5.22081
534	chr1	117064560	117086948	534	-	3	45,264,16	0,14026,22372	12.029	9.34591	7.29764	8.528	CD58	-0.481644	0.00928221	0.0515686	2.03235
535	chr12	56122729	56122804	535	-	1	75	0	63.8744	67.6339	92.1374	100.285	CD63	-0.364773	6.69406e-09	1.83046e-07	8.17431
536	chr12	56119326	56119637	536	-	2	84,41	0,270	62.3753	123.938	99.8467	188.839	CD63	0.214904	9.64379e-05	0.00119422	4.01575
537	chr17	7482955	7483488	537	+	2	89361	0,172	69.7244	69.6556	27.4317	41.8843	CD68	-0.446925	6.79776e-08	1.60606e-06	7.16763
538	chr5	149779603	149779703	538	-	1	100	0	14.4421	6.90453	9.54307	7.59244	CD74	-0.573048	0.00212577	0.0162909	2.67248
539	chr12	6347030	6347205	539	+	1	175	0	9.25027	10.2996	3.85465	6.90876	CD9	-0.580977	0.00735525	0.0431097	2.1334
540	chr9	99263464	99263714	540	-	1	250	0	5.52091	5.26423	9.46822	6.47696	CDC14B	0.617558	0.00511532	0.0326619	2.29113
541	chr20	3786299	3786399	541	+	1	100	0	16.4896	24.4138	15.5683	19.5748	CDC25B	0.403862	0.00177498	0.0141505	2.75081
542	chr20	3786449	3786674	542	+	1	225	0	36.1602	61.7212	30.7249	50.2324	CDC25B	0.222255	0.00986021	0.0542471	2.00611
543	chr9	4679643	4679668	543	+	1	25	0	2.48624	0.68664	1.27241	1.22343	CDC37L1	-1.81919	0.000448666	0.00447389	3.34808
544	chr1	227505449	227505849	544	-	1	400	0	8.62871	9.87996	19.5352	15.6526	CDC42BPA	0.613844	0.00012584	0.00151248	3.90018
545	chr1	227400906	227441800	545	-	2	14,36	0,40858	10.4934	18.3485	17.4021	24.1087	CDC42BPA	0.443131	0.00136857	0.0113748	2.86373
546	chr1	227268714	227316863	546	-	7	4,106,248,111,243,134,54	0,10872,19978,31298,31657,38790,48095	89.2487	135.497	125.407	181.247	CDC42BPA	0.180964	0.000273706	0.00296799	3.56272
547	chr1	227181658	227182033	547	-	1	375	0	20.2921	12.0543	21.4813	19.6468	CDC42BPA	-0.461367	0.000539111	0.00522008	3.26832
548	chr22	37962669	37964414	548	+	2	150300	0,1445	14.9174	8.16337	11.3768	9.82339	CDC42EP1	-0.61894	0.000299188	0.00320806	3.52406
549	chr5	130651779	130721263	549	+	3	58,339,28	0,43122,69456	12.9431	5.5694	10.6658	7.16064	CDC42SE2	-0.521362	0.00740333	0.043334	2.13057
550	chr22	19468565	19470234	550	+	2	3,22	0,1647	12.2118	14.5338	7.48476	13.2418	CDC45	-0.450787	0.00681571	0.0407484	2.16649
551	chr22	19470284	19471443	551	+	2	66,59	0,1100	78.6456	126.38	55.6118	110.54	CDC45	-0.186461	0.00209648	0.0161027	2.67851
552	chr17	38445747	38447381	552	+	2	103,72	0,1562	21.2427	26.7407	17.8512	33.6802	CDC6	-0.438002	0.000132802	0.00158579	3.8768
553	chr1	193116999	193117024	553	+	1	25	0	16.6359	21.858	8.4952	17.3439	CDC73	-0.497375	0.00073318	0.00679793	3.13479
554	chr14	105477384	105487372	554	-	2	888,37	0,9951	174.695	44.8604	210.06	49.4768	CDCA4	0.236432	0.000218205	0.00245294	3.66114
555	chr7	21951274	21979890	555	-	3	98,141,11	0,5097,28605	97.5118	189.016	90.3037	155.663	CDCA7L	0.3125	5.8093e-10	1.81065e-08	9.23588
556	chr10	62538213	62544560	556	+	3	115,62,98	0,1685,6249	51.0045	83.007	43.9355	90.7494	CDK1	-0.198289	0.00525099	0.0333641	2.27976
557	chr1	1654218	1655793	557	-	2	53,97	0,1478	15.1734	28.0759	24.1758	34.6157	CDK11A,CDK11B	0.503068	1.22061e-05	0.000192394	4.91342
558	chr1	1654070	1654168	558	-	2	3,22	0,76	19.963	34.1793	28.4421	42.0643	CDK11B,CDK11A	0.333722	0.00122429	0.010403	2.91211
559	chr1	1638891	1654045	559	-	10	132,66,159,96,162,164,133,128,116,19	0,727,1341,1585,2026,4811,8893,11875,14143,15135	805.066	1259.49	940.535	1359.12	CDK11A,CDK11B	0.282371	1.23203e-60	3.48554e-58	59.9094
560	chr1	1637165	1638866	560	-	2	6,19	0,1682	53.0885	77.6283	67.5126	86.7913	CDK11A	0.332081	6.85784e-07	1.38329e-05	6.16381
561	chr1	1573906	1577714	561	-	6	46,176,66,159,96,7	0,1731,2502,3116,3360,3801	505.438	741.264	591.633	813.866	CDK11B	0.255341	2.63282e-31	3.269e-29	30.5796
562	chr17	37617738	37618088	562	+	1	350	0	19.8533	10.8336	32.1845	13.6016	CDK12	0.461546	0.000835818	0.00759638	3.07789
563	chr6	111136561	111136611	563	-	1	50	0	1.20656	0.87737	2.32028	0.35983	CDK19	2.18391	0.000513427	NA	3.28952
564	chr12	56360613	56360888	564	+	1	275	0	162.081	181.807	144.157	155.627	CDK2	0.221511	4.53456e-07	9.38688e-06	6.34346
565	chr9	123287346	123313141	565	-	8	10,120,54,163,155,124,77,72	0,2737,3675,4909,11303,13972,20645,25723	117.877	170.63	119.868	173.331	CDK5RAP2	0.136914	0.00345797	0.0237952	2.46118
566	chr9	123280141	123287321	566	-	3	23,219,58	0,563,7122	74.77	131.644	75.4838	129.395	CDK5RAP2	0.187868	0.000950514	0.00846735	3.02204
567	chr9	123253612	123280041	567	-	2	143,7	0,26422	47.8967	61.8356	52.0939	61.1713	CDK5RAP2	0.256108	0.000615466	0.00584653	3.2108
568	chr17	46053319	46054167	568	+	2	60,90	0,758	16.4896	23.3838	15.5683	17.7397	CDK5RAP3	0.480654	0.000251062	0.00275631	3.60022
569	chr9	130548437	130549022	569	+	2	82,43	0,542	13.2721	20.4466	17.6266	21.266	CDK9	0.488462	0.000227496	0.00253928	3.64303
570	chr9	130550853	130552288	570	+	2	118832	0,603	96.4514	65.0781	104.45	70.5629	CDK9	0.166531	0.00702274	0.0416237	2.15349
571	chr6	36648628	36652215	571	+	2	8342	0,3245	8.55559	10.6047	19.6101	16.948	CDKN1A	0.675719	1.76136e-05	0.000266219	4.75415
572	chr9	21974682	21974857	572	-	1	175	0	14.0034	16.7463	17.6266	13.7815	CDKN2A	0.559788	7.63956e-05	0.000968863	4.11693
573	chr16	22376270	22385936	573	-	2	65385	0,9281	30.1639	39.8632	29.6397	32.4208	CDR2	0.356324	0.000247387	0.00272682	3.60662
574	chr20	5107653	5107678	574	+	1	25	0	9.10402	12.3213	10.7406	9.85937	CDS2	0.490522	0.00439067	0.0287419	2.35747
575	chr6	4890345	4935866	575	+	3	15667118	0,1601,45403	148.516	84.9143	154.935	111.152	CDYL	-0.171541	0.00081166	0.00741038	3.09063
576	chr6	4943967	4954439	576	+	3	23144308	0,8532,10164	30.5296	30.3647	44.6092	40.409	CDYL	0.289241	0.00193682	0.0151865	2.71291
577	chr20	48807894	48808144	577	+	1	250	0	18.1715	23.7653	117.361	76.0683	CEBPB	0.704484	1.9244e-13	9.03526e-12	12.7157
578	chr20	48808469	48809169	578	+	1	700	0	26.8002	21.0951	126.455	68.0441	CEBPB	0.714926	4.58082e-15	2.44758e-13	14.3391
579	chr20	48808483	48808606	579	-	1	123	0	12.8334	10.7192	77.617	34.112	CEBPB-AS1	1.01256	3.42893e-15	1.85003e-13	14.4648
580	chr20	48807892	48808208	580	-	2	67,8	0,308	21.718	42.419	110.363	126.589	CEBPB-AS1	0.487604	2.38698e-09	6.96739e-08	8.62215
581	chr8	48649549	48650199	581	-	1	650	0	153.087	95.2901	43.6362	24.3606	CEBPD	0.303717	0.000113202	0.00137784	3.94615
582	chr19	33870097	33870972	582	+	1	875	0	62.0463	38.261	274.429	159.729	CEBPG	0.21706	0.000652161	0.00613699	3.18565
583	chr2	37439119	37441060	583	-	3	63,58,54	0,358,1887	72.9053	157.278	99.4725	161.6	CEBPZ	0.518565	1.03542e-22	9.06687e-21	21.9849
584	chr1	109792435	109792710	584	+	1	275	0	2.77874	2.70841	7.40991	2.84267	CELSR2	0.960612	0.00168641	0.0135721	2.77304
585	chr20	3765122	3766547	585	-	1	1425	0	1188.02	599.054	1072.12	510.78	CENPB	0.195466	9.25002e-22	7.79085e-20	21.0339
586	chr4	68374717	68383885	586	-	4	106,168,614,12	0,3402,5074,9156	91.8812	34.1412	67.7371	33.0325	CENPC	-0.28125	0.000521285	0.00508092	3.28292
587	chr4	104061229	104079949	587	-	16	7.15929e+45	0,183,741,1677,3175,4258,4977,5450,5756,7283,8771,9045,11146,12974,18227,18541	320.944	326.535	293.066	298.66	CENPE	0.10054	0.00145035	0.0119511	2.83853
588	chr4	104057477	104060954	588	-	3	39,102,9	0,2030,3468	14.4056	12.4739	11.0775	13.7455	CENPE	-0.407129	0.0087665	0.0493496	2.05717
589	chr4	104037808	104041366	589	-	2	38,62	0,3496	3.6928	5.45496	5.01479	4.53387	CENPE	0.808688	0.00181309	0.0143867	2.74158
590	chr1	214776537	214815788	590	+	12	127,203,197,122,92,292,203,126,129,123,136,2525	0,10519,11637,15378,15934,17460,18884,25851,27339,29285,34671,36726	937.568	740.12	866.997	686.45	CENPF	0.112985	9.44195e-09	2.51637e-07	8.02494
591	chr1	214815963	214837324	591	+	9	7.04284e+27	0,1936,6054,9089,10207,12620,14312,16229,20970	2134.62	1613.33	1864.87	1414.1	CENPF	0.120955	1.78721e-19	1.31901e-17	18.7478
592	chr13	25486144	25496999	592	-	3	63510101	0,575,10754	36.7452	21.7817	25.7476	20.5464	CENPJ	-0.293868	0.00827972	0.0472482	2.08198
593	chr2	25042310	25042960	593	+	1	650	0	28.9939	10.1851	21.4064	11.3347	CENPO	-0.424178	0.00317115	0.0222293	2.49878
594	chr2	25042985	25043610	594	+	1	625	0	13.8571	5.95087	9.69277	6.98072	CENPO	-0.581067	0.0027294	0.0198753	2.56393
595	chr1	10491445	10493910	595	+	2	13,12	0,2453	4.46061	3.47134	3.10618	4.82174	CENPS,CENPS-CORT	-0.851333	0.0027018	0.0197419	2.56835
596	chr16	67863832	67864358	596	-	2	159,66	0,460	92.0274	174.482	74.7353	127.956	CENPT	0.314804	5.34126e-09	1.48045e-07	8.27236
597	chr16	67863757	67863807	597	-	1	50	0	53.7466	96.5108	45.7693	73.1177	CENPT	0.336666	1.77e-06	3.30444e-05	5.75203
598	chr17	79976853	79977053	598	-	1	200	0	12.5043	16.403	11.0775	10.723	CENPX	0.569192	0.000313303	0.0033351	3.50403
599	chr17	63923770	64001884	599	-	3	37,136,77	0,33810,78037	6.98341	10.8718	14.1462	16.0845	CEP112	0.573807	0.000656459	0.00616752	3.18279
600	chr5	122682178	122682453	600	-	1	275	0	41.2058	19.0733	122.75	52.0316	CEP120	0.231996	0.00986976	0.0542726	2.00569
601	chr11	117257977	117265902	601	+	9	151,132,217,78,132,123,144,84,64	0,3515,3737,4964,5234,5742,7088,7658,7861	71.9912	92.7343	78.328	93.4122	CEP164	0.277099	5.37286e-06	9.09225e-05	5.26979
602	chr1	243289804	243292698	602	-	3	236,52,37	0,1746,2857	9.94496	13.0461	12.6118	12.3062	CEP170	0.55242	0.000612626	0.00583461	3.2128
603	chr20	34050266	34055203	603	+	6	112,57,83,166,107,75	0,1133,3301,3597,4524,4862	77.5487	98.1512	70.993	80.1344	CEP250	0.332895	7.25763e-08	1.70922e-06	7.13921
604	chr20	34086539	34096009	604	+	6	6.12112e+16	0,1338,3132,3678,9027,9324	530.629	294.72	434.94	249.363	CEP250	0.120658	5.35911e-05	0.000709415	4.27091
605	chr12	88487647	88487672	605	-	1	25	0	1.9378	0.80108	2.58224	2.80668	CEP290	-1.29203	0.00345418	0.023786	2.46166
606	chr12	88442992	88448117	606	-	4	199,80,95,1	0,1138,4436,5124	6.36185	8.16337	12.4247	12.2343	CEP290	0.482534	0.00895197	0.0501506	2.04808
607	chr10	95256368	95256518	607	+	1	150	0	14.4421	12.1688	9.69277	11.6945	CEP55	-0.540239	0.000851697	0.00771844	3.06971
608	chr11	95561119	95564497	608	+	3	72145308	0,1231,3070	42.2295	73.0507	67.288	99.1695	CEP57	0.348369	4.97264e-07	1.02649e-05	6.30341
609	chr9	80881658	80881708	609	+	1	50	0	1.20656	0.11444	0.74848	0.46778	CEP78	-2.61286	0.00971489	NA	2.01256
610	chr1	26595842	26598524	610	+	4	13,155,94,13	0,108,1662,2669	59.2675	99.2574	83.979	134.253	CEP85	0.21986	0.000233178	0.00259735	3.63231
611	chr9	131199199	131199499	611	+	1	300	0	6.39841	5.45496	4.8651	2.80668	CERCAM	0.710616	0.00688274	0.0409937	2.16224
612	chr2	169312781	169312806	612	+	1	25	0	3.07124	5.18793	8.75717	5.68533	CERS6	0.71216	0.00428147	0.0282196	2.36841
613	chr16	66968723	66969723	613	+	1	1000	0	41.8639	17.7763	48.7632	16.3363	CES2	0.462311	3.46319e-05	0.000483992	4.46052
614	chrX	151997168	151999288	614	-	4	50,129,159,37	0,524,977,2083	41.7908	63.6285	31.3237	42.712	CETN2	0.288235	0.000747693	0.00689772	3.12628
615	chr21	33982189	33984513	615	-	2	126,99	0,2225	37.2936	67.672	53.4786	86.4314	CFAP298,CFAP298-TCP10L	0.33277	7.74503e-06	0.000126882	5.11098
616	chr21	33974596	33974696	616	-	1	100	0	40.6939	57.1054	38.0226	71.7503	CFAP298	-0.26853	0.000754248	0.00694367	3.12249
617	chr21	45750076	45750487	617	-	2	133142	0,269	7.53184	4.53944	9.80504	3.38241	CFAP410	0.797804	0.000894189	0.00802839	3.04857
618	chr16	75445785	75467401	618	-	4	65220118215	0,647,2690,21401	555.528	765.678	540.961	720.85	CFDP1	0.200001	1.45124e-19	1.07465e-17	18.8383
619	chr11	65623427	65625651	619	-	2	286,84	0,2140	355.093	447.993	286.442	432.553	CFL1	-0.0909876	0.0016568	0.0133971	2.78073
620	chr14	35183721	35183821	620	-	1	100	0	21.0599	12.0543	13.8094	10.3631	CFL2	-0.485667	0.00138532	0.0114924	2.85845
621	chr1	151491427	151491727	621	+	1	300	0	4.93592	1.56401	2.80679	2.01505	CGN	-1.0193	0.00487579	0.0313776	2.31196
622	chr19	4402636	4423821	622	+	7	175,51,857,57,230,61,19	0,3272,6263,15380,19926,20695,21166	725.616	805.236	848.847	729.234	CHAF1A	0.537503	6.60851e-160	8.10167e-157	159.18
623	chr19	4428885	4442295	623	+	7	2,169,81,93,256,470,54	0,549,819,1660,3063,4181,13356	186.175	189.665	178.886	184.054	CHAF1A	0.121007	0.00306289	0.0216839	2.51387
624	chr21	37783829	37785433	624	+	2	73252	0,1352	21.389	21.4384	16.9156	26.5915	CHAF1B	-0.481705	7.02659e-05	0.000899918	4.15326
625	chr21	37788572	37789022	625	+	1	450	0	12.1753	9.95626	18.3377	12.0543	CHAF1B	0.450033	0.004179	0.0276764	2.37893
626	chr7	132658766	132707179	626	-	3	18,118,14	0,1162,48399	101.936	98.6852	141.125	136.196	CHCHD3	0.146256	0.00451776	0.0294255	2.34508
627	chr8	57129978	57130478	627	+	1	500	0	24.4602	22.8117	42.1018	31.3413	CHCHD7	0.450598	1.49395e-05	0.000230217	4.82566
628	chr5	98235248	98238620	628	-	4	161,272,150,17	0,1266,1641,3355	38.4636	49.2091	57.1461	68.6918	CHD1	0.204085	0.00866906	0.0489134	2.06203
629	chr5	98191915	98192415	629	-	1	500	0	42.3026	15.9834	44.5718	22.2736	CHD1	-0.291851	0.00740535	0.0433344	2.13045
630	chr1	146756065	146757093	630	+	2	107,93	0,935	37.4764	69.9608	34.1305	58.9403	CHD1L	0.247491	0.00253239	0.0187588	2.59647
631	chr15	93467616	93489297	631	+	10	166,87,62,108,141,134,226,101,45,30	0,2857,4643,13131,15191,17435,18456,20028,21434,21651	148.992	192.755	240.223	294.306	CHD2	0.213128	3.78976e-08	9.34397e-07	7.42139
632	chr15	93541764	93547964	632	+	4	87129141118	0,1977,3642,6082	76.5981	121.878	110.363	156.419	CHD2	0.301301	1.47665e-08	3.83808e-07	7.83072
633	chr15	93557954	93558004	633	+	1	50	0	23.3999	29.0296	18.4874	39.8333	CHD2	-0.650113	3.32191e-09	9.44647e-08	8.47861
634	chr15	93563256	93568469	634	+	2	232868	0,4345	106.433	57.5632	110.737	81.5018	CHD2	-0.284495	3.06232e-06	5.42345e-05	5.51395
635	chr17	7792981	7794025	635	+	2	113137	0,907	125.921	254.667	51.8694	87.7268	CHD3	0.419502	2.22903e-13	1.04433e-11	12.6519
636	chr17	7810552	7811742	636	+	5	13,136,102,126,23	0,118,366,659,1167	127.31	196.646	48.651	67.7922	CHD3	0.316967	1.93203e-07	4.27623e-06	6.71399
637	chr12	6711171	6716545	637	-	4	170,122,178,80	0,370,4268,5294	253.085	349.995	318.102	374.584	CHD4	0.392159	2.85232e-36	4.16836e-34	35.5448
638	chr12	6709078	6709820	638	-	3	100179121	0,304,621	90.3821	85.6772	109.839	101.256	CHD4	0.202528	0.000356322	0.00370894	3.44816
639	chr12	6705253	6705303	639	-	1	50	0	17.7327	23.8798	15.9051	31.3413	CHD4	-0.399896	0.00105397	0.00918199	2.97717
640	chr12	6687261	6690828	640	-	6	42,138,72,136,98,14	0,313,750,2942,3195,3553	487.376	679.925	587.03	744.311	CHD4	0.284278	1.35639e-36	2.03615e-34	35.8676
641	chr20	40143537	40247016	641	-	4	54,521,56,38	0,18151,36406,103441	317.91	261.151	360.766	284.159	CHD6	0.206844	9.96868e-11	3.47518e-09	10.0014
642	chr14	21894292	21897477	642	-	3	109386355	0,1735,2830	122.557	178.45	110.513	165.414	CHD8	0.122776	0.00922102	0.0513191	2.03522
643	chr14	21853982	21854232	643	-	1	250	0	5.70373	2.67026	3.10618	3.2025	CHD8	-0.971357	0.00132492	0.0110915	2.87781
644	chr19	59066330	59066472	644	-	1	142	0	91.3693	49.2472	55.1627	34.6877	CHMP2A	-0.217377	0.00507037	0.03245	2.29496
645	chr19	59063082	59063423	645	-	3	61,62,2	0,190,339	18.2446	33.2638	16.3542	22.4535	CHMP2A	0.577065	1.87327e-06	3.47958e-05	5.7274
646	chr2	86732977	86733052	646	-	1	75	0	11.6634	8.9263	8.98171	11.2987	CHMP3,RNF103-CHMP3	-0.54858	0.00174882	0.0139874	2.75725
647	chr2	86790426	86790566	647	-	1	140	0	33.7105	47.3781	37.6484	47.2098	CHMP3	0.236997	0.00651684	0.0393561	2.18596
648	chr14	24679086	24682694	648	-	6	55,136,115,178,150,80	0,467,773,1534,1799,3528	122.63	201.414	133.341	201.038	CHMP4A	0.278747	3.43107e-10	1.11343e-08	9.46457
649	chr20	32399153	32436336	649	+	2	311,64	0,37119	507.522	543.665	678.194	626.61	CHMP4B	0.282119	1.67364e-34	2.36745e-32	33.7763
650	chr20	32436361	32438793	650	+	2	89,36	0,2396	160.582	280.263	155.084	332.52	CHMP4B	-0.13692	0.000380238	0.00390803	3.41994
651	chr8	23104110	23104335	651	+	1	225	0	23.3999	28.114	35.0287	29.1103	CHMP7	0.585554	1.95851e-08	4.97908e-07	7.70807
652	chr8	23115879	23115954	652	+	1	75	0	13.784	16.5938	15.98	15.2568	CHMP7	0.502754	0.000389453	0.00398796	3.40955
653	chr8	23117663	23118452	653	+	2	173402	0,387	19.634	11.9399	22.0426	10.8309	CHMP7	0.445942	0.00207569	0.0160008	2.68284
654	chr8	141521695	141521745	654	+	1	50	0	9.57933	7.93449	7.37249	10.8309	CHRAC1	-0.660443	0.000450327	0.00448639	3.34647
655	chr10	73768107	73768807	655	+	1	700	0	12.3215	5.60755	6.9234	5.46943	CHST3	-0.636913	0.00276092	0.0200234	2.55895
656	chr1	153614745	153615792	656	+	2	160,90	0,957	16.9284	23.8416	17.4769	20.4384	CHTOP	0.420537	0.000867928	0.00783977	3.06152
657	chr19	42777292	42778392	657	+	1	1100	0	32.0652	13.2369	29.6771	15.9045	CIC	-0.33571	0.00738822	0.04328	2.13146
658	chr19	42799089	42799214	658	+	1	125	0	5.30154	3.28061	2.91906	3.27446	CIC	-0.905384	0.00228766	0.0172883	2.64061
659	chr14	24774301	24774701	659	-	1	400	0	33.9299	29.8688	47.154	33.9681	CIDEB	0.434847	3.37367e-06	5.91787e-05	5.4719
660	chr6	139694693	139694993	660	-	1	300	0	89.6509	102.5	28.255	48.6492	CITED2	-0.482782	3.50044e-10	1.13261e-08	9.45588
661	chr9	130940760	130947956	661	-	5	9,707,109,94,131	0,227,1933,2239,7065	337.653	370.518	325.812	458.317	CIZ1	-0.204201	1.9698e-12	8.24813e-11	11.7056
662	chr9	130931978	130932322	662	-	2	1,24	0,320	22.1933	22.1632	17.8886	25.3681	CIZ1	-0.351833	0.0032786	0.0227871	2.48431
663	chr9	130929409	130931903	663	-	4	34,150,114,2	0,1921,2275,2492	248.66	487.475	320.011	562.848	CIZ1	0.320453	3.01249e-28	3.39166e-26	27.5211
664	chr13	53029594	53029694	664	+	1	100	0	25.0086	26.817	20.4334	30.5497	CKAP2	-0.420123	0.000148729	0.00175133	3.82761
665	chr13	53039966	53048081	665	+	3	12,70,118	0,2446,7997	67.1285	126.303	81.9207	142.925	CKAP2	0.208504	0.000247643	0.00272691	3.60617
666	chr12	106632658	106641252	666	-	2	1469106	0,8488	541.708	306.966	466.226	263.54	CKAP4	0.171095	4.43337e-09	1.2404e-07	8.35327
667	chr11	46829659	46832612	667	-	4	35,101,133,56	0,1290,1632,2897	61.2785	84.7236	76.7562	101.652	CKAP5	0.182857	0.00353822	0.0242177	2.45122
668	chr11	46801802	46801985	668	-	2	67,8	0,175	23.9483	30.6317	23.2776	40.373	CKAP5	-0.30477	0.00361765	0.0246489	2.44157
669	chr11	46765497	46766032	669	-	2	318,57	0,478	18.1349	12.6265	15.7554	17.7037	CKAP5	-0.537128	0.000127677	0.00153122	3.89389
670	chr16	66586465	66586690	670	+	1	225	0	33.8933	46.2718	31.8851	37.5304	CKLF,CKLF-CMTM1	0.379602	3.44464e-05	0.000481704	4.46286
671	chr19	45556388	45563718	671	+	5	47,85,149,97,72	0,3319,4619,6137,7258	74.3678	108.832	79.0017	114.138	CLASRP	0.180392	0.00196157	0.015355	2.7074
672	chr14	105461222	105461497	672	+	1	275	0	3.36374	0.61035	4.04177	1.9071	CLBA1	-1.21335	0.00829341	0.0472979	2.08127
673	chr1	109474954	109482303	673	-	4	169,318,342,46	0,2292,4744,7303	87.6765	62.9037	84.6901	87.0072	CLCC1	-0.37384	2.25834e-09	6.60064e-08	8.64621
674	chr1	11866277	11876691	674	+	4	129,60,66,20	0,910,9625,10394	26.8002	18.4629	24.6997	14.0694	CLCN6	0.442106	0.000403483	0.00410496	3.39417
675	chr19	51226670	51227202	675	+	2	259,41	0,491	50.7485	50.6968	39.7067	33.0685	CLEC11A	0.387577	5.66099e-06	9.50892e-05	5.24711
676	chr12	9847765	9848490	676	+	1	725	0	44.4232	20.1414	51.8694	21.0861	CLEC2D	0.291986	0.00477837	0.0308858	2.32072
677	chr4	141310156	141313851	677	-	4	302101160112	0,1625,3216,3583	104.056	159.376	240.485	332.592	CLGN	0.255738	1.32788e-09	3.9976e-08	8.87684
678	chr5	157232984	157240106	678	-	3	136,178,36	0,3651,7086	287.965	398.441	228.959	395.742	CLINT1	-0.187644	2.60508e-09	7.56005e-08	8.58418
679	chr5	157232909	157232959	679	-	1	50	0	48.3354	65.0018	30.6875	66.7127	CLINT1	-0.546607	1.02824e-11	4.00178e-10	10.9879
680	chr19	36506511	36507061	680	-	1	550	0	50.5292	60.119	16.9904	37.5664	CLIP3	-0.74672	1.36251e-14	6.95986e-13	13.8657
681	chr2	201725948	201726458	681	-	2	241,34	0,476	40.5111	49.1709	50.2976	77.0398	CLK1	-0.220211	0.00451698	0.0294255	2.34515
682	chr15	74922116	74922416	682	+	1	300	0	12.0656	13.7328	13.0983	11.8025	CLK3	0.505388	0.00120934	0.0102938	2.91745
683	chr4	56301467	56304579	683	-	2	294131	0,2981	10.4934	8.01078	8.00869	10.2912	CLOCK	-0.599171	0.00118897	0.0101733	2.92483
684	chr1	36228029	36235574	684	-	5	53162449109127	0,731,1837,2789,7418	224.054	153.502	258.86	174.626	CLSPN	0.1453	0.000264581	0.00288606	3.57744
685	chr1	36215318	36227621	685	-	6	94,257,192,575,109,23	0,1532,4027,10624,11378,12280	650.7	494.227	719.884	541.222	CLSPN	0.143652	3.5106e-10	1.13424e-08	9.45462
686	chr1	36203659	36211095	686	-	7	39,128,122,165,101,76,44	0,396,1077,1306,5082,5396,7392	251.805	370.213	324.726	421.506	CLSPN	0.314088	9.04287e-25	8.90844e-23	24.0437
687	chr1	9790358	9790658	687	-	1	300	0	45.7395	60.5005	58.5683	70.275	CLSTN1	0.234655	0.00136653	0.0113659	2.86438
688	chr1	9789683	9790333	688	-	1	650	0	23.1805	21.7435	27.8059	23.389	CLSTN1	0.325307	0.00423673	0.0280092	2.37297
689	chr3	140285812	140285837	689	+	1	25	0	13.1259	15.3731	2.09573	4.64182	CLSTN2	-0.751948	0.00301488	0.0214196	2.52073
690	chr9	36197579	36209277	690	+	4	6,118,112,14	0,1396,6485,11684	226.906	474.582	321.396	646.76	CLTA	0.207195	1.64297e-12	6.9455e-11	11.7844
691	chr5	175843333	175843558	691	-	1	225	0	37.3667	77.2468	101.082	110.396	CLTB	0.70732	6.38854e-26	6.55702e-24	25.1946
692	chr5	175843258	175843283	692	-	1	25	0	51.626	89.3011	101.98	126.769	CLTB	0.436538	8.09763e-13	3.50374e-11	12.0916
693	chr5	175837805	175843233	693	-	2	19,56	0,5372	39.5239	39.7487	47.4534	58.6885	CLTB	-0.306599	0.000209698	0.00237181	3.67841
694	chr5	175824609	175832583	694	-	3	110,118,22	0,321,7952	172.099	265.081	234.61	374.332	CLTB	0.112124	0.00168037	0.0135426	2.77459
695	chr16	3562468	3569958	695	+	3	10,84,56	0,3039,7434	8.40934	13.9617	13.8468	18.0635	CLUAP1	0.474225	0.00245173	0.0182717	2.61053
696	chr17	2593680	2594936	696	-	2	391,34	0,1222	28.2993	14.7627	37.087	15.2209	CLUH	0.407464	0.000909233	0.00814619	3.04132
697	chr3	28365375	28365900	697	+	1	525	0	12.3581	5.14979	9.69277	6.72884	CMC1	-0.626089	0.00192341	0.0151046	2.71593
698	chr6	37400996	37403442	698	+	2	157,43	0,2403	15.9046	17.2422	18.899	17.4158	CMTR1	0.36406	0.00637448	0.0386976	2.19556
699	chr6	37414068	37420850	699	+	4	157,93,72,28	0,3958,5513,6754	66.4338	112.532	65.9407	109.461	CMTR1	0.179455	0.00324347	0.022607	2.48899
700	chr6	37447975	37448250	700	+	1	275	0	5.26498	3.08987	6.88598	2.3389	CMTR1	0.954365	0.000956365	0.00850906	3.01938
701	chr3	128888419	128888594	701	-	1	175	0	35.758	49.6287	45.6945	90.4256	CNBP	-0.415285	1.53418e-07	3.46872e-06	6.81412
702	chr1	95364991	95367292	702	-	2	82,68	0,2233	59.3041	107.955	40.3054	93.772	CNN3	-0.221123	0.00133466	0.0111476	2.87463
703	chr10	104678250	104678775	703	+	1	525	0	16.6724	12.6647	19.3481	19.5388	CNNM2	-0.415632	0.0023657	0.0177745	2.62604
704	chr19	54649418	54649543	704	+	1	125	0	17.0746	19.2259	13.8468	23.1731	CNOT3	-0.405267	0.00215169	0.0164516	2.66722
705	chr7	135073641	135095278	705	-	5	5,498,250,58,14	0,5028,6744,9279,21623	23.1805	10.8718	16.0922	13.2778	CNOT4	-0.671215	3.75571e-06	6.56194e-05	5.42531
706	chr7	135047671	135048613	706	-	2	267,8	0,934	13.8571	7.51488	9.84246	8.38407	CNOT4	-0.483071	0.0077425	0.0448435	2.11112
707	chr8	17104318	17104393	707	-	1	75	0	4.67998	5.87457	5.87554	4.06609	CNOT7	0.795647	0.0013292	0.0111166	2.87641
708	chr5	154238058	154242831	708	+	3	45,190,65	0,128,4708	22.4127	28.8388	20.6579	20.0426	CNOT8	0.543675	3.28052e-06	5.77744e-05	5.48406
709	chr7	99717256	99722403	709	+	6	229,127,97,123,118,56	0,2625,2847,3150,4880,5091	119.815	107.154	71.7414	64.4817	CNPY4	0.157944	0.00869284	0.0490271	2.06084
710	chr2	68544307	68544332	710	-	1	25	0	3.91217	5.45496	4.64055	4.31797	CNRIP1	0.740228	0.00457124	0.0297299	2.33997
711	chr11	58346610	58380282	711	+	8	485,29,210,37,105,135,51,48	0,5718,30692,31160,31812,32466,33140,33624	529.386	892.935	727.332	1083.42	ZFP91,ZFP91-CNTF	0.340108	1.75529e-63	5.30603e-61	62.7557
712	chr11	58384217	58385472	712	+	2	71804	0,451	226.211	48.3317	334.868	64.9135	ZFP91,ZFP91-CNTF	0.28117	1.25557e-06	2.41346e-05	5.90116
713	chr9	17340906	17395003	713	+	5	40,120,101,92,472	0,1416,25708,47253,53625	53.6735	53.2526	55.3124	47.4977	CNTLN	0.326298	2.13517e-05	0.000315374	4.67057
714	chr17	40834548	40834573	714	+	1	25	0	9.98152	7.36229	7.78415	3.31045	CNTNAP1	0.95796	2.23202e-05	0.00032836	4.6513
715	chr17	7835565	7835840	715	+	1	275	0	6.76403	6.56121	8.86944	6.44098	CNTROB	0.56639	0.00677905	0.0405886	2.16883
716	chr7	43671707	43672507	716	-	1	800	0	31.1511	13.6183	56.4351	19.8627	COA1	0.437352	0.000160147	0.00186784	3.79548
717	chr11	73583912	73587891	717	-	2	527,90	0,3889	49.9076	30.2121	40.1932	22.3095	COA4	0.288482	0.00299816	0.0213288	2.52315
718	chr2	99216851	99224955	718	-	3	405,84,186	0,3719,7918	32.3942	34.4845	31.1366	28.7505	COA5	0.337093	0.000643841	0.00607164	3.19122
719	chr17	40714490	40714915	719	+	1	425	0	19.634	15.8308	12.3124	14.4652	COASY	-0.435851	0.00227373	0.0172184	2.64326
720	chr16	69368571	69369021	720	-	1	450	0	8.22653	1.7166	6.58659	2.7707	COG8	-0.84313	0.00605595	0.0373495	2.21782
721	chr16	69362530	69363972	721	-	2	552,73	0,1369	69.8341	20.5992	84.6901	21.0501	COG8,PDF	0.409879	2.41397e-05	0.000353243	4.61727
722	chr1	103470029	103480149	722	-	8	15,54,54,54,54,54,57,83	0,134,1364,1594,1788,3989,7939,10037	45.4836	49.3617	9.69277	8.0962	COL11A1	0.538159	0.000175137	0.00202026	3.75662
723	chr1	103428309	103435788	723	-	3	7,54,14	0,2733,7465	9.87183	11.4058	2.46997	1.65522	COL11A1	0.926199	0.00219345	0.0167368	2.65887
724	chr6	75875292	75890830	724	-	4	203273273176	0,9461,12086,15362	392.35	537.523	139.179	232.451	COL12A1	-0.151	1.58243e-05	0.000242833	4.80068
725	chr6	75799928	75812314	725	-	8	86,67,36,72,54,54,54,2	0,1110,1277,4895,7040,11387,11786,12384	179.85	269.811	70.3942	103.092	COL12A1	0.190065	0.000167516	0.00194046	3.77594
726	chr6	75794891	75795316	726	-	1	425	0	210.965	278.813	81.4342	106.798	COL12A1	0.163805	0.000642182	0.00605858	3.19234
727	chr21	46902708	46914820	727	+	14	27,132,63,27,36,72,36,90,30,27,63,75,27,45	0,4066,4652,5623,6691,7480,8041,8430,9740,9892,10368,10706,11750,12067	76.5615	80.947	82.4446	69.8792	COL18A1	0.285245	6.33218e-06	0.000105379	5.19845
728	chr17	48269174	48270028	728	-	4	73,45,54,28	0,166,661,826	114.367	160.902	39.6318	44.5471	COL1A1	0.356436	2.72155e-07	5.89365e-06	6.56518
729	chr17	48268827	48269149	729	-	2	24,1	0,321	80.8393	119.818	26.047	34.4718	COL1A1	0.225207	0.00618775	0.0378976	2.20847
730	chr17	48262331	48263706	730	-	3	678,243,29	0,807,1346	745.908	760.757	144.868	195.64	COL1A1	-0.238296	1.25958e-12	5.36586e-11	11.8998
731	chr7	94029563	94035584	731	+	8	37,54,45,54,54,54,54,23	0,1315,4304,4441,4587,4947,5421,5998	230.014	300.29	28.1427	34.7597	COL1A2	0.234088	0.00162497	0.013188	2.78916
732	chr7	94039805	94039830	732	+	1	25	0	41.1326	59.0509	6.47432	6.83679	COL1A2	0.561792	0.000516464	0.00504507	3.28696
733	chr7	94042429	94047852	733	+	8	19,54,54,54,45,99,108,42	0,572,776,1104,2108,3287,4606,5381	203.981	270.955	26.8329	32.7446	COL1A2	0.270086	0.000416595	0.00421772	3.38029
734	chr9	116930496	116931446	734	+	1	950	0	26.5443	12.3595	7.93385	7.23261	COL27A1	-0.816549	1.96432e-06	3.63647e-05	5.70679
735	chr9	117027748	117052342	735	+	15	7,54,54,54,54,108,54,108,54,54,57,54,54,54,5	0,1096,2035,3772,5259,10192,16808,16988,18240,19255,22986,23233,23445,23773,24589	25.9958	20.9806	13.3229	8.27612	COL27A1	0.382933	0.00918565	0.0511739	2.03689
736	chr2	189858119	189860379	736	+	7	66,45,99,54,108,54,24	0,644,840,1147,1330,1652,2236	448.876	627.816	24.4378	29.6141	COL3A1,MIR3606	0.373289	1.47813e-06	2.79601e-05	5.83029
737	chr2	189860404	189867731	737	+	15	112,54,99,54,54,54,54,45,99,108,54,54,54,54,51	0,446,719,1486,1657,2021,2587,2995,3606,3791,4163,5718,5857,6619,7276	698.889	743.439	38.3968	35.8752	COL3A1,MIR3606	0.344825	1.61355e-07	3.63701e-06	6.79222
738	chr13	110843988	110864950	738	-	21	8,71,84,96,165,36,85,42,54,45,51,27,87,42,36,63,84,27,54,63,30	0,572,1188,3381,6825,9212,9796,11924,13711,13852,15023,15223,15761,17207,17750,18338,18487,20005,20227,20775,20932	154.768	183.485	94.6822	114.93	COL4A1	0.133669	0.00634854	0.0385982	2.19733
739	chr13	110822041	110830551	739	-	12	68,186,51,99,81,127,140,90,99,153,90,141	0,852,3025,4205,4751,4928,5523,6729,6931,7190,8147,8369	213.524	212.934	129.636	131.662	COL4A1	0.122763	0.00484509	0.0312257	2.3147
740	chr13	111155526	111156241	740	+	3	103,99,48	0,203,667	21.4621	27.5037	19.3481	19.7547	COL4A2	0.374793	0.00169114	0.013595	2.77182
741	chr13	111164460	111164835	741	+	1	375	0	32.5039	35.3619	18.188	28.4986	COL4A2	-0.358071	0.000839485	0.00762343	3.07599
742	chrX	107821324	107829899	742	+	8	25,93,54,57,45,54,42,55	0,196,2438,2587,2888,4789,6389,8520	99.1571	189.703	57.2584	98.6297	COL4A5	0.31854	3.0199e-08	7.51297e-07	7.52001
743	chr9	137593115	137619222	743	+	2	64111	0,25996	48.4817	76.4839	13.3229	31.2693	COL5A1	-0.409595	8.41226e-05	0.00105714	4.07509
744	chr9	137644487	137686942	744	+	20	4,54,54,54,54,54,45,54,45,54,45,54,45,54,45,54,108,54,54,15	0,1208,1631,4123,5601,9283,11051,13039,13812,14358,14668,15768,20148,22217,27460,30025,32347,33353,36513,42440	221.129	309.903	79.6753	97.6222	COL5A1	0.243977	4.70261e-07	9.71652e-06	6.32766
745	chr9	137694742	137704319	745	+	9	99,90,54,108,108,54,54,108,25	0,2078,2264,3292,6286,7358,8442,8595,9552	425.037	489.039	171.626	152.892	COL5A1	0.378061	5.29232e-26	5.45727e-24	25.2764
746	chr2	189974950	190044258	746	-	2	225,25	0,69283	143.288	204.847	33.1575	64.1579	COL5A2	-0.289364	1.39292e-05	0.000215702	4.85607
747	chr2	189918622	189931131	747	-	15	52,54,54,108,99,45,54,54,54,54,99,54,99,54,16	0,262,3076,3423,4532,4952,6833,7665,8968,9113,9275,10083,10660,11107,12493	634.21	644.334	188.055	200.354	COL5A2	0.0936723	0.00353432	0.024206	2.45169
748	chr2	189910612	189918155	748	-	9	21,54,108,108,162,54,54,108,6	0,2322,3460,4682,5433,6285,6862,7024,7537	448.327	594.896	138.431	174.086	COL5A2	0.212065	3.85102e-09	1.08394e-07	8.41442
749	chr2	189897498	189897998	749	-	1	500	0	43.9845	23.155	9.76761	7.34055	COL5A2	-0.412577	0.00691788	0.0410838	2.16003
750	chr21	47402644	47420262	750	+	27	33,201,160,129,21,21,45,54,45,27,27,45,54,63,63,54,36,63,63,63,63,51,36,63,66,36,18	0,1538,3795,4213,4424,4768,4879,6353,6877,7021,7527,7647,8042,8248,9279,9433,9632,10017,11436,14690,14969,15390,15667,16166,16422,16926,17600	461.965	454.059	239.662	196.864	COL6A1	0.347602	5.7577e-27	6.05025e-25	26.2398
751	chr21	47423709	47423959	751	+	1	250	0	14.2593	17.8145	8.86944	8.3121	COL6A1	0.551392	0.000900735	0.00808317	3.0454
752	chr21	47532213	47542841	752	+	19	278,21,66,54,45,27,27,45,54,63,63,90,63,63,63,63,51,36,53	0,504,1708,3572,3709,4077,4351,4470,5100,5574,6314,6730,7488,8215,8761,9256,9808,10196,10575	606.789	667.794	434.116	447.342	COL6A2	0.118707	1.04859e-06	2.05316e-05	5.9794
753	chr2	238255166	238272012	753	-	19	42,63,36,51,63,63,63,63,36,54,66,63,54,45,27,72,54,93,117	0,1283,1825,2089,3623,4606,5998,6817,8375,10814,11293,11997,12511,12682,12838,13564,14597,15215,16729	329.646	397.106	177.95	183.334	COL6A3	0.390543	8.40409e-28	9.28608e-26	27.0755
754	chr3	48616340	48620829	754	-	22	70,81,36,36,81,30,27,45,72,45,36,81,36,60,54,33,36,36,45,36,45,4	0,289,461,572,680,877,1123,1392,1673,1974,2214,2352,2540,2665,2798,3003,3415,3570,3701,4105,4219,4485	84.8612	89.1486	48.5013	38.7898	COL7A1,MIR711	0.439271	1.74251e-09	5.15568e-08	8.75883
755	chr3	48604422	48611958	755	-	33	34,63,63,54,54,81,36,72,72,57,36,36,45,60,36,72,108,60,36,45,45,42,36,69,81,36,63,33,45,36,36,45,38	0,138,584,720,848,1100,1509,1794,2385,2602,2735,2890,3144,3285,3475,3649,3871,4111,4253,5011,5137,5390,5513,5681,5872,6031,6184,6326,6523,6700,6865,7272,7498	126.725	114.173	69.5334	50.9881	COL7A1	0.34237	3.95444e-08	9.70664e-07	7.40291
756	chr3	48604347	48604372	756	-	1	25	0	10.2375	12.5121	6.47432	5.46943	COL7A1	0.517944	0.00916198	0.0510906	2.03801
757	chr3	99509690	99514009	757	+	2	164936	0,3383	462.989	110.968	118.259	25.8719	COL8A1	0.290082	1.32047e-05	0.000205645	4.87927
758	chr3	99514084	99514109	758	+	1	25	0	3.29061	2.97543	1.27241	0.4318	COL8A1	1.56017	0.00344267	0.0237182	2.4631
759	chr3	99514534	99515184	759	+	1	650	0	59.3407	22.7735	11.564	6.94474	COL8A1	-0.503759	0.000740146	0.0068424	3.13068
760	chr18	335145	347234	760	-	2	85940	0,11149	29.9811	15.3731	3.7798	3.49036	COLEC12	-0.697758	0.00176158	0.014064	2.7541
761	chr11	14521189	14521414	761	-	1	225	0	8.77496	8.20151	11.6762	8.0962	COPB1	0.575128	0.00189288	0.0149232	2.72288
762	chr3	139076548	139077636	762	-	3	252,72,51	0,493,1037	31.4802	56.4569	28.5169	42.64	COPB2	0.375775	3.75948e-05	0.000519803	4.42487
763	chr17	30180043	30185778	763	-	3	6,67,2	0,3774,5733	16.0143	22.9261	42.8128	39.9772	COPRS	0.752629	5.31004e-12	2.1238e-10	11.2749
764	chr8	67971590	67974368	764	-	2	90280	0,2498	64.1669	69.6175	55.0504	80.8541	COPS5	-0.277255	4.94593e-05	0.000661466	4.30575
765	chr11	67207905	67209549	765	-	5	5120182130113	0,690,898,1298,1531	41.5348	34.8278	23.3899	26.6995	CORO1B	-0.327637	0.00120958	0.0102938	2.91736
766	chr11	67203355	67203730	766	-	1	375	0	5.59404	2.82285	12.3499	3.70626	CORO1B,PTPRCAP	0.733258	0.00500263	0.0320723	2.3008
767	chr12	109072071	109072121	767	-	1	50	0	9.87183	9.4985	6.54917	12.5581	CORO1C	-0.834858	5.82479e-06	9.75232e-05	5.23472
768	chr14	70837286	70837511	768	-	1	225	0	11.8462	11.0244	9.2811	13.2058	SYNJ2BP	-0.49474	0.00294762	0.0210638	2.53053
769	chr8	100899766	100905935	769	-	3	80,145,69	0,4369,6100	98.3893	150.717	77.3176	143.753	COX6C	-0.142842	0.00723698	0.042631	2.14044
770	chrX	77154964	77155064	770	+	1	100	0	16.9284	22.2776	11.8634	23.6409	COX7B	-0.457413	0.000605569	0.00578489	3.21784
771	chr4	166300209	166300384	771	+	1	175	0	4.13154	5.07349	6.2872	3.95814	CPE	0.761691	0.00289267	0.0207451	2.5387
772	chr5	37226928	37227472	772	-	2	247128	0,416	22.8515	24.0323	35.59	30.5497	CPLANE1	0.399789	0.000166407	0.00192963	3.77883
773	chr14	92609472	92621649	773	+	3	166101183	0,11229,11994	34.9902	51.8794	59.7658	65.4893	CPSF2	0.552954	1.79251e-12	7.53435e-11	11.7465
774	chr12	69652486	69653969	774	+	3	388116146	0,721,1337	80.2543	95.6335	81.8459	122.846	CPSF6	-0.170531	0.00316933	0.0222293	2.49903
775	chr12	69656269	69663468	775	+	2	73177	0,7022	66.0316	103.721	83.0434	123.998	CPSF6	0.195594	0.000883488	0.00795104	3.0538
776	chr11	61183713	61183838	776	-	1	125	0	12.5409	10.3759	8.98171	12.81	CPSF7	-0.631507	0.000171302	0.00198119	3.76624
777	chr11	61171944	61179265	777	-	3	232,168,25	0,6465,7296	74.77	62.2171	96.254	77.0398	CPSF7	0.221123	0.000532587	0.00516598	3.27361
778	chr1	53676026	53676301	778	+	1	275	0	6.32528	2.97543	4.7154	4.10207	CPT2	-0.728547	0.00720025	0.0424948	2.14265
779	chr16	1723987	1724812	779	+	1	825	0	12.5409	6.48492	20.8451	7.55645	CRAMP1	0.679988	0.000142577	0.00168609	3.84595
780	chr9	131870199	131870299	780	-	1	100	0	6.72747	8.01078	6.36205	5.43345	CRAT	0.604625	0.00541034	0.0341798	2.26678
781	chr2	208394685	208394735	781	+	1	50	0	13.784	19.9888	17.7763	19.7188	CREB1	0.491147	0.000220303	0.00247401	3.65698
782	chr2	208394835	208420353	782	+	2	23,2	0,25516	7.53184	12.2451	9.01914	10.4351	CREB1	0.655047	0.000273612	0.00296799	3.56286
783	chr2	208440108	208441359	783	+	2	70,5	0,1246	4.78967	2.7847	3.51784	4.64182	CREB1	-1.05146	0.000255393	0.00279552	3.59279
784	chr2	208441634	208462221	784	+	3	15151584	0,594,20003	35.2827	11.1388	33.5317	15.2209	CREB1	-0.409679	0.00143947	0.0118703	2.8418
785	chr9	35732662	35732837	785	+	1	175	0	14.5518	11.8636	23.1653	15.8686	CREB3	0.387273	0.00617861	0.0378611	2.20911
786	chr9	35733440	35735188	786	+	2	42,83	0,1665	11.4806	22.3539	18.4125	28.8585	CREB3	0.454508	0.000491581	0.0048298	3.3084
787	chr11	46342311	46342686	787	+	1	375	0	165.262	87.3938	59.6161	53.255	CREB3L1	-0.591896	1.96253e-20	1.54118e-18	19.7072
788	chr16	3808931	3820583	788	-	4	42,190,180,13	0,8789,10243,11639	91.479	157.278	135.661	221.512	CREBBP	0.240253	4.06003e-07	8.48416e-06	6.39147
789	chr16	3777505	3779605	789	-	1	2100	0	133.745	50.1246	149.845	79.8105	CREBBP	-0.376481	3.72955e-10	1.19971e-08	9.42834
790	chr11	85374682	85376107	790	-	1	1425	0	411.144	176.237	400.435	158.11	CREBZF	0.247096	7.74497e-12	3.05739e-10	11.111
791	chr11	85370832	85370857	791	-	1	25	0	4.02186	6.79009	6.9234	7.26859	CREBZF	0.774516	0.000696458	0.00650017	3.15711
792	chr2	36582920	36583220	792	+	1	300	0	39.1948	22.3158	41.241	12.1623	CRIM1	0.662326	1.26529e-08	3.32e-07	7.89781
793	chr22	21272344	21304743	793	+	3	189466745	0,15722,31654	93.0877	53.9774	131.956	65.6692	CRKL	0.371944	4.44064e-09	1.2404e-07	8.35255
794	chr20	20016879	20019066	794	-	3	127,249,74	0,1087,2113	38.3173	66.1843	52.6927	81.9695	CRNKL1	0.274608	0.000236025	0.00262386	3.62704
795	chr19	18794489	18853820	795	+	2	149101	0,59230	14.369	14.2287	6.69886	11.5866	CRTC1	-0.715326	2.63552e-05	0.000381614	4.57913
796	chr22	25849384	25851686	796	+	2	17,8	0,2294	6.58122	5.60755	3.9295	6.04516	CRYBB2P1	-0.686645	0.00433401	0.0284724	2.36311
797	chr1	115292816	115300608	797	-	2	12,63	0,7729	49.6882	73.8899	36.5631	72.7219	CSDE1	-0.25404	0.000821535	0.00748197	3.08537
798	chr1	115263333	115267916	798	-	3	5,120,75	0,3170,4508	97.2924	169.562	71.9286	160.521	CSDE1	-0.221593	2.81688e-05	0.000404951	4.55023
799	chr17	80202292	80206771	799	-	3	415,64,21	0,1559,4458	52.6132	34.9041	54.3768	34.6157	CSNK1D	0.220536	0.00993323	0.0545401	2.00291
800	chr17	80201017	80202267	800	-	1	1250	0	93.8555	55.2744	86.2245	68.6558	CSNK1D	-0.266919	4.15891e-05	0.000569675	4.38102
801	chr22	38687321	38687921	801	-	1	600	0	23.2537	16.67	35.8894	22.2736	CSNK1E,TPTEP2-CSNK1E	0.376269	0.0012368	0.0104891	2.9077
802	chr15	64499761	64508818	802	-	3	32,235,58	0,6327,8999	16.0143	7.62932	12.9486	10.8309	CSNK1G1	-0.680518	4.89859e-05	0.000656727	4.30993
803	chr19	1941320	1978329	803	+	3	97,452,26	0,28186,36983	105.044	40.0158	84.3533	41.0927	CSNK1G2	-0.347701	2.50313e-06	4.56501e-05	5.60152
804	chr19	1981117	1981167	804	+	1	50	0	1.71843	1.83104	3.10618	1.61924	CSNK1G2	1.13595	0.00438544	0.0287247	2.35799
805	chr16	58199523	58199548	805	-	1	25	0	6.54466	6.7138	8.27066	13.6736	CSNK2A2	-0.535269	0.00626935	0.0382593	2.20278
806	chr16	58192236	58199473	806	-	3	21,94,10	0,5721,7227	21.133	20.561	24.8494	37.3145	CSNK2A2	-0.465036	3.44019e-05	0.000481387	4.46342
807	chr15	75982683	75983108	807	-	1	425	0	23.6558	4.53944	6.69886	2.5548	CSPG4	-0.875982	0.000418722	0.00423462	3.37807
808	chr8	68062120	68071312	808	+	4	50,113,150,87	0,4138,8561,9105	37.4398	68.969	45.8067	73.2976	CSPP1	0.320673	3.01047e-05	0.000429425	4.52137
809	chr3	39183991	39184916	809	-	1	925	0	5.15529	1.98362	23.7641	6.1891	CSRNP1	0.730752	0.00580313	0.0360833	2.23634
810	chr10	53457495	53459355	810	-	1	1860	0	361.236	132.903	375.361	131.626	CSTF2T	0.234215	4.00978e-09	1.12718e-07	8.39688
811	chr4	1205682	1206057	811	-	1	375	0	28.4821	21.6673	41.4656	25.1162	CTBP1	0.497115	2.62713e-06	4.73248e-05	5.58052
812	chr4	1204738	1206040	812	+	2	6219	0,1083	27.6777	17.7382	40.3803	21.374	CTBP1-AS	0.324386	0.00393688	0.0263338	2.40485
813	chr10	126673335	126674010	813	-	1	675	0	101.826	33.6453	166.835	44.0793	CTBP2	0.444884	8.98389e-10	2.74962e-08	9.04654
814	chr16	67604726	67645854	814	+	4	17,117,790,1	0,324,40000,41127	165.627	120.619	215.935	147.819	CTCF	0.24115	6.21571e-08	1.47963e-06	7.20651
815	chr16	67663381	67671848	815	+	3	55162258	0,7211,8209	93.3802	129.088	113.469	154.655	CTCF	0.169655	0.000878678	0.00792067	3.05617
816	chr18	77488929	77513944	816	+	3	140167293	0,7425,24722	39.8529	33.1875	45.0583	34.184	CTDP1	0.28437	0.00171138	0.0137377	2.76665
817	chr12	58216684	58217860	817	-	2	826174	0,1002	404.891	94.2983	456.084	104.675	CTDSP2	0.185919	2.16469e-05	0.000319093	4.6646
818	chr18	46388018	46388218	818	+	1	200	0	8.62871	11.444	6.77371	6.94474	CTIF	0.539432	0.00567929	0.0354727	2.24571
819	chr5	138090830	138118886	819	+	3	22,107,21	0,26781,28035	28.5918	40.3209	27.3568	50.8441	CTNNA1	-0.262525	0.00552333	0.0348231	2.2578
820	chr5	138160281	138160331	820	+	1	50	0	12.029	12.7791	9.09399	16.1564	CTNNA1	-0.579147	0.000306444	0.00327472	3.51365
821	chr5	138266558	138268600	821	+	3	66,135,24	0,1708,2018	44.6792	42.7623	41.3159	54.1186	CTNNA1	-0.284324	0.000580489	0.00557119	3.23621
822	chr3	41280641	41280866	822	+	1	225	0	25.0452	22.0106	36.6753	22.5974	CTNNB1	0.660642	1.85692e-09	5.46357e-08	8.73121
823	chr3	41281091	41281391	823	+	1	300	0	83.5084	45.2418	101.643	48.5772	CTNNB1	0.288141	4.39955e-05	0.000599289	4.35659
824	chr20	36355780	36365791	824	+	3	24,189,12	0,5500,9999	155.536	210.569	159.8	211.077	CTNNBL1	0.177802	1.69659e-05	0.000258198	4.77042
825	chr11	57584076	57584551	825	+	1	475	0	63.8379	67.405	64.9677	54.1186	CTNND1,TMX2-CTNND1	0.479993	9.08054e-12	3.55284e-10	11.0419
826	chr11	57529348	57583393	826	+	2	243,7	0,54038	32.3211	50.1628	28.966	41.6325	CTNND1	0.254358	0.00558669	0.035053	2.25285
827	chr11	10794155	10795664	827	+	3	47147106	0,518,1403	69.8706	121.192	75.3715	118.744	CTR9	0.274396	2.60148e-06	4.69394e-05	5.58478
828	chr20	57570314	57576530	828	-	4	500,163,151,11	0,1379,2343,6205	192.062	128.935	168.482	110.576	CTSZ	0.192268	3.39841e-05	0.000477053	4.46872
829	chr11	70255994	70260750	829	+	2	72103	0,4653	60.3279	89.4919	52.1688	100.285	CTTN	-0.214885	0.00117972	0.0101138	2.92822
830	chr11	70263155	70275273	830	+	7	74,111,111,111,56,70,117	0,2696,3350,4420,5890,8282,12001	537.137	903.387	563.79	971.58	CTTN	0.130029	7.03531e-10	2.1713e-08	9.15272
831	chr11	70275298	70279259	831	+	3	7,90,53	0,1998,3908	79.9984	128.783	91.9129	136.268	CTTN	0.213349	8.92034e-05	0.00111024	4.04962
832	chr11	70281384	70281859	832	+	1	475	0	24.6064	30.441	40.3429	32.9605	CTTN	0.750065	4.81087e-14	2.35391e-12	13.3178
833	chr1	112997073	113000472	833	+	2	1051920	0,1479	323.942	197.027	281.09	163.363	CTTNBP2NL	0.208632	1.80668e-08	4.6197e-07	7.74312
834	chr10	35305133	35305208	834	-	1	75	0	18.1715	23.5364	14.3333	26.2317	CUL2	-0.400699	0.00145917	0.0120102	2.8359
835	chr13	113883760	113883957	835	+	2	73,2	0,195	5.59404	3.39505	3.40557	3.88618	CUL4A	-0.760642	0.00685204	0.040866	2.16418
836	chr11	107975242	107975392	836	+	1	150	0	2.66905	0.68664	1.16014	1.04351	CUL5	-1.6963	0.00143087	0.0118082	2.8444
837	chr6	43191113	43192216	837	+	3	22,74,229	0,719,874	22.4493	18.1959	24.7746	17.092	CUL9	0.392893	0.00148034	0.012171	2.82964
838	chr11	94705320	94706449	838	-	2	37,13	0,1116	10.3837	11.1006	7.59703	13.2418	CWC15	-0.537278	0.00205618	0.0158983	2.68694
839	chr2	180809777	180815565	839	-	3	665,221,14	0,5461,5774	211.879	148.962	272.37	189.415	CWC22	0.127178	0.00134564	0.011235	2.87107
840	chr17	36981433	36981583	840	-	1	150	0	8.22653	12.7791	11.4517	13.1698	CWC25	0.600509	0.000328408	0.00346579	3.48359
841	chr5	64079706	64103433	841	+	8	100,99,104,70,80,31,158,8	0,1601,2644,5071,16368,17422,20349,23719	141.35	196.76	156.132	206.615	CWC27	0.193226	5.35805e-06	9.07414e-05	5.27099
842	chr11	107325214	107328542	842	-	3	84111105	0,1177,3223	7.42216	8.58298	11.4517	9.93134	CWF19L2	0.540712	0.00329212	0.0228666	2.48252
843	chr2	172409947	172411370	843	+	2	63337	0,1086	74.4044	83.5029	58.9425	86.5754	CYBRD1	-0.261034	5.18633e-05	0.000689023	4.28514
844	chr7	25163349	25164872	844	-	3	119,177,54	0,220,1469	140.217	171.24	187.306	229.896	CYCS	0.12224	0.00345846	0.0237952	2.46112
845	chr8	145688200	145689223	845	-	2	34,16	0,1007	1.24312	1.29698	3.36814	1.40334	CYHR1	1.33438	0.00277336	0.0200786	2.55699
846	chr17	76778261	76778386	846	-	1	125	0	16.0874	9.11703	18.0383	9.82339	CYTH1	-0.424487	0.00771149	0.0447321	2.11286
847	chr17	76671453	76671778	847	-	1	325	0	16.8552	16.2123	20.4708	15.6526	CYTH1	0.496435	0.000215601	0.00242615	3.66635
848	chr19	48972564	48975672	848	+	4	219,148,67,91	0,1045,1295,3017	92.978	111.312	127.503	149.762	CYTH2	0.160556	0.00178902	0.0142315	2.74738
849	chr19	48983864	48984789	849	+	1	925	0	191.66	47.7595	466.226	89.454	CYTH2	0.538149	2.42058e-22	2.08652e-20	21.6161
850	chr14	59830380	59835651	850	+	3	120171284	0,3766,4987	71.3697	61.9119	52.3185	39.0417	DAAM1	0.335697	9.65307e-06	0.00015492	5.01533
851	chr5	39389223	39390662	851	-	3	2,81,117	0,730,1322	37.5861	58.1354	16.3916	34.112	DAB2	-0.307377	0.00250191	0.0185579	2.60173
852	chr5	39383140	39383365	852	-	1	225	0	26.6174	37.3455	11.8634	23.9647	DAB2	-0.394117	0.00114083	0.00984158	2.94278
853	chr5	39381639	39383115	853	-	2	79396	0,1080	39.7067	19.9507	16.3542	12.3422	DAB2	-0.42907	0.000908121	0.00813952	3.04186
854	chr3	49548231	49571183	854	+	2	212954	0,19998	401.893	238.416	259.272	202.261	DAG1	-0.226728	5.2382e-11	1.87041e-09	10.2808
855	chr3	49572558	49572933	855	+	1	375	0	28.1896	16.6319	14.3333	13.7096	DAG1	-0.536405	7.57094e-05	0.000961265	4.12085
856	chr5	10761195	10761270	856	-	1	75	0	22.303	33.0731	25.2236	28.1028	DAP	0.300857	0.00514984	0.0328443	2.28821
857	chr5	10681191	10748303	857	-	3	90,43,17	0,2449,67095	18.0984	19.6455	12.6118	19.9706	DAP	-0.38334	0.00446008	0.0291185	2.35066
858	chr19	3958500	3959625	858	-	1	1125	0	87.3474	22.392	80.9851	15.5087	DAPK3	0.427025	2.37327e-05	0.000347748	4.62465
859	chr19	1407759	1417506	859	+	2	42,8	0,9739	14.0765	18.3104	16.2419	17.4518	DAZAP1	0.38028	0.0055834	0.0350424	2.2531
860	chr17	42786032	42786696	860	+	2	175,25	0,639	32.5405	27.847	34.5048	22.4894	DBF4B	0.561098	6.48772e-08	1.5394e-06	7.18791
861	chr2	120124552	120124652	861	+	1	100	0	40.2551	33.4545	17.6266	23.0652	DBI	-0.56833	1.95717e-07	4.32755e-06	6.70837
862	chr2	120129958	120129983	862	+	1	25	0	25.7033	41.5798	16.953	22.8493	DBI	0.380497	0.000749726	0.00691069	3.1251
863	chr5	176889424	176894584	863	-	5	3,64,152,78,103	0,4348,4487,4831,5057	1421.69	1550.01	971.522	1046.42	DBN1	0.144936	1.43385e-19	1.06535e-17	18.8435
864	chr5	176885643	176886617	864	-	3	65,171,14	0,455,960	69.9072	67.9009	33.9808	46.3103	DBN1	-0.452034	8.61265e-09	2.3093e-07	8.06486
865	chr3	51457289	51457664	865	-	1	375	0	11.5171	3.24246	6.2872	3.31045	DCAF1	-0.737846	0.00410812	0.0272836	2.38636
866	chr3	51440582	51450837	866	-	4	247,102,74,102	0,9250,9864,10153	96.3783	156.592	98.6117	137.24	DCAF1	0.369205	6.18997e-13	2.71477e-11	12.2083
867	chr14	24584580	24586197	867	+	2	378,72	0,1545	61.8635	76.9035	60.2897	72.0742	DCAF11	0.224062	0.000946734	0.00844104	3.02377
868	chr4	17805395	17805470	868	-	1	75	0	3.21749	2.17435	2.3577	3.45438	DCAF16	-0.975506	0.00400152	0.0267014	2.39778
869	chr1	160232215	160232339	869	-	1	124	0	31.9555	20.294	20.2837	23.8208	DCAF8	-0.874327	3.25748e-14	1.62601e-12	13.4871
870	chr1	160187059	160188124	870	-	2	439,11	0,1054	36.7817	22.4302	46.892	24.9003	DCAF8	0.366288	0.000302587	0.00323857	3.51915
871	chr17	43101655	43101955	871	-	1	300	0	30.8221	27.3511	10.6284	16.5882	DCAKD	-0.656287	5.67739e-07	1.15895e-05	6.24585
872	chr3	98620286	98620536	872	-	1	250	0	28.0433	16.2886	41.6153	16.5882	DCBLD2	0.319816	0.00682257	0.0407563	2.16605
873	chr12	2062422	2064665	873	-	2	32,68	0,2175	7.42216	6.90453	5.05221	8.67193	DCP1B	-0.738905	0.000555544	0.00536038	3.25528
874	chr12	2061597	2062247	874	-	1	650	0	11.115	6.52306	8.45778	8.49201	DCP1B	-0.607349	0.00160256	0.0130253	2.79518
875	chr2	74596495	74600067	875	-	8	123,105,160,79,205,198,192,13	0,596,817,1097,1252,1610,2168,3559	766.676	1121.09	661.728	941.21	DCTN1	0.205388	8.57682e-27	8.96989e-25	26.0667
876	chr2	74592340	74593098	876	-	3	28,143,79	0,301,679	214.84	360.523	185.21	301.359	DCTN1	0.212706	1.62086e-09	4.82041e-08	8.79026
877	chr12	57939809	57940283	877	-	2	70,5	0,469	31.078	32.272	27.0948	39.2216	DCTN2	-0.323332	0.00102317	0.00895962	2.99005
878	chr12	57927060	57932040	878	-	7	26,145,161,99,62,102,5	0,675,1014,1778,2206,2471,4975	83.545	111.769	87.7963	116.693	DCTN2	0.171141	0.00229469	0.0173236	2.63928
879	chr1	85870166	85930652	879	-	2	23227	0,60259	28.8477	34.1793	39.3324	41.0927	DDAH1	0.243294	0.00935342	0.0518505	2.02903
880	chr1	85824508	85870066	880	-	2	22,3	0,45555	19.5974	31.1657	25.7476	35.3354	DDAH1	0.331107	0.00208745	0.0160489	2.68038
881	chr1	20976993	20977743	881	-	1	750	0	132.283	52.2608	148.423	57.6809	PINK1-AS	0.178966	0.00424641	0.0280472	2.37198
882	chr1	162752850	162753650	882	+	1	800	0	209.356	235.937	362.936	364.869	DDR2	0.279198	7.24126e-17	4.47599e-15	16.1402
883	chr20	3172441	3185325	883	-	7	26,39,123,102,113,204,143	0,3034,3435,8205,8546,11417,12741	187.967	184.858	253.621	203.556	DDRGK1	0.422371	1.57531e-27	1.71243e-25	26.8026
884	chr2	15767242	15769734	884	+	5	27,73,73,43,9	0,1326,1519,1678,2483	37.513	65.9554	36.5256	57.7529	DDX1	0.276579	0.000702433	0.00654442	3.1534
885	chr12	31236816	31240897	885	+	4	179,87,158,26	0,700,1086,4055	148.297	212.972	168.669	210.393	DDX11	0.370955	2.53831e-19	1.85473e-17	18.5955
886	chr12	9589591	9590660	886	-	3	109,87,54	0,407,1015	37.3667	61.7975	38.4717	51.3479	DDX12P	0.475677	8.09418e-09	2.18622e-07	8.09183
887	chr22	38895449	38902124	887	-	3	55151169	0,1685,6506	105.592	146.712	128.85	151.885	DDX17	0.403992	9.02724e-17	5.53345e-15	16.0444
888	chr2	118572391	118575297	888	+	2	47278	0,2628	32.1749	52.8712	38.6214	57.1772	DDX18	0.273004	0.00128721	0.0108251	2.89035
889	chr16	70404153	70407150	889	+	3	1351921323	0,1121,1674	237.765	263.593	191.311	260.95	DDX19A	-0.1423	8.72795e-05	0.0010906	4.05909
890	chr16	70333073	70348846	890	+	3	184,49,42	0,13438,15731	51.0045	42.8005	38.5465	47.3898	DDX19B	-0.387965	3.25044e-06	5.72902e-05	5.48806
891	chr16	70363896	70367893	891	+	4	75163192470	0,1728,2974,3527	250.342	274.503	196.475	280.668	DDX19B	-0.226398	1.69298e-10	5.76529e-09	9.77135
892	chr10	70719584	70721841	892	+	2	421,4	0,2253	159.924	186.46	188.017	198.231	DDX21	0.264129	1.38202e-10	4.75772e-09	9.85949
893	chr10	70737427	70742726	893	+	4	17,135,45,428	0,1170,3865,4871	198.643	225.637	239.325	249.471	DDX21	0.25329	6.57369e-12	2.60434e-10	11.1822
894	chr12	49231333	49245940	894	-	7	107,139,66,94,111,209,74	0,391,2293,2462,6389,8023,14533	422.514	627.092	397.104	543.993	DDX23	0.279208	2.6809e-28	3.04946e-26	27.5717
895	chr12	49230810	49231308	895	-	3	10,113,2	0,253,496	33.8567	59.585	30.0139	49.8726	DDX23	0.240617	0.00602957	0.037218	2.21971
896	chr14	94526472	94547548	896	-	5	487,154,525,723,84	0,786,1970,18898,20992	404.562	270.574	432.582	301.538	DDX24	0.0914527	0.00243216	0.0181565	2.61401
897	chr20	47835881	47841657	897	+	6	197,147,60,166,47,8	0,2107,3612,3923,5600,5768	451.362	729.286	481.195	768.635	DDX27	0.176978	2.19382e-14	1.1078e-12	13.6588
898	chr20	47852988	47858705	898	+	5	59,107,103,95,86	0,2497,2784,5441,5631	339.189	552.515	365.144	590.303	DDX27	0.166898	3.58076e-10	1.15521e-08	9.44602
899	chrX	41207343	41207393	899	+	1	50	0	8.37278	8.85001	7.18537	12.0184	DDX3X	-0.561083	0.00275837	0.0200234	2.55935
900	chr17	61889524	61896022	900	+	5	44,227,111,99,969	0,1063,3398,4703,5529	705.799	360.104	750.048	389.481	DDX42	0.128134	2.93384e-07	6.32238e-06	6.53256
901	chr5	134094593	134113365	901	+	6	52,189,144,97,166,102	0,5000,8013,11999,14792,18670	370.011	590.852	506.868	651.51	DDX46	0.455204	5.14406e-76	2.02703e-73	75.2887
902	chr12	12978951	12982573	902	+	3	53130217	0,1228,3405	51.3701	97.6171	50.4473	89.0222	DDX47	0.243933	0.000362906	0.00376151	3.44021
903	chr17	62496146	62498586	903	-	5	298,225,60,62,30	0,520,1981,2133,2410	564.084	936.575	847.013	1416.69	DDX5	0.115581	1.4143e-09	4.23464e-08	8.84946
904	chr10	70661070	70670083	904	+	3	157,297,21	0,5396,8992	50.7851	65.9936	53.4412	63.5102	DDX50	0.256453	0.000448143	0.00447069	3.34858
905	chr12	124103279	124104912	905	+	3	105293402	0,699,1231	109.395	47.111	139.142	53.7948	DDX55	0.283962	1.6043e-05	0.000245847	4.79472
906	chr1	200635114	200635983	906	-	2	765,10	0,859	15.1368	11.2532	14.8573	15.9405	DDX59	-0.390308	0.00853804	0.0484077	2.06864
907	chr11	118622322	118625554	907	-	2	484141	0,3091	152.465	41.2746	200.554	41.4885	DDX6	0.501975	1.48928e-13	7.06751e-12	12.827
908	chr19	42703274	42706158	908	-	2	707,18	0,2866	23.0343	5.60755	26.6832	4.28199	DEDD2	0.716292	0.000232608	0.0025924	3.63338
909	chr6	18225865	18264761	909	-	11	96,69,149,136,189,121,95,110,102,154,146	0,539,10817,11746,24016,30096,30726,32318,32669,38208,38750	1281.07	1823.41	1721.12	2084.72	DEK	0.359879	5.50164e-155	6.38972e-152	154.26
910	chr5	141318305	141318330	910	+	1	25	0	2.70561	3.62392	3.40557	2.48283	DELE1	1.04298	0.00115946	0.00997241	2.93575
911	chr7	140301204	140302329	911	-	1	1125	0	318.421	109.29	282.176	100.357	DENND2A	0.116735	0.00883733	0.0496597	2.05368
912	chr11	8734265	8737340	912	-	4	17,45,97,191	0,1279,1891,2884	20.7309	20.2177	11.4517	16.5522	DENND2B	-0.399271	0.0037033	0.0250968	2.43141
913	chr12	123238312	123253355	913	+	6	42,20,85,84,117,27	0,8421,9079,11538,13722,15016	73.9656	135.916	86.711	145.264	DENR	0.257686	2.817e-06	5.03751e-05	5.55021
914	chr15	89074415	89074640	914	-	1	225	0	1.35281	0.91552	2.208	0.53975	DET1	1.62909	0.00381107	NA	2.41895
915	chr22	20073284	20074206	915	+	1	922	0	73.8925	97.8078	85.3637	101.041	DGCR8,MIR1306,MIR3618	0.328409	2.77909e-08	6.95307e-07	7.5561
916	chr17	54939995	54940070	916	+	1	75	0	0.62156	0.95366	2.88163	1.69121	DGKE	1.521	0.00385326	NA	2.41417
917	chr11	46401060	46401847	917	+	2	58467	0,320	20.219	9.00259	31.1366	9.67946	DGKZ	0.505991	0.000809939	0.00739774	3.09155
918	chr1	55316074	55316574	918	-	1	500	0	32.4674	49.5906	23.6144	29.6141	DHCR24	0.436832	9.92131e-06	0.000158993	5.00343
919	chr1	55315449	55316049	919	-	1	600	0	33.0524	43.2964	24.9617	27.0233	DHCR24	0.418462	2.93127e-05	0.000420028	4.53294
920	chr1	26784291	26795844	920	+	3	105108462	0,2236,11091	23.0343	19.4929	17.2524	12.81	DHDDS	0.357042	0.00734478	0.0430827	2.13402
921	chr1	26797294	26797694	921	+	1	400	0	13.7109	20.0269	15.2689	15.4727	DHDDS	0.68116	1.04312e-06	2.04427e-05	5.98167
922	chr5	79923544	79923669	922	-	1	125	0	45.776	84.838	28.7789	44.5471	DHFR	0.364611	1.28727e-05	0.000200893	4.89033
923	chr5	79923469	79923494	923	-	1	25	0	46.5439	85.5628	28.255	44.1153	DHFR	0.360866	1.64876e-05	0.000251787	4.78284
924	chr5	79922194	79922619	924	-	1	425	0	135.39	166.968	81.8084	87.7988	DHFR	0.301143	1.6222e-08	4.18681e-07	7.78989
925	chr1	12677979	12678216	925	-	1	237	0	7.31247	2.32694	9.91731	1.07949	DHRS3	1.71472	8.92082e-07	1.77188e-05	6.0496
926	chr14	60622729	60632128	926	-	2	141234	0,9165	10.1278	14.9153	26.0844	31.6651	DHRS7	0.413755	0.00215554	0.016465	2.66644
927	chr4	24578285	24586177	927	-	2	16232	0,7660	104.13	208.853	124.958	193.733	DHX15	0.537311	1.87604e-31	2.4069e-29	30.7268
928	chr4	24578010	24578085	928	-	1	75	0	9.10402	8.23966	4.34116	10.1472	DHX15	-1.23791	2.71875e-09	7.82198e-08	8.56563
929	chr10	127548338	127555627	929	-	2	206,69	0,7220	3.32717	1.98362	6.99825	2.30292	DHX32	0.986943	0.00249841	0.0185444	2.60234
930	chr10	127524905	127525055	930	-	1	150	0	1.42593	0.64849	1.98346	0.25188	DHX32	1.9295	0.00702868	0.0416381	2.15313
931	chr12	125432096	125432346	931	-	1	250	0	2.19374	0.72478	2.46997	0.25188	DHX37	1.85596	0.00696981	NA	2.15678
932	chr16	72127745	72130898	932	+	3	205342178	0,2292,2975	183.835	205.877	204.147	224.463	DHX38	0.194867	5.53504e-07	1.13515e-05	6.25688
933	chr16	72132653	72137664	933	+	9	38,119,77,156,162,108,113,138,164	0,172,449,977,1681,2331,2745,4319,4847	254.84	333.744	279.743	372.785	DHX38	0.14327	6.95469e-06	0.000114786	5.15772
934	chr16	72142719	72146763	934	+	4	105,96,122,452	0,594,2135,3592	37.0742	44.7841	42.1766	47.2098	DHX38	0.276647	0.00116588	0.0100107	2.93335
935	chr17	57679939	57684756	935	+	4	38,70,229,363	0,2536,2867,4454	97.5849	120.352	108.978	114.93	DHX40	0.347976	5.06016e-11	1.81861e-09	10.2958
936	chr17	41570046	41571093	936	+	3	362,145,43	0,766,1004	109.139	161.207	127.54	181.355	DHX8	0.213431	5.72021e-06	9.59178e-05	5.24259
937	chr1	182856312	182856562	937	+	1	250	0	36.8914	68.3968	44.7214	72.6139	DHX9	0.353644	4.95321e-06	8.4534e-05	5.30511
938	chr12	122692758	122701342	938	-	3	366,97,37	0,8276,8547	80.3275	92.8488	67.4003	112.555	DIABLO	-0.369815	8.07154e-10	2.47726e-08	9.09304
939	chr5	140966706	140998567	939	-	3	58,27,203	0,1084,31658	49.0301	48.1791	87.4594	67.5043	DIAPH1	0.504023	2.75976e-12	1.14473e-10	11.5591
940	chr5	140898547	140907160	940	-	5	16,87,136,165,21	0,5162,7057,7316,8592	166.176	326.153	222.485	443.024	DIAPH1	0.123401	0.000412138	0.00417953	3.38496
941	chr13	60498973	60545114	941	-	3	31115129	0,45104,46012	20.6943	34.6752	23.4647	32.1329	DIAPH3	0.415997	0.000113599	0.00138135	3.94462
942	chr13	60240795	60413464	942	-	6	185,86,96,136,165,7	0,107501,108066,144126,166445,172662	79.2306	106.086	83.2305	102.516	DIAPH3	0.240969	3.35894e-05	0.000473319	4.4738
943	chr14	95556764	95556964	943	-	1	200	0	17.0015	26.8933	20.7328	26.6995	DICER1	0.41298	0.000480289	0.00473783	3.3185
944	chr20	61545757	61557807	944	-	2	1,24	0,12026	7.31247	5.95087	4.97737	6.72884	DIDO1	-0.613527	0.00634523	0.0385975	2.19755
945	chr20	61521889	61522439	945	-	1	550	0	32.0286	9.4222	15.2689	8.56398	DIDO1	-0.770511	9.21555e-07	1.82222e-05	6.03548
946	chr20	61510314	61512739	946	-	1	2425	0	432.752	110.778	450.583	98.09	DIDO1	0.365001	1.40462e-17	9.08967e-16	16.8524
947	chr21	47878803	47878878	947	+	1	75	0	1.38937	2.40323	5.5013	2.91463	DIP2A	1.42459	6.68918e-05	0.000861203	4.17463
948	chr10	532435	735608	948	-	2	35175	0,202998	5.44779	6.37048	12.4621	8.81586	DIP2C	0.774686	0.000134741	0.00160374	3.8705
949	chrX	154001478	154004565	949	+	2	46104	0,2983	142.301	266.454	168.407	296.249	DKC1	0.239175	1.21096e-09	3.66561e-08	8.91687
950	chrX	154003451	154003548	950	+	1	97	0	100.802	133.551	117.548	153.648	DKC1	0.156093	0.00179528	0.0142762	2.74587
951	chr11	11985875	11986250	951	-	1	375	0	30.9683	48.4462	45.4325	57.3571	DKK3	0.474698	1.83241e-08	4.67466e-07	7.73698
952	chr8	12956908	12968265	952	-	3	1371,64,15	0,3390,11342	56.0135	39.8632	43.7859	43.7914	DLC1	-0.322846	9.47148e-05	0.0011742	4.02358
953	chr20	35127709	35128722	953	+	3	15,89,121	0,281,892	29.0305	33.1875	20.6205	32.9965	DLGAP4	-0.318418	0.00246489	0.0183635	2.6082
954	chr19	41938347	41938672	954	-	1	325	0	15.5756	16.2886	5.61357	10.687	DMAC2	-0.699457	6.45143e-05	0.000835958	4.19034
955	chr19	46285610	46285748	955	-	1	138	0	10.8956	4.31056	2.95648	3.56233	DMPK	-1.68343	4.36652e-10	1.39042e-08	9.35986
956	chr19	46283846	46285510	956	-	2	15,60	0,1604	18.3177	14.8772	10.8529	13.5656	DMPK	-0.4904	0.000994264	0.00877259	3.0025
957	chr19	46283121	46283146	957	-	1	25	0	19.963	18.9589	16.2794	21.302	DMPK	-0.343698	0.00710223	0.0420174	2.14861
958	chr14	50094854	50100735	958	-	2	19731	0,5150	26.9099	14.4957	32.2968	15.4008	DNAAF2	0.336827	0.0069653	0.0413181	2.15706
959	chr9	33026516	33030606	959	+	4	98178105169	0,294,3366,3921	649.384	1062.88	897.46	1511.4	DNAJA1	0.0920224	3.78867e-07	7.97753e-06	6.42151
960	chr19	14627470	14628414	960	-	2	388,12	0,932	86.1043	90.6744	95.6552	130.547	DNAJB1	-0.20712	0.000222629	0.00249505	3.65242
961	chr3	186288464	186288564	961	+	1	100	0	10.1643	14.5338	21.4813	21.6978	DNAJB11	0.438017	0.00196737	0.0153761	2.70611
962	chr4	100822081	100826852	962	-	3	228,173,99	0,2801,4672	28.3724	22.6972	54.5265	35.6593	DNAJB14	0.397193	5.55398e-05	0.000731699	4.2554
963	chr2	220149545	220149795	963	+	1	250	0	3.03467	2.05992	5.16449	2.05104	DNAJB2	0.90148	0.00791205	0.0456003	2.10171
964	chr1	78444891	78445880	964	+	2	412,13	0,976	13.7109	5.95087	17.215	5.61337	DNAJB4	0.579777	0.00249479	0.0185237	2.60297
965	chr9	34996456	34997315	965	+	2	407293	0,566	24.2774	12.3595	15.456	11.7305	DNAJB5	-0.407721	0.0048823	0.0314013	2.31138
966	chr7	157178997	157208756	966	+	3	21,207,47	0,23491,29712	103.654	147.856	217.769	269.837	DNAJB6	0.36515	6.11174e-17	3.82061e-15	16.2138
967	chr7	157208781	157208981	967	+	1	200	0	22.4493	31.3565	47.7154	55.6299	DNAJB6	0.414794	1.09937e-05	0.000174568	4.95886
968	chr1	6713008	6761825	968	-	6	3,129,102,74,130,37	0,962,14760,25445,27959,48780	84.0934	145.682	96.8154	142.205	DNAJC11	0.393571	8.46116e-14	4.08561e-12	13.0726
969	chr15	41067260	41099671	969	-	8	46,44,97,86,88,59,70,105	0,490,1133,1479,4160,4482,4865,32306	78.609	96.0531	60.7014	65.7771	DNAJC17	0.340593	1.56132e-07	3.52648e-06	6.80651
970	chr7	102957357	102967040	970	-	9	104,70,89,150,122,92,66,81,51	0,2698,2845,5021,5600,5792,6687,7571,9632	118.535	165.213	119.981	152.424	DNAJC2	0.241224	3.96445e-07	8.29227e-06	6.40182
971	chr5	34936322	34949712	971	+	7	49,305,152,88,159,82,65	0,1108,2640,4878,8649,9504,13325	594.211	792.877	879.909	1078.56	DNAJC21	0.248134	1.50071e-36	2.23757e-34	35.8237
972	chr1	65775611	65811358	972	+	2	10,65	0,35682	4.7531	3.9291	6.02523	3.23848	DNAJC6	0.786682	0.00343057	0.0236718	2.46463
973	chr17	40133884	40140895	973	-	5	141,147,74,92,146	0,388,1696,5952,6865	386.354	487.094	329.404	426.472	DNAJC7	0.091405	0.00100318	0.00882916	2.99862
974	chr1	28527664	28556663	974	-	9	217,76,92,72,95,67,57,102,22	0,2593,4104,7188,8818,9417,13786,27768,28977	432.679	697.129	341.268	517.149	DNAJC8	0.213006	1.30122e-16	7.84536e-15	15.8856
975	chr10	75002913	75006514	975	-	4	364,87,255,69	0,687,2766,3532	250.123	296.361	316.718	357.024	DNAJC9	0.210836	4.82597e-11	1.74296e-09	10.3164
976	chr9	131009742	131011001	976	+	3	23,12,140	0,460,1119	19.7802	24.0323	12.8364	25.2601	DNM1	-0.527719	3.35111e-05	0.000472518	4.47481
977	chr12	32832208	32854357	977	+	2	191,9	0,22140	13.4549	13.8091	9.35595	14.1414	DNM1L	-0.429725	0.00660065	0.0397751	2.18041
978	chr10	101690645	101716851	978	-	2	191881	0,24325	112.612	68.3587	203.361	116.981	DNMBP	0.239412	7.59282e-06	0.0001246	5.1196
979	chr10	101636477	101637002	979	-	1	525	0	6.36185	4.31056	12.6493	5.68533	DNMBP	0.75065	0.000760695	0.00698845	3.11879
980	chr10	101687996	101716850	980	+	4	1159110305	0,27434,28242,28549	84.0203	48.8658	155.047	82.2214	DNMBP-AS1	0.294553	2.72714e-06	4.88473e-05	5.56429
981	chr19	10270728	10291241	981	-	12	11,35,82,35,88,35,85,35,79,76,48,216	0,331,2614,3273,6545,8277,13037,13818,15487,17239,20134,20297	747.005	1151.38	929.832	1332.67	DNMT1	0.250439	8.45459e-46	1.65104e-43	45.0729
982	chr19	10262109	10265389	982	-	4	112,98,187,128	0,316,2859,3152	222.116	339.619	250.028	391.064	DNMT1	0.13451	4.23856e-05	0.000579147	4.37278
983	chr2	25456995	25458656	983	-	2	294,81	0,1580	46.7632	31.6998	32.2593	19.4309	DNMT3A	0.307856	0.00253916	0.018789	2.59531
984	chr8	25042228	25042453	984	+	1	225	0	7.75122	11.2532	16.3542	14.0694	DOCK5	0.737452	7.07658e-06	0.000116711	5.15018
985	chr8	25101201	25101226	985	+	1	25	0	4.57029	6.82824	8.12097	8.67193	DOCK5	0.651009	0.00253807	0.0187882	2.5955
986	chr8	25266327	25269526	986	+	3	129104817	0,1287,2382	20.2921	10.8336	21.4064	17.9196	DOCK5	-0.500197	0.000274053	0.00297029	3.56217
987	chr8	25270676	25270901	987	+	1	225	0	5.6306	7.59117	11.7885	10.9389	DOCK5	0.656053	0.000696199	0.00650017	3.15727
988	chr8	25270926	25271201	988	+	1	275	0	8.11684	12.9698	15.3812	17.092	DOCK5	0.653589	3.49791e-05	0.000487891	4.45619
989	chr2	74783977	74784327	989	+	1	350	0	5.22841	2.97543	4.19147	1.29539	DOK1	1.03193	0.0026239	0.0192684	2.58105
990	chr9	131851273	131851698	990	+	1	425	0	24.9721	27.2367	29.0409	27.9589	DOLPP1	0.342119	0.00130415	0.0109312	2.88467
991	chr21	34954277	34955877	991	-	3	84,82,84	0,193,1516	48.9935	95.5572	47.9399	84.8482	DONSON	0.259924	0.000202101	0.0022953	3.69443
992	chr10	103348077	103356363	992	+	3	80,81,14	0,6337,8272	14.7712	21.4765	15.3812	19.7188	DPCD	0.347152	0.00909303	0.0507861	2.04129
993	chr20	61476442	61476592	993	+	1	150	0	2.01093	2.02177	3.51784	1.79916	DPH3P1	1.11787	0.00289894	0.0207765	2.53776
994	chr19	4675763	4675913	994	-	1	150	0	4.53373	6.29419	7.55961	7.26859	DPP9	0.69657	0.00183989	0.0145627	2.73521
995	chr8	95732127	95738643	995	+	2	115,85	0,6431	10.9321	10.9481	16.7659	12.0543	DPY19L4	0.641404	5.1054e-05	0.000680232	4.29197
996	chr5	146833235	146889520	996	-	2	20480	0,55805	84.6052	78.7727	33.3072	25.8719	DPYSL3	0.231823	0.00608149	0.0374651	2.21599
997	chr11	65686896	65688084	997	+	5	118,73,94,120,45	0,354,522,917,1143	519.843	790.512	428.241	664.248	DRAP1	0.0848565	0.000265639	0.00289538	3.57571
998	chr5	31526701	31527001	998	-	1	300	0	9.21371	6.37048	5.12706	7.26859	DROSHA	-0.867599	5.44615e-05	0.000719642	4.26391
999	chr6	116691430	116720504	999	+	3	6175144	0,679,28930	27.8605	17.5474	20.6579	9.31963	DSE	0.638267	3.78544e-06	6.60342e-05	5.42188
1000	chr18	65181223	65181448	1000	-	1	225	0	3.4003	1.94548	1.45953	0.28786	DSEL	1.65924	0.00686566	0.040914	2.16332
1001	chr18	65179398	65179598	1001	-	1	200	0	2.77874	1.98362	1.87119	0.57573	DSEL	1.32977	0.00654139	0.0394612	2.18433
1002	chr20	35399362	35402163	1002	-	3	234,49,367	0,465,2434	22.9977	21.9724	24.9243	20.8342	DSN1	0.360586	0.00202059	0.0157043	2.69452
1003	chr6	56510761	56510954	1003	-	2	30,70	0,123	10.6762	12.2451	6.54917	13.0259	DST	-0.686062	0.000104186	0.00128082	3.98219
1004	chr6	56500485	56504058	1004	-	3	27,96,2	0,869,3571	20.4749	26.7407	12.275	22.4175	DST	-0.356745	0.0053025	0.0335851	2.27552
1005	chr6	56484355	56492036	1005	-	4	1158,99,108,35	0,4972,5599,7646	91.0768	77.1324	44.5718	53.7588	DST	-0.389203	3.7752e-08	9.31849e-07	7.42306
1006	chr6	56473884	56479388	1006	-	5	258,136,89,129,13	0,1340,2421,5269,5491	57.2566	71.0671	42.0644	67.2164	DST	-0.253949	0.000556684	0.00536656	3.25439
1007	chr6	56470959	56471684	1007	-	1	725	0	287.051	148.352	202.463	103.595	DST	0.131314	0.00264496	0.0193972	2.57758
1008	chr6	56382036	56394349	1008	-	6	67,120,207,242,85,104	0,262,9122,10254,11602,12209	133.745	174.902	106.957	136.556	DST	0.163959	0.000628411	0.00594901	3.20176
1009	chr6	56371288	56374635	1009	-	4	54123227196	0,176,2038,3151	103.069	139.731	74.0243	122.163	DST	-0.153568	0.00484775	0.0312313	2.31446
1010	chr6	56323443	56323568	1010	-	1	125	0	15.9046	18.8826	9.61792	16.9121	DST	-0.45775	0.00180474	0.0143416	2.74359
1011	chr7	76109970	76126663	1011	+	4	124,640,101,10	0,1854,11499,16683	35.502	14.2668	16.1297	9.10373	DTX2	-0.420596	0.00351388	0.0240959	2.45421
1012	chr3	183890883	183890908	1012	+	1	25	0	5.3381	4.425	2.46997	4.38994	DVL3	-0.97086	0.000636472	0.006015	3.19622
1013	chr14	102431034	102431059	1013	+	1	25	0	13.4184	19.0351	17.664	18.4233	DYNC1H1	0.428877	0.00153037	0.0125216	2.8152
1014	chr14	102449791	102452993	1014	+	2	155970	0,2232	183.58	217.703	204.334	251.522	DYNC1H1	0.101068	0.00812812	0.0466	2.09001
1015	chr14	102494366	102499614	1015	+	7	112,174,120,121,196,118,9	0,1509,1789,2132,4242,5035,5239	178.059	320.164	188.766	336.298	DYNC1H1	0.169391	2.88523e-06	5.13869e-05	5.53982
1016	chr16	66757220	66758584	1016	-	2	505,20	0,1344	78.865	118.521	98.1626	133.281	DYNC1LI2	0.280154	3.00384e-07	6.45431e-06	6.52232
1017	chr16	66756945	66757145	1017	-	1	200	0	32.0652	53.1763	41.5778	64.3018	DYNC1LI2	0.241943	0.00359476	0.0245438	2.44433
1018	chr17	56167646	56168071	1018	+	1	425	0	46.7632	72.3259	89.1061	116.945	DYNLL2	0.394538	1.36727e-09	4.11057e-08	8.86414
1019	chr20	33118022	33121336	1019	+	2	16,9	0,3305	1.53562	0.41961	1.45953	1.36736	DYNLRB1	-1.61109	0.00623164	NA	2.2054
1020	chr20	33122558	33122608	1020	+	1	50	0	69.505	63.3615	54.4142	71.2825	DYNLRB1	-0.355088	3.23436e-07	6.88924e-06	6.49021
1021	chr20	33123383	33128626	1021	+	2	8242	0,5001	59.9622	42.419	47.154	44.1153	DYNLRB1	-0.234982	0.00353706	0.0242173	2.45136
1022	chr21	38739149	38739224	1022	+	1	75	0	0.8775	0.68664	2.208	0.50376	DYRK1A	1.81611	0.00347806	NA	2.45866
1023	chr21	38739374	38782890	1023	+	2	556,19	0,43497	13.8571	21.0569	42.5509	26.3037	DYRK1A	1.19003	6.82942e-24	6.38579e-22	23.1656
1024	chr21	38792599	38792674	1024	+	1	75	0	6.2156	10.0326	19.3481	13.4937	DYRK1A	1.33922	8.06595e-15	4.22782e-13	14.0933
1025	chr21	38884259	38884309	1025	+	1	50	0	2.88842	1.86918	2.5074	3.59831	DYRK1A	-1.00564	0.00379679	0.0255438	2.42058
1026	chr6	20402834	20403912	1026	+	2	22,3	0,1075	5.59404	1.56401	5.95039	3.23848	E2F3	-1.36403	1.70124e-05	0.000258726	4.76924
1027	chr14	34998669	35008943	1027	-	4	12,96,182,183	0,3980,6630,10091	38.0614	31.5472	38.5091	29.4702	EAPP	0.254295	0.00761606	0.0443089	2.11827
1028	chr16	23536564	23540836	1028	-	2	136,14	0,4258	20.9868	17.3567	17.7763	11.9464	EARS2	0.455099	0.000917702	0.00821539	3.0373
1029	chr16	23535374	23536364	1029	-	2	401,24	0,966	41.9004	20.9425	33.382	13.8175	EARS2	0.41169	0.000368534	0.00380554	3.43352
1030	chr1	21545967	21545992	1030	-	1	25	0	3.83905	5.41681	5.87554	5.64935	ECE1	0.684279	0.00559373	0.0350872	2.2523
1031	chr15	74924823	74924848	1031	-	1	25	0	0.65812	0.22888	1.04787	0	EDC3	4.34342	0.00174219	NA	2.7589
1032	chr9	139757342	139760785	1032	-	4	109,161,52,153	0,397,929,3290	896.838	883.589	769.433	868.416	EDF1	-0.0613785	0.00125908	0.0106412	2.89995
1033	chr9	139756620	139757142	1033	-	2	328,22	0,500	110.711	89.9496	111.486	78.803	EDF1	0.351751	5.65981e-10	1.77156e-08	9.2472
1034	chr12	93205193	93206838	1034	-	2	17,83	0,1562	5.00904	3.43319	5.80069	6.80081	EEA1	-0.665428	0.00790257	0.0455792	2.10223
1035	chr12	93171347	93181707	1035	-	6	92,239,186,132,186,65	0,369,1543,2708,4378,10295	64.1303	69.2742	108.417	111.907	EEA1	0.179597	0.00323564	0.0225722	2.49004
[truncated: 3,076 more rows]
