# Supplementary material for: Consistent RNA expression and RNA modification patterns in cardiotoxicity induced by Matrine and Evodiamine
Source: Front Pharmacol. 2025 Jan 9;15:1485007. doi: 10.3389/fphar.2024.1485007 (PMC11755041; doi:10.3389/fphar.2024.1485007)
Supplement: Supplementary file 3 [file Table1.xlsx]

## Sheet: EV_DESeq2
	baseMean	log2FoldChange	lfcSE	stat	pvalue	padj	geneID
1	27445.3	-2.42512	0.0595862	-40.6993	0	0	SCD
2	3392.63	-3.27138	0.080722	-40.5264	0	0	GJA1
3	9641.76	4.1326	0.100839	40.9822	0	0	EGR1
4	4897.23	2.88625	0.0682898	42.2648	0	0	STC2
5	28868.1	-4.01312	0.118065	-33.9907	3.05525e-253	1.03781e-249	COL3A1
6	6679.76	-3.14546	0.0929669	-33.8342	6.20522e-251	1.75649e-247	PPL
7	1034.71	-4.81062	0.147167	-32.6881	2.30214e-234	5.58565e-231	AKR1C3
8	3447.03	-2.53552	0.0791449	-32.0364	3.39531e-225	7.20824e-222	HSPA2
9	23646.8	-3.67414	0.130346	-28.1875	8.3305e-175	1.57206e-171	COL1A2
10	2989.27	-4.0082	0.142315	-28.1643	1.60225e-174	2.72126e-171	ANXA8
11	1039.26	3.54879	0.128334	27.6526	2.59478e-168	4.00634e-165	KDM7A
12	948.851	-3.99734	0.144594	-27.6451	3.19199e-168	4.51774e-165	DCN
13	4741.26	-3.05718	0.110878	-27.5724	2.38776e-167	3.11951e-164	COL11A1
14	1609.13	4.62406	0.173297	26.6829	7.4329e-157	9.01717e-154	IL11
15	17671.5	1.49076	0.0563526	26.4541	3.27302e-154	3.70593e-151	KIF20B
16	13064.6	1.65366	0.0636601	25.9764	9.16031e-149	9.72367e-146	AURKA
17	943.644	-3.06289	0.121259	-25.259	9.02702e-141	9.01852e-138	RNF150
18	2912.27	-2.33741	0.0929536	-25.146	1.56493e-139	1.4766e-136	PRSS23
19	9171.47	1.74285	0.0695348	25.0644	1.21555e-138	1.08658e-135	NEK2
20	2567.44	-1.95526	0.07946	-24.6068	1.06728e-133	9.06335e-131	EMILIN1
21	688.472	-3.75909	0.153526	-24.4851	2.1281e-132	1.72113e-129	CCDC85A
22	1451.37	-2.75438	0.112626	-24.4559	4.35197e-132	3.35972e-129	DYSF
23	20022.6	1.5798	0.0656405	24.0675	5.48094e-128	4.04732e-125	CENPE
24	4006.85	-2.65008	0.110214	-24.0448	9.46084e-128	6.69512e-125	FADS2
25	4327.74	-1.82726	0.076818	-23.7869	4.56434e-125	3.10083e-122	MAP1A
26	2293.7	2.40251	0.101705	23.6223	2.27176e-123	1.48398e-120	RRN3
27	1569.49	2.38048	0.102461	23.233	2.11254e-119	1.32887e-116	CCND1
28	2475.79	-2.77515	0.1209	-22.9541	1.34205e-116	8.14048e-114	SLC39A10
29	19166.2	-1.8945	0.0835517	-22.6746	7.97441e-114	4.67026e-111	CHD3
30	16379.4	-1.74264	0.077696	-22.429	2.05327e-111	1.16242e-108	MYO18A
31	2634.95	-1.93136	0.0861584	-22.4164	2.72597e-111	1.49348e-108	THRA
32	19956.4	-1.57919	0.071595	-22.0572	8.1395e-108	4.32004e-105	TUBB
33	1773.63	-2.22583	0.101494	-21.9307	1.32267e-106	6.80734e-104	C14orf132
34	7135.03	1.65756	0.0762675	21.7335	9.90388e-105	4.94728e-102	KMT5A
35	89396.8	1.13171	0.0523416	21.6217	1.1234e-103	5.45139e-101	CENPF
36	753.764	-3.2977	0.153722	-21.4523	4.34217e-102	2.04854e-99	ADAMTS5
37	1705.71	-2.57339	0.121518	-21.177	1.55576e-99	7.14135e-97	GBP2
38	810.187	-4.01833	0.19	-21.1491	2.81284e-99	1.25719e-96	OLFML3
39	11451.9	-2.0274	0.0961162	-21.0933	9.1732e-99	3.99481e-96	LIG1
40	8366.3	-1.54116	0.0732343	-21.0442	2.58268e-98	1.0966e-95	LRP1
41	3153.13	-1.64189	0.0781711	-21.0038	6.05059e-98	2.50642e-95	SQLE
42	1998.69	-2.27633	0.108749	-20.932	2.73859e-97	1.10743e-94	CLSTN2
43	1469.08	2.8112	0.134363	20.9223	3.35233e-97	1.32409e-94	ETV5
44	4211.54	-1.51666	0.0728795	-20.8106	3.47185e-96	1.34013e-93	MCM5
45	1357.25	-2.25402	0.108667	-20.7425	1.43257e-95	5.40683e-93	C1orf21
46	4039.79	-1.7226	0.0831795	-20.7094	2.85041e-95	1.05242e-92	ANXA6
47	2491.81	2.95681	0.144114	20.5172	1.5123e-93	5.46486e-91	PHLDA1
48	2235.11	-2.16066	0.106051	-20.3738	2.85847e-92	1.01142e-89	IDH2
49	11243.7	-1.35075	0.0663155	-20.3686	3.17629e-92	1.10094e-89	PLXNB2
50	5626.63	-1.47531	0.0726231	-20.3146	9.56121e-92	3.24775e-89	PTK7
51	1918.76	-1.91496	0.0944882	-20.2666	2.53407e-91	8.43894e-89	AMOT
52	1718.5	1.64008	0.0825108	19.8772	6.41508e-88	2.09526e-85	GOT1
53	6365.11	-2.12018	0.106835	-19.8453	1.21014e-87	3.87792e-85	FASN
54	2682.97	-1.57334	0.0796989	-19.741	9.58057e-87	3.01327e-84	TNS3
55	66384.4	-2.33453	0.118973	-19.6223	9.97421e-86	3.08004e-83	COL1A1
56	438.042	-3.82925	0.195456	-19.5913	1.83293e-85	5.55901e-83	DPT
57	761.651	-2.69057	0.137549	-19.5607	3.34362e-85	9.96282e-83	LOXL1
58	1370.63	-2.95756	0.151351	-19.541	4.91906e-85	1.44044e-82	SYNPO
59	5243.19	1.59566	0.0820623	19.4445	3.24362e-84	9.33722e-82	FAM107B
60	7910.7	1.57308	0.0811479	19.3853	1.02728e-83	2.90789e-81	KIF14
61	875.653	-2.83618	0.147612	-19.2137	2.84199e-82	7.91284e-80	MXRA8
62	5955.14	1.37362	0.0715009	19.2112	2.98549e-82	8.17831e-80	YARS1
63	2809.8	-1.78873	0.0931186	-19.2091	3.10508e-82	8.3709e-80	EPS8L2
64	844.884	3.69988	0.193393	19.1314	1.38367e-81	3.67192e-79	TRIB3
65	2047.98	2.49801	0.131096	19.0549	5.98212e-81	1.56308e-78	PSAT1
66	4020.92	1.42333	0.0748772	19.0088	1.44257e-80	3.71222e-78	SETX
67	4731.57	-2.10623	0.111016	-18.9723	2.892e-80	7.331e-78	DPYSL3
68	3274.42	2.45346	0.129373	18.9642	3.3682e-80	8.41256e-78	GAS2L3
69	2970.02	2.67485	0.141302	18.93	6.45026e-80	1.5877e-77	UBALD2
70	4375.6	1.56096	0.0824962	18.9216	7.57726e-80	1.83846e-77	SLC7A1
71	2387.15	-1.86556	0.0992771	-18.7915	8.86645e-79	2.12096e-76	DENND2A
72	2969.14	-2.28794	0.122057	-18.7449	2.13065e-78	5.02597e-76	COL8A1
73	1299.21	-2.65355	0.141753	-18.7195	3.43391e-78	7.98925e-76	DPP4
74	3072.69	1.90919	0.10242	18.6408	1.49962e-77	3.44183e-75	CEBPG
75	945.18	-2.47608	0.132932	-18.6266	1.9554e-77	4.42807e-75	EPSTI1
76	2555.62	-1.50617	0.0808682	-18.625	2.01561e-77	4.50436e-75	CCBE1
77	1012.96	-2.69492	0.145079	-18.5755	5.07659e-77	1.11975e-74	SEMA5A
78	7055.78	-1.2491	0.067512	-18.5018	1.9957e-76	4.34552e-74	PLOD2
79	1506.94	-2.96557	0.160331	-18.4966	2.19999e-76	4.72971e-74	IL7R
80	38191.5	-1.26819	0.068767	-18.4419	6.05973e-76	1.28648e-73	COL12A1
81	1159.07	-2.6636	0.144572	-18.4241	8.41964e-76	1.76542e-73	NREP
82	4217.96	1.45468	0.0792752	18.3497	3.3169e-75	6.87002e-73	SCLT1
83	3975.03	-1.67461	0.0918126	-18.2394	2.51041e-74	5.13696e-72	DUT
84	459.99	-3.25281	0.179316	-18.1401	1.53779e-73	3.10926e-71	CD248
85	495.338	2.83648	0.156392	18.137	1.62554e-73	3.24801e-71	ERN1
86	4372.97	-1.43165	0.0789646	-18.1303	1.83638e-73	3.62663e-71	FAM114A1
87	1434.76	-2.02648	0.111856	-18.1169	2.34567e-73	4.57917e-71	PCOLCE
88	778.588	2.61661	0.144682	18.0853	4.16042e-73	8.02853e-71	SLC30A1
89	526.369	-2.66636	0.147437	-18.0847	4.20713e-73	8.02853e-71	ARSI
90	2393.81	2.49663	0.138141	18.0731	5.19237e-73	9.79857e-71	DDIT3
91	27485.5	-1.53303	0.0852248	-17.9881	2.41344e-72	4.50438e-70	MCM3
92	5225.47	-1.21701	0.0676693	-17.9847	2.56704e-72	4.73897e-70	MTSS2
93	17673.9	-2.55708	0.142805	-17.9061	1.05728e-71	1.93085e-69	COL5A1
94	919.493	-3.70896	0.207205	-17.8999	1.18082e-71	2.13352e-69	CXCL12
95	5022.01	-1.31968	0.0738756	-17.8635	2.2683e-71	4.05524e-69	MCM6
96	4871.73	1.482	0.0829657	17.8629	2.29585e-71	4.06175e-69	MARS1
97	1104.29	-2.40163	0.134471	-17.8599	2.42193e-71	4.24063e-69	ADAMTS1
98	1237.06	4.16415	0.234113	17.7869	8.92369e-71	1.54653e-68	MT2A
99	3746.12	-1.47447	0.0829539	-17.7745	1.11345e-70	1.91019e-68	MAGED1
100	5118.21	1.33856	0.0753802	17.7575	1.50769e-70	2.56066e-68	XPOT
101	3177.06	-2.11766	0.11939	-17.7374	2.15748e-70	3.62799e-68	QPRT
102	3970.55	-1.30064	0.0738741	-17.6062	2.20967e-69	3.67932e-67	MRC2
103	1080.72	-2.33358	0.132579	-17.6015	2.39969e-69	3.95692e-67	KRT80
104	8471.42	-2.01014	0.114838	-17.5041	1.33366e-68	2.17798e-66	MCM2
105	17960.2	-1.84467	0.105474	-17.4893	1.72829e-68	2.79555e-66	CCDC80
106	15719.9	1.09234	0.062871	17.3744	1.2896e-67	2.06628e-65	KIF4A
107	9676.38	1.01741	0.0585688	17.3712	1.36324e-67	2.16385e-65	CNTRL
108	1740.33	2.10459	0.12129	17.3517	1.91619e-67	3.01339e-65	IFRD1
109	22825	1.03711	0.060149	17.2423	1.27783e-66	1.99108e-64	CKAP5
110	2521.19	-1.55124	0.0900888	-17.219	1.91261e-66	2.95307e-64	HSPB1
111	1917.39	-1.43635	0.0839005	-17.1197	1.05829e-65	1.61928e-63	TTYH3
112	4878.12	1.16007	0.0678935	17.0866	1.86654e-65	2.83048e-63	PHF20L1
113	3550.43	3.61093	0.21149	17.0738	2.32696e-65	3.49744e-63	FOSL1
114	3440.06	-1.32733	0.0779009	-17.0387	4.23902e-65	6.3154e-63	GSN
115	1578.83	-2.03497	0.119517	-17.0266	5.21587e-65	7.70316e-63	ARHGEF40
116	1866.97	-2.10764	0.124238	-16.9646	1.50161e-64	2.19856e-62	PCSK9
117	8637.19	-1.87576	0.111111	-16.8819	6.11265e-64	8.87327e-62	TNNT1
118	8829.57	-1.19139	0.0708942	-16.8052	2.23682e-63	3.2195e-61	EEF1A2
119	1623.93	-1.8807	0.112035	-16.7867	3.0528e-63	4.35705e-61	UNG
120	2819.01	-1.4987	0.0901285	-16.6285	4.33129e-62	6.13023e-60	MMP2
121	7194.89	1.05033	0.0632817	16.5976	7.24741e-62	1.01727e-59	PAIP1
122	928.037	-2.18257	0.132419	-16.4823	4.91563e-61	6.84319e-59	DHCR7
123	811.088	3.20737	0.195411	16.4135	1.53162e-60	2.11489e-58	ETV4
124	2024.52	-1.53676	0.0936846	-16.4035	1.8048e-60	2.472e-58	OBSL1
125	2444.45	-2.04671	0.125296	-16.335	5.56256e-60	7.55797e-58	ATP2B4
126	7419.45	-1.0738	0.0657949	-16.3204	7.06936e-60	9.52905e-58	TYMS
127	613.569	-3.11827	0.191829	-16.2554	2.04424e-59	2.7338e-57	LUM
128	3987.66	1.23106	0.0759155	16.2162	3.87241e-59	5.1382e-57	NDE1
129	1967.82	3.37267	0.208173	16.2013	4.93959e-59	6.50341e-57	SLC7A11
130	1789.77	-1.86587	0.11528	-16.1855	6.38477e-59	8.34145e-57	CNPY4
131	2327.58	-1.65962	0.102554	-16.1829	6.65545e-59	8.62871e-57	SREBF1
132	264.86	-5.3644	0.332336	-16.1415	1.30357e-58	1.67726e-56	SYTL5
133	2951.32	-1.35945	0.0853006	-15.9372	3.49749e-57	4.46627e-55	ARHGAP18
134	10430.5	1.17622	0.0740045	15.8939	6.98072e-57	8.84781e-55	HMMR
135	860.977	-2.05222	0.129342	-15.8666	1.07966e-56	1.35829e-54	TNFRSF11B
136	1336.71	-2.00799	0.126577	-15.8637	1.1305e-56	1.4118e-54	SPEG
137	3519.42	-1.4569	0.0918674	-15.8587	1.2235e-56	1.51678e-54	ACAT2
138	2800.23	1.72692	0.10914	15.823	2.15793e-56	2.65582e-54	IER3
139	4886.35	1.37141	0.0867637	15.8063	2.81589e-56	3.44065e-54	EIF1
140	7383.62	-1.07549	0.0683417	-15.737	8.43743e-56	1.02358e-53	MAP3K20
141	1893.71	-1.97526	0.125815	-15.6997	1.51944e-55	1.83022e-53	CYB5A
142	1301.17	-3.08978	0.197945	-15.6093	6.2955e-55	7.52978e-53	RIPOR3
143	2614.28	-1.5906	0.101948	-15.6021	7.04275e-55	8.36462e-53	FAM111B
144	3788.67	-1.1182	0.0716941	-15.5968	7.65797e-55	9.03215e-53	SLC2A4RG
145	2432.84	1.21455	0.078019	15.5673	1.21359e-54	1.42149e-52	CEP104
146	5118.89	1.10176	0.0708987	15.5399	1.86225e-54	2.16633e-52	CCDC18
147	37260.2	-1.22535	0.0789664	-15.5174	2.64578e-54	3.05687e-52	FSTL1
148	2324.91	-1.28447	0.0827793	-15.5169	2.66803e-54	3.06175e-52	RNASEH2A
149	3756.15	1.33803	0.0862437	15.5145	2.76808e-54	3.15524e-52	TOMM34
150	3638.66	-1.44608	0.093313	-15.4971	3.6289e-54	4.10889e-52	FBLN2
151	5501.53	1.08713	0.0702179	15.4822	4.57304e-54	5.14361e-52	RSL24D1
152	392.047	-2.52606	0.163899	-15.4124	1.35197e-53	1.51065e-51	SEMA3D
153	2437.42	-2.63545	0.171002	-15.4119	1.36234e-53	1.51228e-51	IGFBP5
154	14339.6	0.994144	0.0645326	15.4053	1.50783e-53	1.66292e-51	AFF4
155	4069.96	1.61338	0.104815	15.3926	1.83484e-53	2.01051e-51	MTHFD2
156	572.102	3.21792	0.209856	15.334	4.53444e-53	4.93673e-51	SPRY4
157	24958.6	-1.31885	0.0861416	-15.3103	6.52842e-53	7.06234e-51	BEX3
158	1573.36	1.38692	0.0906835	15.294	8.38106e-53	9.00911e-51	TNFRSF10B
159	599.751	-2.64253	0.172998	-15.2749	1.12353e-52	1.20013e-50	FSTL3
160	442.507	-2.34341	0.154002	-15.2167	2.73861e-52	2.90704e-50	LMCD1
161	17846	-1.99569	0.131492	-15.1773	5.00157e-52	5.27619e-50	FADS1
162	36642.3	-1.62068	0.106926	-15.157	6.81071e-52	7.14032e-50	COL5A2
163	1509.98	-1.63332	0.108157	-15.1013	1.58799e-51	1.65463e-49	MEST
164	212.521	-5.48277	0.364726	-15.0326	4.49287e-51	4.65286e-49	SULF1
165	607.132	-2.21992	0.147803	-15.0194	5.47608e-51	5.63671e-49	NRBP2
166	24418.3	-1.05231	0.0703613	-14.9559	1.42615e-50	1.45914e-48	ACTG1
167	7907.75	-0.944572	0.0632206	-14.9409	1.78567e-50	1.81603e-48	HSD17B4
168	3310.21	-1.1854	0.0794309	-14.9237	2.31236e-50	2.33768e-48	FDFT1
169	461.236	2.06497	0.138868	14.87	5.16146e-50	5.18711e-48	RELB
170	229.388	-4.60953	0.310341	-14.8531	6.64309e-50	6.63684e-48	PCDH18
171	9605.58	-1.21105	0.081777	-14.8092	1.27825e-49	1.26957e-47	DHCR24
172	21897.5	-1.46089	0.0988313	-14.7817	1.9238e-49	1.89964e-47	S100A6
173	8685.14	0.901188	0.0610191	14.7689	2.32335e-49	2.28091e-47	NIBAN1
174	12772.6	0.994889	0.0673737	14.7667	2.40103e-49	2.34362e-47	CKAP2
175	166.057	5.03061	0.340699	14.7656	2.44291e-49	2.37088e-47	NR4A3
176	1891.43	-1.41314	0.0957614	-14.7568	2.77979e-49	2.6825e-47	DAPK1
177	2859.99	1.25499	0.0852333	14.7241	4.51117e-49	4.32868e-47	CDC20
178	844.734	-1.94586	0.132236	-14.7151	5.15701e-49	4.9206e-47	PRICKLE1
179	4962.57	-1.17722	0.0800472	-14.7065	5.85504e-49	5.55541e-47	ANXA1
180	1634.39	-1.81639	0.123924	-14.6574	1.20884e-48	1.14061e-46	HCLS1
181	8889.75	1.0887	0.0743178	14.6493	1.3613e-48	1.27737e-46	NDC80
182	1527.63	-1.39568	0.0953453	-14.6382	1.60317e-48	1.49606e-46	ZNF395
183	1915.1	1.37419	0.0940606	14.6096	2.44024e-48	2.26476e-46	CSNK2A2
184	444.416	-3.15031	0.216029	-14.5828	3.61299e-48	3.33494e-46	PDE5A
185	5264.14	-1.6038	0.110005	-14.5794	3.79849e-48	3.48722e-46	FDPS
186	1616.45	1.32566	0.0909377	14.5776	3.8991e-48	3.56034e-46	G2E3
187	607.086	-2.19454	0.150621	-14.5699	4.36634e-48	3.96566e-46	ITGB4
188	8875.07	1.19723	0.0821973	14.5653	4.6685e-48	4.21754e-46	CCNB1
189	2136.42	-1.8402	0.126413	-14.5571	5.26228e-48	4.72881e-46	ITGBL1
190	3046.6	1.87373	0.129138	14.5095	1.05551e-47	9.43511e-46	WARS1
191	61262.9	-1.36431	0.0942028	-14.4826	1.55993e-47	1.38711e-45	CALR
192	2060.64	1.29425	0.0894099	14.4755	1.73073e-47	1.53098e-45	TROAP
193	664.789	-2.0223	0.139747	-14.4711	1.84387e-47	1.6226e-45	EDIL3
194	2198.49	-1.68491	0.116642	-14.4452	2.68898e-47	2.35411e-45	MVP
195	6403.57	1.06904	0.0740476	14.4372	3.01969e-47	2.63007e-45	RB1CC1
196	779.277	-2.08763	0.144614	-14.436	3.07374e-47	2.66349e-45	BTN3A3
197	568.667	1.8593	0.129012	14.4118	4.36134e-47	3.76005e-45	SH3RF3
198	5673.51	1.17623	0.0816978	14.3973	5.38169e-47	4.61629e-45	PLK1
199	258.76	-3.23267	0.226895	-14.2474	4.65033e-46	3.96891e-44	MRGPRF
200	7896.83	-1.28138	0.0899494	-14.2456	4.77533e-46	4.05521e-44	S100A10
201	649.753	-2.23781	0.157407	-14.2167	7.21376e-46	6.09545e-44	IFIT1
202	2452.21	-1.19279	0.0841935	-14.1673	1.46101e-45	1.2284e-43	PFKL
203	1527.34	-2.15657	0.152415	-14.1493	1.88625e-45	1.57813e-43	LRRC45
204	2406.45	-1.31403	0.0929951	-14.1301	2.47628e-45	2.06162e-43	MME
205	1551.21	-1.78324	0.126236	-14.1262	2.61955e-45	2.17026e-43	CGN
206	2955.54	1.05613	0.0748451	14.1108	3.25702e-45	2.6853e-43	MAPKAPK2
207	968.89	-2.19532	0.155651	-14.1041	3.58121e-45	2.93832e-43	OLFML2A
208	1986.13	-1.7415	0.123895	-14.0562	7.0592e-45	5.7641e-43	HSPG2
209	21315.9	1.07016	0.076323	14.0214	1.15279e-44	9.36791e-43	ATF4
210	4516.28	1.10191	0.0786244	14.0148	1.26496e-44	1.02305e-42	FGFR1
211	1607.6	1.17465	0.0838335	14.0117	1.32148e-44	1.0637e-42	MAP1LC3B
212	12359.4	0.827975	0.0591941	13.9874	1.85968e-44	1.48985e-42	CIT
213	12156.9	0.843409	0.0603822	13.9678	2.44927e-44	1.95298e-42	SARS1
214	2249.08	1.43719	0.103305	13.9121	5.35054e-44	4.24643e-42	CFLAR
215	1828.66	-1.26392	0.0908936	-13.9055	5.86223e-44	4.63089e-42	ASAP3
216	1399.27	1.32513	0.0954805	13.8785	8.5491e-44	6.72213e-42	CCN2
217	235.731	-3.91415	0.282891	-13.8362	1.54066e-43	1.20583e-41	ECEL1P2
218	4116.06	-1.19026	0.0861102	-13.8225	1.86453e-43	1.45262e-41	SREBF2
219	7729.91	-1.51479	0.10994	-13.7783	3.44282e-43	2.67e-41	COL6A3
220	5475.49	-1.70365	0.123863	-13.7544	4.7927e-43	3.69997e-41	TMSB4X
221	3367.75	2.24041	0.163276	13.7216	7.53928e-43	5.79399e-41	NAV2
222	397.213	2.7558	0.201466	13.6788	1.35965e-42	1.04019e-40	SPHK1
223	8083.2	-1.09064	0.0797487	-13.676	1.41333e-42	1.07641e-40	SPOCK1
224	1590.9	-1.23745	0.0905607	-13.6644	1.65754e-42	1.25677e-40	LPIN1
225	10115	1.04452	0.0765136	13.6514	1.97975e-42	1.4944e-40	EIF5
226	665.43	1.98861	0.145702	13.6485	2.06036e-42	1.54837e-40	GKAP1
227	670.482	1.74835	0.128156	13.6423	2.24377e-42	1.67877e-40	SUSD5
228	2476.08	1.17709	0.0864633	13.6138	3.31544e-42	2.46971e-40	ARL13B
229	10568.7	-1.08059	0.0793921	-13.6108	3.45493e-42	2.56238e-40	TIMELESS
230	44475.6	-1.14899	0.0845028	-13.5971	4.169e-42	3.07854e-40	ACTB
231	518.945	-1.99177	0.146492	-13.5964	4.20376e-42	3.09077e-40	HCFC1R1
232	918.255	-1.62626	0.119624	-13.5948	4.30142e-42	3.14893e-40	BAHCC1
233	1227.42	-1.63758	0.120612	-13.5773	5.46388e-42	3.98277e-40	ABCA1
234	43492.8	0.822568	0.0605956	13.5747	5.65619e-42	4.10533e-40	TOP2A
235	5917.79	1.14435	0.0843496	13.5668	6.30428e-42	4.55625e-40	CDCA8
236	1839.75	-1.32021	0.0973784	-13.5575	7.1547e-42	5.14896e-40	CTIF
237	1304.73	1.49314	0.110408	13.5238	1.13152e-41	8.10873e-40	GPT2
238	1575.44	-1.53692	0.11365	-13.5232	1.14058e-41	8.13935e-40	SKP2
239	5205.47	1.48085	0.10977	13.4904	1.78096e-41	1.2656e-39	BUB1
240	43100.3	1.00675	0.0746381	13.4884	1.8313e-41	1.29595e-39	TOP1
241	2067.77	1.08262	0.0803553	13.4729	2.25925e-41	1.59216e-39	DR1
242	7527.49	-1.13382	0.0842667	-13.4551	2.87315e-41	2.01643e-39	PLS3
243	974.736	-2.25572	0.168286	-13.4041	5.71764e-41	3.99623e-39	SLC25A1
244	1077.23	-1.49	0.1117	-13.3393	1.36797e-40	9.52198e-39	DRAM1
245	1779.87	-1.15401	0.086659	-13.3167	1.85183e-40	1.28373e-38	SUMO3
246	629.188	-2.11081	0.158605	-13.3086	2.06283e-40	1.42419e-38	COL9A2
247	24588.2	2.12028	0.159418	13.3002	2.31003e-40	1.5884e-38	PPP1R15A
248	1466.56	-1.4768	0.111087	-13.2941	2.50453e-40	1.7152e-38	SDC2
249	1445.7	1.78057	0.134173	13.2707	3.42523e-40	2.33631e-38	TNFRSF12A
250	998.952	1.42219	0.107315	13.2525	4.3648e-40	2.96527e-38	ZNF777
251	919.959	1.90375	0.143863	13.2331	5.65007e-40	3.82314e-38	SESN2
252	836.633	-1.50908	0.114171	-13.2177	6.93322e-40	4.67277e-38	ABCA2
253	1680.99	1.33132	0.100894	13.1952	9.3462e-40	6.27414e-38	CENPA
254	703.818	-3.42165	0.259632	-13.1789	1.16145e-39	7.7662e-38	ADAM33
255	27049.2	0.842847	0.0639631	13.1771	1.18903e-39	7.91941e-38	BOD1L1
256	1594.93	-1.24629	0.0946689	-13.1647	1.40058e-39	9.29199e-38	CCNE2
257	15292.4	1.01599	0.0772309	13.1552	1.58794e-39	1.0494e-37	SERINC3
258	227.343	-2.95564	0.224687	-13.1545	1.6044e-39	1.05616e-37	NYNRIN
259	876.554	-1.9199	0.146077	-13.143	1.86567e-39	1.22342e-37	NRP2
260	217.093	-5.63934	0.429349	-13.1346	2.08468e-39	1.36177e-37	GASK1B
261	2073.68	1.3476	0.102718	13.1194	2.54989e-39	1.65929e-37	ATF6
262	2837.91	-1.10775	0.0844603	-13.1156	2.68129e-39	1.73813e-37	BCL9L
263	455.228	-2.03605	0.155491	-13.0943	3.54902e-39	2.29188e-37	ARMCX2
264	240.075	-4.40394	0.336721	-13.0789	4.34553e-39	2.79562e-37	SLC38A4
265	645.959	-2.79641	0.214415	-13.0421	7.05314e-39	4.5204e-37	COL16A1
266	9884.02	-1.56998	0.120689	-13.0085	1.09487e-38	6.99071e-37	GNAI2
267	6257.54	1.22142	0.0939438	13.0016	1.19739e-38	7.61666e-37	BZW1
268	2919.2	1.54178	0.118746	12.9838	1.51184e-38	9.581e-37	CCPG1
269	2744.31	1.4463	0.111482	12.9734	1.73259e-38	1.09392e-36	MYEF2
270	3211.26	-1.05643	0.0814957	-12.963	1.98439e-38	1.24825e-36	LAMA5
271	18123.6	0.810954	0.0625718	12.9604	2.05248e-38	1.28632e-36	NIPBL
272	5452.43	-1.05696	0.0816041	-12.9523	2.28049e-38	1.42397e-36	FEN1
273	19044.9	0.83656	0.0646745	12.9349	2.85883e-38	1.77855e-36	PCM1
274	1978.82	-1.51915	0.117476	-12.9315	2.98791e-38	1.85207e-36	PLXND1
275	581.246	2.14752	0.166554	12.8939	4.87398e-38	3.01017e-36	CCDC113
276	124.341	4.45616	0.346138	12.8739	6.31169e-38	3.88397e-36	EGR2
277	2355.14	-1.03579	0.0805251	-12.8629	7.27881e-38	4.46294e-36	SAMHD1
278	8520.04	-0.863255	0.0671223	-12.8609	7.46692e-38	4.56181e-36	HDAC1
279	151.914	-5.22992	0.407062	-12.848	8.83028e-38	5.3754e-36	PTPRQ
280	3170.63	-1.24082	0.0967482	-12.8253	1.18358e-37	7.1574e-36	ITGA11
281	937.454	-1.36119	0.106134	-12.8252	1.18419e-37	7.1574e-36	ECM1
282	392.62	-2.77955	0.216767	-12.8228	1.22272e-37	7.36408e-36	SEMA3E
283	8375.69	-1.34754	0.105225	-12.8063	1.51186e-37	9.07331e-36	EHBP1L1
284	724.438	-1.90605	0.148984	-12.7936	1.77927e-37	1.06406e-35	ZNF608
285	2211.86	1.34612	0.105256	12.789	1.88969e-37	1.12612e-35	UBLCP1
286	2328.02	0.991648	0.0775747	12.7831	2.03686e-37	1.20958e-35	PKD1P6-NPIPP1
287	4403.59	1.08857	0.0852576	12.7681	2.4721e-37	1.46293e-35	KPNA4
288	8141.37	-0.833929	0.0654578	-12.7399	3.54648e-37	2.09144e-35	RANBP1
289	1611.49	-1.09315	0.0858657	-12.731	3.97886e-37	2.3383e-35	GNAI1
290	3834.67	-1.09414	0.0860819	-12.7105	5.17316e-37	3.02969e-35	EPHB4
291	20283.4	1.12585	0.0886382	12.7016	5.79462e-37	3.38199e-35	CREBBP
292	199.718	-3.69203	0.290927	-12.6906	6.67033e-37	3.87976e-35	MAP2K6
293	5114.98	-1.23017	0.0969532	-12.6883	6.86366e-37	3.97858e-35	COL4A5
294	1072.36	-1.50696	0.118782	-12.6867	7.00514e-37	4.04678e-35	GBP1
295	6131.88	-1.34793	0.10627	-12.6839	7.25949e-37	4.1795e-35	LIMCH1
296	3779	0.938313	0.0740283	12.6751	8.13009e-37	4.66491e-35	DNMBP
297	7341.45	-1.03918	0.0821491	-12.6499	1.12012e-36	6.40545e-35	TNKS1BP1
298	1617.22	-1.2186	0.0965306	-12.624	1.55786e-36	8.87878e-35	GRAMD2B
299	9068.59	-0.898552	0.0711889	-12.6221	1.59525e-36	9.06144e-35	FBN1
300	4798.21	0.946206	0.0750029	12.6156	1.73256e-36	9.80858e-35	SNAPC1
301	1680.57	-1.1522	0.0914269	-12.6024	2.04753e-36	1.15532e-34	PAPSS2
302	879.186	1.89966	0.150872	12.5912	2.36146e-36	1.32804e-34	DDIT4
303	606.349	1.61246	0.12807	12.5905	2.38218e-36	1.33528e-34	LMLN
304	1881.38	-2.54647	0.20266	-12.5652	3.27949e-36	1.8322e-34	PDGFRB
305	3571.39	1.1504	0.0918456	12.5254	5.42283e-36	3.01972e-34	PCF11
306	21828.5	1.09763	0.0878382	12.496	7.85032e-36	4.35718e-34	ASPM
307	2405.85	-1.03004	0.082463	-12.491	8.36459e-36	4.6275e-34	SEPTIN6
308	8047.85	1.00305	0.080331	12.4864	8.85568e-36	4.88327e-34	PABPC4
309	1055.91	-1.39928	0.112328	-12.4571	1.27916e-35	7.0308e-34	NBPF3
310	625.998	-2.25093	0.180851	-12.4464	1.46366e-35	8.01898e-34	HMCN1
311	1445.45	-1.40184	0.112658	-12.4433	1.52081e-35	8.30529e-34	GPC1
312	389.192	-2.85671	0.229826	-12.4299	1.79919e-35	9.79408e-34	DBP
313	1173.45	-1.43267	0.115634	-12.3898	2.96952e-35	1.61132e-33	COL4A6
314	3315.63	-1.23194	0.0994897	-12.3826	3.24545e-35	1.75544e-33	SLC5A3
315	4305.34	1.46123	0.118055	12.3775	3.45854e-35	1.86476e-33	SHMT2
316	1161.24	-1.77473	0.143473	-12.3697	3.81052e-35	2.04804e-33	BTN3A1
317	1055.56	-1.79984	0.145521	-12.3682	3.88219e-35	2.07997e-33	CNTNAP1
318	154.919	-3.59632	0.290811	-12.3665	3.96737e-35	2.11893e-33	PLCD4
319	492.203	-2.26421	0.183223	-12.3577	4.42676e-35	2.35687e-33	ALDH3B1
320	2362.73	-1.19006	0.0965156	-12.3302	6.22816e-35	3.30559e-33	SLFN13
321	12464.8	1.17299	0.0952183	12.319	7.16114e-35	3.78894e-33	RBBP6
322	636.477	-1.9772	0.160508	-12.3184	7.20792e-35	3.80184e-33	CNKSR2
323	717.617	1.63983	0.133188	12.3122	7.78846e-35	4.09533e-33	OSBPL6
324	3246.14	0.989849	0.0804825	12.2989	9.17715e-35	4.81064e-33	JMY
325	3515.49	-1.00867	0.0820544	-12.2927	9.91283e-35	5.18029e-33	SGSM2
326	232.787	2.43031	0.197828	12.2849	1.09146e-34	5.68633e-33	ATE1-AS1
327	2683.66	1.06162	0.0864665	12.2778	1.19231e-34	6.19273e-33	CBL
328	1938.22	1.12495	0.0916689	12.2718	1.2829e-34	6.6429e-33	KIF18A
329	1647.73	1.17485	0.0959298	12.247	1.74319e-34	8.99889e-33	CEP112
330	1738.19	-1.4899	0.121741	-12.2383	1.94073e-34	9.9883e-33	LDLR
331	5699.2	-1.11913	0.0914746	-12.2343	2.03839e-34	1.04592e-32	MTHFD1
332	1703.7	-1.85037	0.151308	-12.2292	2.1713e-34	1.10778e-32	CCDC9B
333	1271.76	1.48568	0.121487	12.2292	2.17199e-34	1.10778e-32	PIMREG
334	5575.88	-1.25243	0.102422	-12.2282	2.19781e-34	1.11759e-32	UHRF1
335	895.888	1.4611	0.11951	12.2257	2.26544e-34	1.14854e-32	CHIC2
336	2383.36	1.06355	0.0871515	12.2035	2.97842e-34	1.50552e-32	TTBK2
337	1797.3	1.34978	0.110731	12.1897	3.52668e-34	1.77736e-32	AKIRIN1
338	251.899	-2.8809	0.23674	-12.1691	4.54334e-34	2.28296e-32	RGS4
339	1732.35	-1.32596	0.109707	-12.0864	1.2467e-33	6.24603e-32	SNRNP25
340	771.144	-1.40993	0.116687	-12.083	1.29957e-33	6.49172e-32	TPCN1
341	356.708	-2.01157	0.166508	-12.0809	1.33298e-33	6.6391e-32	PBX1
342	12416.3	0.999125	0.0827426	12.0751	1.42997e-33	7.10134e-32	SLK
343	39100.3	-0.78659	0.065275	-12.0504	1.93019e-33	9.55752e-32	PKM
344	2182.08	1.04992	0.0875034	11.9987	3.61129e-33	1.78297e-31	IFT74
345	964.543	-1.3414	0.112034	-11.9731	4.9169e-33	2.42054e-31	TSPYL4
346	1372.82	-1.23516	0.103288	-11.9584	5.86793e-33	2.88037e-31	OAS3
347	7604.01	0.839037	0.07017	11.9572	5.95308e-33	2.91375e-31	AHCTF1
348	362.961	-1.85605	0.155229	-11.9568	5.98014e-33	2.91858e-31	RASA4B
349	1473	-1.25675	0.105119	-11.9555	6.07666e-33	2.95719e-31	EBP
350	580.17	2.55744	0.214098	11.9452	6.88091e-33	3.33901e-31	TUBE1
351	3838.86	-1.09617	0.0917773	-11.9438	6.9919e-33	3.38321e-31	FLOT2
352	3926.49	0.91307	0.0764903	11.9371	7.58503e-33	3.65978e-31	IARS1
353	375.291	-1.88049	0.157578	-11.9336	7.90388e-33	3.80282e-31	S1PR5
354	944.703	1.33088	0.111707	11.9141	9.99614e-33	4.79589e-31	INPP1
355	2410.63	1.02234	0.0859229	11.8984	1.20691e-32	5.77414e-31	KBTBD2
356	986.656	-1.37648	0.115823	-11.8844	1.42706e-32	6.80822e-31	BZW2
357	12486.9	0.725252	0.0610347	11.8826	1.45714e-32	6.93222e-31	KIF11
358	6886.12	0.948481	0.0800569	11.8476	2.21479e-32	1.05073e-30	SQSTM1
359	12410.8	-1.12883	0.0952835	-11.8471	2.22891e-32	1.05448e-30	HEG1
360	5095.7	0.804242	0.0680084	11.8256	2.87797e-32	1.35776e-30	EEA1
361	22925.1	-0.711063	0.0602304	-11.8057	3.64669e-32	1.71566e-30	LAMC1
362	1378.99	-1.24715	0.105712	-11.7976	4.01534e-32	1.88388e-30	ADAM19
363	1092.97	1.38534	0.117447	11.7955	4.11772e-32	1.9266e-30	SPRED2
364	5069.54	0.928272	0.0787653	11.7853	4.64815e-32	2.1688e-30	CBFB
365	2199.86	-1.1888	0.100984	-11.7722	5.4307e-32	2.52699e-30	CADM4
366	1681.25	1.61774	0.137431	11.7713	5.48657e-32	2.54601e-30	MAP3K2
367	311.201	2.05697	0.174947	11.7577	6.45026e-32	2.98505e-30	NEK3
368	1305.11	-1.59906	0.136069	-11.7518	6.91274e-32	3.19038e-30	WFS1
369	8472.04	0.698313	0.0594817	11.74	7.95253e-32	3.66032e-30	SPDL1
370	23682.8	-0.917722	0.0782245	-11.7319	8.74646e-32	4.01486e-30	ANXA2
371	4457.42	-0.918113	0.0783849	-11.7129	1.09494e-31	5.01254e-30	RCN3
372	33277.3	-0.831051	0.0709644	-11.7108	1.12194e-31	5.12231e-30	MYL6
373	239.987	-2.7724	0.236991	-11.6984	1.29951e-31	5.91713e-30	ANXA3
374	2382.69	1.09255	0.0933978	11.6978	1.3081e-31	5.94029e-30	SCYL2
375	432.102	-1.80778	0.154599	-11.6934	1.37788e-31	6.24053e-30	BNC2
376	546.527	-2.3112	0.198032	-11.6708	1.79653e-31	8.11497e-30	TCEA3
377	1489.47	-1.27689	0.109411	-11.6705	1.80266e-31	8.12105e-30	P4HA2
378	786.617	-1.45898	0.125143	-11.6585	2.0762e-31	9.32864e-30	MEGF6
379	3715.96	1.2218	0.104917	11.6454	2.42248e-31	1.08558e-29	ZFAS1
380	3182.87	-1.3513	0.116088	-11.6403	2.57253e-31	1.14979e-29	C1orf198
381	1265.63	-1.23632	0.106364	-11.6234	3.13315e-31	1.39668e-29	XYLT2
382	3882.47	-0.977881	0.0841565	-11.6198	3.26934e-31	1.45357e-29	THBS2
383	3993.39	0.925988	0.0797378	11.6129	3.54344e-31	1.57133e-29	NBPF1
384	4982.45	1.29547	0.111736	11.594	4.42086e-31	1.95531e-29	SMTN
385	1694.68	-1.2649	0.109382	-11.5641	6.26292e-31	2.76156e-29	PDLIM1
386	1109.86	1.34556	0.116358	11.5639	6.27628e-31	2.76156e-29	EAF1
387	855.622	-1.58501	0.1372	-11.5525	7.1688e-31	3.14612e-29	SSH3
388	6254.32	-0.815042	0.0705697	-11.5495	7.42765e-31	3.25132e-29	LOXL2
389	11903.5	-1.1161	0.0966723	-11.5452	7.80916e-31	3.40953e-29	NUCB1
390	12589.9	-0.78329	0.0678744	-11.5403	8.26414e-31	3.59893e-29	XRCC5
391	274.25	-3.14577	0.272664	-11.5372	8.57156e-31	3.72326e-29	KCNK2
392	485.39	-1.93011	0.167471	-11.5251	9.86542e-31	4.27434e-29	SLC8B1
393	323.032	-2.19447	0.190517	-11.5185	1.0644e-30	4.59992e-29	ADAMTSL1
394	844.405	1.52769	0.132771	11.5062	1.22725e-30	5.29026e-29	RP9
395	843.892	-1.46543	0.127423	-11.5006	1.31052e-30	5.63488e-29	FAT4
396	668.604	-1.52545	0.132743	-11.4918	1.45076e-30	6.22214e-29	MMAB
397	2458.32	1.92369	0.167457	11.4877	1.52155e-30	6.50933e-29	ALDH1L2
398	13109.5	0.706894	0.0615386	11.487	1.53346e-30	6.54378e-29	TAX1BP1
399	1822.57	1.11543	0.0971178	11.4854	1.56292e-30	6.6528e-29	NAMPT
400	4615.74	0.776712	0.0676583	11.4799	1.66437e-30	7.06692e-29	SENP2
401	1252.48	-1.14754	0.099979	-11.4778	1.70607e-30	7.22591e-29	CDCA7
402	2280.83	1.59556	0.139348	11.4502	2.347e-30	9.91576e-29	CEP120
403	524.366	-1.50412	0.131536	-11.4351	2.79369e-30	1.17737e-28	TEF
404	1203.87	1.19211	0.104308	11.4287	3.00419e-30	1.2604e-28	BMI1
405	3190.43	1.31773	0.1153	11.4287	3.00555e-30	1.2604e-28	ZEB1
406	1301.94	-1.72823	0.151495	-11.4078	3.82124e-30	1.59852e-28	PALM
407	28419.5	-1.15116	0.100947	-11.4037	4.00833e-30	1.67267e-28	DBN1
408	10180.9	0.91328	0.0802377	11.3822	5.1296e-30	2.13532e-28	WAC
409	2130.22	1.13961	0.100193	11.3742	5.62176e-30	2.33447e-28	KRCC1
410	830.411	-1.69404	0.148962	-11.3723	5.7482e-30	2.38116e-28	TCIRG1
411	3838.85	1.35915	0.119676	11.3569	6.85069e-30	2.83095e-28	SLC3A2
412	8847.48	0.998039	0.0879375	11.3494	7.46633e-30	3.07787e-28	KNSTRN
413	11017.4	-0.752576	0.0663684	-11.3394	8.37557e-30	3.44433e-28	TTC3
414	7007.48	-0.757626	0.0668259	-11.3373	8.5732e-30	3.51708e-28	DSTN
415	15449.2	-0.969531	0.0855245	-11.3363	8.67397e-30	3.54985e-28	COL4A2
416	12533.3	0.894947	0.0789828	11.3309	9.22457e-30	3.76611e-28	NSRP1
417	22939.1	0.728818	0.0643386	11.3278	9.55285e-30	3.89078e-28	HSPA9
418	5817.81	-0.821264	0.0729275	-11.2614	2.03539e-29	8.27013e-28	CDC6
419	17803.2	0.756142	0.0672915	11.2368	2.68889e-29	1.08993e-27	CEP55
420	3104.53	-1.22891	0.109386	-11.2347	2.75463e-29	1.11392e-27	CAV1
421	1554.33	-1.09184	0.0973938	-11.2105	3.62067e-29	1.46065e-27	ANXA2P2
422	4748.23	0.898678	0.080282	11.194	4.36205e-29	1.75557e-27	BUD31
423	951.105	-1.32158	0.118303	-11.1711	5.64764e-29	2.2676e-27	CLMP
424	614.131	-1.42039	0.127213	-11.1654	6.02098e-29	2.4118e-27	ARL6IP5
425	5409.43	0.822296	0.073653	11.1645	6.08583e-29	2.43204e-27	SMAD3
426	2775.85	0.933792	0.0836804	11.159	6.47026e-29	2.5796e-27	ARIH1
427	2037.55	-1.03842	0.0931095	-11.1527	6.94611e-29	2.76283e-27	SYNGAP1
428	888.421	-1.6166	0.144978	-11.1506	7.10909e-29	2.82104e-27	PDE1C
429	2283.4	0.968753	0.0868893	11.1493	7.21967e-29	2.85825e-27	MTF2
430	2013.01	1.00639	0.0903101	11.1437	7.68616e-29	3.03585e-27	GTSE1
431	6173	-0.942988	0.0846463	-11.1403	7.98179e-29	3.14531e-27	PLCG1
432	746.652	2.13783	0.192077	11.13	8.95965e-29	3.52247e-27	ATF3
433	943.658	1.24997	0.112397	11.121	9.91336e-29	3.88842e-27	SPRED1
434	1835.67	-1.11856	0.100644	-11.114	1.07254e-28	4.19724e-27	CHML
435	22439.5	-0.778333	0.070035	-11.1135	1.07866e-28	4.20792e-27	CALM3
436	24523.4	-1.17255	0.105508	-11.1134	1.08022e-28	4.20792e-27	PLEC
437	1088.57	1.11872	0.101024	11.0738	1.6803e-28	6.5305e-27	TIPARP
438	269.708	-2.27934	0.205839	-11.0734	1.68869e-28	6.54809e-27	UBA7
439	136.433	2.90205	0.262172	11.0693	1.76838e-28	6.84149e-27	ZNF853
440	2903.55	0.975474	0.08815	11.0661	1.83255e-28	7.07363e-27	CEP290
441	3297.63	-1.04671	0.0945939	-11.0653	1.84769e-28	7.11589e-27	KRT8
442	1734.68	-1.21265	0.109636	-11.0607	1.94551e-28	7.47568e-27	IDH1
443	601.433	-2.12408	0.19223	-11.0497	2.20002e-28	8.43458e-27	PLD1
444	98.245	4.38987	0.397476	11.0444	2.33358e-28	8.92647e-27	LONRF2
445	1407.36	1.35345	0.122605	11.0392	2.47339e-28	9.44001e-27	ERRFI1
446	957.575	-1.72185	0.155989	-11.0383	2.49751e-28	9.51071e-27	CPZ
447	3529.46	0.851144	0.0771676	11.0298	2.74423e-28	1.04269e-26	WASL
448	1530.69	1.35931	0.123266	11.0274	2.81846e-28	1.0685e-26	NEK4
449	454.67	-2.20107	0.200398	-10.9835	4.58799e-28	1.73547e-26	NAT14
450	4501.48	1.05718	0.0962967	10.9783	4.85875e-28	1.8338e-26	LYAR
451	980.434	-1.7362	0.158169	-10.9769	4.93714e-28	1.85926e-26	GAS6
452	2181.41	-1.49026	0.136331	-10.9312	8.17614e-28	3.0722e-26	NME4
453	648.536	1.47054	0.134559	10.9286	8.41018e-28	3.15317e-26	RASGRF1
454	1583.85	-1.97052	0.180368	-10.925	8.75247e-28	3.27427e-26	LSS
455	191.514	-3.51872	0.322232	-10.9199	9.26373e-28	3.45792e-26	PLEKHS1
456	4135.09	-1.75451	0.160697	-10.9182	9.43924e-28	3.5157e-26	PHLDB1
457	3235.15	-0.9868	0.0904	-10.9159	9.67278e-28	3.5948e-26	BIN1
458	1128.81	-2.07225	0.189865	-10.9144	9.8428e-28	3.65e-26	FAT3
459	560.528	-1.59303	0.146043	-10.9079	1.05646e-27	3.90914e-26	SYNGR1
460	2205.53	-1.48325	0.136044	-10.9027	1.11914e-27	4.13207e-26	E2F1
461	38211.8	0.80073	0.0734469	10.9022	1.12544e-27	4.14631e-26	SMC4
462	2347.37	1.02689	0.0941998	10.9012	1.13765e-27	4.18222e-26	PTTG1
463	226.137	2.21791	0.203623	10.8922	1.25558e-27	4.60577e-26	ARRDC4
464	3800.44	0.871804	0.0801729	10.8741	1.53241e-27	5.60916e-26	TASOR2
465	2423.43	1.14705	0.105534	10.869	1.61971e-27	5.91596e-26	IDH3A
466	468.351	2.26368	0.208391	10.8626	1.73644e-27	6.32868e-26	MSRB3
467	174.113	2.48701	0.229158	10.8528	1.93348e-27	7.03173e-26	VLDLR
468	3043.34	1.01916	0.0939283	10.8504	1.98554e-27	7.20564e-26	RAPH1
469	2676.06	-1.24114	0.114397	-10.8494	2.00682e-27	7.26734e-26	ACACA
470	1668.63	-1.01898	0.0939612	-10.8447	2.11436e-27	7.6405e-26	ARHGEF17
471	4672.69	-1.11035	0.102456	-10.8373	2.29153e-27	8.26315e-26	TK1
472	1178.19	-1.25486	0.115852	-10.8316	2.43982e-27	8.77923e-26	FBLN1
473	5520.84	-0.949391	0.087654	-10.8311	2.45138e-27	8.80215e-26	SLC4A2
474	503.455	-1.92687	0.177992	-10.8256	2.60274e-27	9.32594e-26	COLEC12
475	1764.04	-1.31462	0.121477	-10.822	2.70784e-27	9.6821e-26	EPB41L1
476	252.833	-3.20371	0.296083	-10.8203	2.75829e-27	9.84177e-26	ALPP
477	398.393	-1.76625	0.163326	-10.8143	2.94674e-27	1.04921e-25	MSMO1
478	406.733	-1.69014	0.156302	-10.8133	2.97749e-27	1.05794e-25	FLRT2
479	9212.82	-1.72349	0.159575	-10.8005	3.42461e-27	1.21427e-25	KANK2
480	5044.51	1.06077	0.0982552	10.7961	3.59195e-27	1.27095e-25	NUF2
481	1316.62	-1.72627	0.159986	-10.7902	3.8313e-27	1.35282e-25	ADM
482	257.637	-2.50739	0.232389	-10.7896	3.85335e-27	1.35778e-25	GALNT5
483	8129.43	-1.20573	0.111816	-10.7832	4.13394e-27	1.45364e-25	ACLY
484	2978.07	-1.43996	0.134444	-10.7105	9.08746e-27	3.18887e-25	MDK
485	48379.4	-0.79407	0.0741688	-10.7062	9.51405e-27	3.33168e-25	HSPA8
486	707.355	-1.34393	0.125568	-10.7028	9.87265e-27	3.45015e-25	ADGRB2
487	8409.94	0.765638	0.0715472	10.7012	1.00512e-26	3.50532e-25	PPFIA1
488	1867.65	1.406	0.131524	10.6901	1.13289e-26	3.94281e-25	CDKN3
489	639.719	-1.60645	0.150482	-10.6753	1.32763e-26	4.61113e-25	CNN1
490	3263.94	-0.869069	0.0815187	-10.661	1.54963e-26	5.37121e-25	MAGED2
491	11041.7	-1.14018	0.106983	-10.6576	1.6064e-26	5.55665e-25	TCEAL3
492	4949.33	-0.920537	0.086443	-10.6491	1.76131e-26	6.08008e-25	HELLS
493	472.973	-2.15565	0.202479	-10.6463	1.81511e-26	6.2531e-25	CCDC28B
494	1162.45	-1.4908	0.140059	-10.644	1.85896e-26	6.38652e-25	C1S
495	1560.4	1.11057	0.104339	10.6439	1.86136e-26	6.38652e-25	GIT1
496	894.256	-1.2645	0.119041	-10.6224	2.34555e-26	8.03162e-25	TBC1D2
497	4225.21	0.788922	0.074275	10.6216	2.3639e-26	8.07815e-25	GPATCH11
498	4618.79	0.980513	0.092347	10.6177	2.46555e-26	8.40862e-25	IQGAP3
499	4550.87	-1.35298	0.127505	-10.6111	2.64509e-26	9.00284e-25	TCEAL8
500	304.623	-1.74686	0.16478	-10.6011	2.9446e-26	1.00022e-24	ISG15
501	1938.61	-1.05512	0.0995579	-10.598	3.04385e-26	1.03187e-24	WDR76
502	637.047	-1.52892	0.144325	-10.5936	3.19163e-26	1.07981e-24	CHN1
503	1057.76	-1.55488	0.146792	-10.5924	3.23342e-26	1.09178e-24	CSPG4
504	1048.18	-1.9036	0.180023	-10.5742	3.92625e-26	1.32308e-24	ARHGEF9
505	1473.54	1.12229	0.106207	10.567	4.24046e-26	1.42614e-24	CEP170B
506	18170.3	0.714994	0.0677354	10.5557	4.78118e-26	1.60481e-24	METAP2
507	729.483	-1.41338	0.134094	-10.5402	5.63639e-26	1.88813e-24	APOL1
508	48200.2	0.636017	0.0603595	10.5371	5.82412e-26	1.94718e-24	H1-0
509	2617.93	1.07188	0.101728	10.5367	5.85251e-26	1.95283e-24	WWC3
510	373.403	1.77879	0.168901	10.5316	6.17861e-26	2.0576e-24	TESK1
511	730.918	-1.42338	0.135259	-10.5234	6.74292e-26	2.24113e-24	SMIM10
512	1717.56	-1.44734	0.137549	-10.5224	6.81343e-26	2.26014e-24	NTN4
513	1420.44	1.13524	0.107946	10.5168	7.23202e-26	2.39432e-24	CREBRF
514	1994.81	-0.925566	0.0880194	-10.5155	7.33079e-26	2.4206e-24	ALPK2
515	513.622	1.72103	0.163668	10.5154	7.33991e-26	2.4206e-24	IL4R
516	733.116	1.17525	0.11188	10.5046	8.22704e-26	2.70791e-24	CKS2
517	214.057	-2.25559	0.215004	-10.4909	9.5086e-26	3.12368e-24	STARD4-AS1
518	1212.02	-1.09439	0.104323	-10.4904	9.55887e-26	3.13413e-24	LAYN
519	879.853	1.26943	0.121119	10.4809	1.05739e-25	3.46026e-24	VANGL1
520	498.591	-1.83846	0.175436	-10.4794	1.074e-25	3.50787e-24	UNC93B1
521	557.968	-1.48751	0.142112	-10.4672	1.22252e-25	3.98528e-24	SAMD9L
522	188.57	-2.30486	0.220406	-10.4573	1.3561e-25	4.41225e-24	RARRES2
523	138.555	-2.7565	0.264131	-10.4361	1.69615e-25	5.5081e-24	KIT
524	2703.3	0.943891	0.0906016	10.418	2.05126e-25	6.6486e-24	MTIF2
525	95.5441	-4.76738	0.457889	-10.4116	2.19387e-25	7.09726e-24	H19
526	5277.75	0.784667	0.0753804	10.4094	2.24581e-25	7.25148e-24	SNX9
527	4380.96	0.773261	0.0743033	10.4068	2.3079e-25	7.43784e-24	CWC22
528	5746.47	-1.00718	0.0968921	-10.3949	2.61552e-25	8.41325e-24	PLCB3
529	1341.4	-0.963063	0.0926942	-10.3897	2.76272e-25	8.86996e-24	RARS2
530	5750.52	0.684589	0.0659795	10.3758	3.19565e-25	1.02405e-23	H3-3B
531	1101.44	1.30353	0.125769	10.3645	3.59717e-25	1.15055e-23	CCSAP
532	154.818	2.93102	0.282825	10.3634	3.63944e-25	1.16188e-23	FOSB
533	3465.46	1.08257	0.104492	10.3603	3.75626e-25	1.19693e-23	STK24
534	508.054	-1.91297	0.184665	-10.3592	3.80283e-25	1.2095e-23	PPFIA3
535	710.433	1.63746	0.158271	10.3459	4.36774e-25	1.38657e-23	FOS
536	1512.79	-1.13493	0.109749	-10.3412	4.58769e-25	1.45368e-23	FHOD1
537	3446.47	-1.12512	0.108802	-10.341	4.59859e-25	1.45442e-23	PAGR1
538	235.617	-1.91642	0.185417	-10.3358	4.85571e-25	1.53289e-23	PHACTR1
539	904.721	1.0863	0.105145	10.3315	5.07672e-25	1.59968e-23	FZD7
540	7710.29	-0.799339	0.0774448	-10.3214	5.63887e-25	1.77353e-23	RNF213
541	4561.08	-0.812216	0.0787755	-10.3105	6.31658e-25	1.98301e-23	CYTH3
542	364.934	-2.60323	0.252944	-10.2917	7.67956e-25	2.40645e-23	SLIT3
543	7900.9	-0.974572	0.0947648	-10.2841	8.31049e-25	2.59936e-23	PPME1
544	2262.18	-0.884751	0.0860993	-10.2759	9.04636e-25	2.82433e-23	OGDH
545	11934.8	0.697274	0.0678935	10.2701	9.60963e-25	2.99468e-23	DDR2
546	14469	1.53571	0.149569	10.2676	9.86436e-25	3.06843e-23	UBE2S
547	3020.21	-1.08262	0.105463	-10.2654	1.00854e-24	3.13144e-23	MTCL1
548	4760.69	0.909421	0.0886065	10.2636	1.02817e-24	3.18659e-23	NUP98
549	1181.34	-1.33953	0.130605	-10.2564	1.10801e-24	3.42778e-23	ZNF618
550	3325.31	1.94125	0.18943	10.2479	1.2099e-24	3.73616e-23	VEGFA
551	1531.14	1.13978	0.111228	10.2472	1.21808e-24	3.75461e-23	CMSS1
552	18026.6	-0.834283	0.0814518	-10.2427	1.27673e-24	3.92825e-23	MYBL2
553	8432.56	-0.787524	0.0769333	-10.2365	1.3614e-24	4.18119e-23	LDHA
554	16094.9	0.847733	0.0828353	10.234	1.39694e-24	4.28261e-23	KIF23
555	359.368	-2.03419	0.198804	-10.2321	1.42328e-24	4.35549e-23	PLEKHA6
556	1128.26	1.28163	0.125334	10.2257	1.52185e-24	4.64876e-23	CFAP97
557	55241.7	0.586661	0.057396	10.2213	1.59214e-24	4.85475e-23	PRC1
558	9879.23	-1.06021	0.10385	-10.2091	1.80477e-24	5.49322e-23	PXDN
559	286.376	-1.92518	0.188667	-10.2041	1.90039e-24	5.77391e-23	LZTS1
560	7721.51	-0.795542	0.0780507	-10.1926	2.13897e-24	6.48719e-23	RRM2
561	467.673	-2.27314	0.223183	-10.1851	2.31117e-24	6.99694e-23	CPA4
562	12976	0.623759	0.0612669	10.181	2.41072e-24	7.28534e-23	GSPT1
563	499.239	-1.7882	0.175918	-10.165	2.84213e-24	8.57383e-23	CFB
564	831.788	1.26072	0.12411	10.1581	3.04905e-24	9.18175e-23	CDK8
565	99.8325	-3.51462	0.346171	-10.1528	3.21858e-24	9.6751e-23	P4HA3
566	867.732	-1.5102	0.148824	-10.1475	3.39791e-24	1.01961e-22	TNS2
567	169.734	-2.67788	0.263972	-10.1446	3.50276e-24	1.04922e-22	PLAC8
568	5622.64	0.699359	0.068957	10.142	3.59811e-24	1.07588e-22	ZMYND11
569	8390.58	0.85521	0.0844645	10.1251	4.27597e-24	1.27633e-22	HJURP
570	465.728	-1.62405	0.160409	-10.1244	4.30645e-24	1.28317e-22	RIBC2
571	1285.54	0.985461	0.0973425	10.1236	4.3396e-24	1.29078e-22	ZKSCAN5
572	1457.33	1.1945	0.118052	10.1184	4.57798e-24	1.35931e-22	KCMF1
573	445.195	-1.50907	0.149157	-10.1173	4.63099e-24	1.37265e-22	OSBPL5
574	551.121	-1.46559	0.144952	-10.1108	4.94604e-24	1.46348e-22	CENPX
575	6250.56	-0.6699	0.0663023	-10.1037	5.3189e-24	1.57106e-22	CRTAP
576	3847.11	0.857999	0.0849372	10.1016	5.43647e-24	1.603e-22	UBE2C
577	11795.1	-0.629885	0.062371	-10.099	5.58089e-24	1.64274e-22	ATP1A1
578	913.578	1.04842	0.103878	10.0927	5.94997e-24	1.74834e-22	SOCS7
579	7356.2	0.686826	0.0680554	10.0922	5.98408e-24	1.75533e-22	ECT2
580	1507.23	0.92756	0.0919138	10.0916	6.0162e-24	1.76171e-22	SH3RF1
581	16462.6	0.708278	0.0702183	10.0868	6.31897e-24	1.84718e-22	AARS1
582	1402.74	1.07875	0.107029	10.079	6.84337e-24	1.99704e-22	LRIF1
583	1003.28	1.09699	0.108864	10.0767	7.00298e-24	2.03768e-22	IFT46
584	6481.31	0.695266	0.0689977	10.0767	7.00662e-24	2.03768e-22	PSMC1
585	522.36	-1.84162	0.182841	-10.0722	7.33011e-24	2.12811e-22	NLRC5
586	3279.18	0.965067	0.0958558	10.0679	7.65931e-24	2.21989e-22	SLMAP
587	3967.3	0.848105	0.0843721	10.052	9.00574e-24	2.60568e-22	ATF7IP
588	1306.42	1.26469	0.12586	10.0484	9.34065e-24	2.69799e-22	CYLD
589	426.202	2.00206	0.199304	10.0452	9.64164e-24	2.7802e-22	NHS
590	842.756	-1.8397	0.183163	-10.044	9.75934e-24	2.80937e-22	MVD
591	1533.46	-1.007	0.100301	-10.0398	1.01839e-23	2.92662e-22	TWIST1
592	653.72	-1.81236	0.180528	-10.0392	1.02496e-23	2.94053e-22	BDKRB2
593	305.666	-2.441	0.243196	-10.0372	1.04654e-23	2.99737e-22	PRRT2
594	861.472	1.25229	0.124829	10.032	1.10252e-23	3.15238e-22	SEC11C
595	1911.56	0.853994	0.085147	10.0296	1.12926e-23	3.22343e-22	SDCCAG8
596	1826.73	-0.882598	0.0880327	-10.0258	1.17405e-23	3.34566e-22	DOCK11
597	407.631	-2.28051	0.22765	-10.0176	1.27561e-23	3.62896e-22	TRIM22
598	1833.2	-0.853214	0.0853084	-10.0015	1.50076e-23	4.26235e-22	DNM1
599	4056.36	1.24284	0.124287	9.9998	1.52713e-23	4.33e-22	ARHGEF2
600	232.628	-2.04675	0.204888	-9.98963	1.69217e-23	4.78997e-22	LIPH
601	1340.14	0.901035	0.0902271	9.9863	1.74992e-23	4.94521e-22	ATL2
602	710.029	-1.40112	0.140385	-9.98057	1.85395e-23	5.23048e-22	THBS3
603	1829.8	-0.893079	0.0894904	-9.97961	1.87203e-23	5.27272e-22	PAICS
604	802.148	1.17419	0.117673	9.97838	1.89538e-23	5.32966e-22	SERPINB8
605	947.396	1.6551	0.166043	9.96787	2.10705e-23	5.91506e-22	TLE3
606	7443.25	-1.11165	0.111646	-9.95685	2.3541e-23	6.59769e-22	PDE4DIP
607	6283.83	0.807645	0.0811525	9.95218	2.46715e-23	6.90314e-22	CFAP36
608	138.534	-4.53236	0.455603	-9.94805	2.57163e-23	7.18364e-22	FCHO1
609	3178.98	0.738369	0.0742877	9.93931	2.80762e-23	7.83e-22	GPBP1L1
610	5996.14	0.62566	0.0629506	9.9389	2.8192e-23	7.84938e-22	CIP2A
611	2037.39	-0.962945	0.0969466	-9.93274	2.99899e-23	8.33631e-22	GNPTAB
612	8679.7	-0.772944	0.0779229	-9.91936	3.42964e-23	9.5178e-22	FAT1
613	710.951	1.41791	0.143031	9.91332	3.64339e-23	1.00945e-21	SPA17
614	1307.26	-0.955723	0.0964314	-9.91091	3.7324e-23	1.03243e-21	ZNF367
615	4391.79	0.691837	0.0698138	9.90975	3.77595e-23	1.04278e-21	ITSN2
616	2203.63	0.823269	0.0831146	9.90522	3.95102e-23	1.08935e-21	KLC2
617	1441.21	-1.08815	0.109878	-9.90324	4.03023e-23	1.10939e-21	ARL3
618	2207.42	-0.947228	0.0957598	-9.89171	4.52256e-23	1.2429e-21	CNPY3
619	1718.14	-0.989786	0.10011	-9.88697	4.74146e-23	1.30095e-21	ATP1B1
620	168.368	2.70667	0.274289	9.86795	5.73215e-23	1.57024e-21	FAM167A
621	2043.74	-0.93633	0.0948964	-9.86687	5.79435e-23	1.58472e-21	SHB
622	7092.44	0.750663	0.07611	9.86288	6.02941e-23	1.64636e-21	STX16
623	1220.61	1.08528	0.110055	9.86122	6.12982e-23	1.67109e-21	ODC1
624	1976.99	1.14442	0.116166	9.85159	6.74688e-23	1.83636e-21	MEF2A
625	2545.77	1.20241	0.122077	9.8496	6.88207e-23	1.87016e-21	AGO2
626	239.833	-2.25628	0.22918	-9.84501	7.20299e-23	1.95424e-21	PPFIA4
627	665.938	1.37321	0.139493	9.84424	7.25856e-23	1.96618e-21	BTG1
628	1057.66	0.980073	0.0998222	9.81819	9.40183e-23	2.54269e-21	USP12
629	2117.72	0.843457	0.0859327	9.81532	9.67321e-23	2.61192e-21	DBF4B
630	6194.58	-0.672704	0.06854	-9.81476	9.72709e-23	2.6223e-21	MYO1C
631	153.684	-2.29238	0.23362	-9.81241	9.95626e-23	2.67983e-21	TACSTD2
632	16408.9	-1.06446	0.108621	-9.79978	1.12832e-22	3.03218e-21	PIEZO2
633	6907.04	1.07087	0.1093	9.79749	1.15421e-22	3.09685e-21	PPP1R10
634	674.193	1.50597	0.153735	9.79589	1.17263e-22	3.14133e-21	TGIF1
635	1114.61	1.25529	0.128186	9.79277	1.20942e-22	3.23478e-21	PDGFA
636	5358.49	-0.699519	0.0714343	-9.79247	1.21293e-22	3.23906e-21	PRKCA
637	3436.09	-1.09134	0.111496	-9.7881	1.26652e-22	3.37685e-21	PRDX5
638	610.954	-1.44991	0.148153	-9.78653	1.28631e-22	3.42425e-21	LPAR1
639	1109.93	-1.45333	0.148844	-9.76409	1.60551e-22	4.26728e-21	ACSF2
640	2864.94	0.837616	0.085871	9.75435	1.76735e-22	4.69012e-21	PCNX1
641	439.205	-1.95615	0.200665	-9.74833	1.87523e-22	4.96862e-21	RUNX1T1
642	21924.5	0.600525	0.0616095	9.74727	1.89486e-22	5.01283e-21	PRRC2A
643	13300.5	-0.732454	0.0752526	-9.73328	2.17472e-22	5.73928e-21	MSH6
644	286.354	-2.25885	0.232076	-9.73321	2.17622e-22	5.73928e-21	CAVIN2
645	2000.92	0.851913	0.0875318	9.73261	2.18896e-22	5.76393e-21	BRAP
646	44233.8	-1.30117	0.133712	-9.73109	2.22205e-22	5.84198e-21	CALD1
647	3108.61	-1.26365	0.129877	-9.7296	2.25478e-22	5.91889e-21	PPP1R7
648	576.023	1.3861	0.142477	9.72854	2.27838e-22	5.97161e-21	APLF
649	4354.49	-0.817754	0.0840586	-9.72838	2.28209e-22	5.97212e-21	PCNA
650	178.79	-3.08112	0.316721	-9.72818	2.28638e-22	5.97414e-21	ASIC1
651	2356.89	-0.856227	0.0881995	-9.70784	2.79177e-22	7.28348e-21	COPS6
652	4119.63	-0.709773	0.0731365	-9.70478	2.87696e-22	7.49421e-21	ZC3H7B
653	36514.6	0.744106	0.0766785	9.70423	2.89247e-22	7.52308e-21	TPX2
654	785.007	1.14619	0.118184	9.69829	3.06581e-22	7.96172e-21	MAP2K3
655	1108.67	-1.22564	0.126437	-9.69362	3.20955e-22	8.32229e-21	SRPX2
656	542.419	-1.2335	0.127293	-9.69027	3.31635e-22	8.5861e-21	TRIM5
657	182.531	-2.84356	0.293467	-9.68953	3.3407e-22	8.63598e-21	LRRC7
658	8517.94	0.951324	0.0982006	9.68756	3.40556e-22	8.79027e-21	TCEA1
659	634.575	-1.36	0.140389	-9.68737	3.41211e-22	8.79381e-21	GALNT6
660	381.768	1.63911	0.169316	9.68073	3.64095e-22	9.36938e-21	LEF1
661	14995.1	0.993138	0.102601	9.67965	3.67982e-22	9.45509e-21	POLR2A
662	5398.31	0.802722	0.0829385	9.67852	3.7206e-22	9.54541e-21	BRD4
663	5725.23	0.622209	0.0643151	9.67439	3.87398e-22	9.92394e-21	RNF10
664	15803.6	0.796639	0.0824534	9.66169	4.38559e-22	1.12176e-20	DDX21
665	33615.9	1.09702	0.113589	9.65781	4.55479e-22	1.16329e-20	HNRNPH3
666	576.991	1.91532	0.198666	9.64088	5.37249e-22	1.37006e-20	CREB5
667	80.4459	3.75602	0.389807	9.63559	5.65674e-22	1.44039e-20	CFAP70
668	367.717	-1.97253	0.204778	-9.63252	5.82806e-22	1.48179e-20	GALK1
669	944.231	-1.26159	0.131162	-9.61857	6.67526e-22	1.69466e-20	AHDC1
670	1855.54	0.99953	0.103967	9.61394	6.98217e-22	1.76993e-20	CLUAP1
671	7464.09	0.936217	0.0976128	9.59113	8.71245e-22	2.20525e-20	ESF1
672	6743.05	-0.686369	0.071566	-9.59072	8.74764e-22	2.21086e-20	SLBP
673	710.591	1.33585	0.13943	9.58074	9.63516e-22	2.43155e-20	CDK17
674	822.679	1.14546	0.119568	9.57999	9.70542e-22	2.44565e-20	TMEM127
675	5476.91	-0.791131	0.082718	-9.56419	1.13082e-21	2.8453e-20	ITPR3
676	4895.5	-1.25532	0.131401	-9.55336	1.25558e-21	3.15454e-20	CDC45
677	261.572	1.9072	0.199726	9.54909	1.30835e-21	3.28228e-20	NPIPB2
678	1399.22	-1.005	0.105266	-9.54723	1.33213e-21	3.33701e-20	CUL7
679	89.6205	-4.33424	0.454797	-9.53005	1.57208e-21	3.93229e-20	COL9A3
680	262.119	-2.17067	0.227873	-9.5258	1.63769e-21	4.09037e-20	ZNF804A
681	17839.1	-0.644642	0.0678471	-9.50141	2.07076e-21	5.16443e-20	PARP1
682	85.6801	-3.7906	0.398996	-9.50035	2.09181e-21	5.20929e-20	SEMA6D
683	230.64	2.59807	0.273484	9.4999	2.10095e-21	5.22439e-20	HES1
684	475.365	-1.37586	0.144865	-9.49748	2.15037e-21	5.33946e-20	DSEL
685	2120.83	1.04796	0.110343	9.49724	2.15534e-21	5.34398e-20	TECPR2
686	898.867	1.48521	0.156623	9.48271	2.4777e-21	6.13429e-20	RUNX1
687	2179.61	-1.17768	0.124218	-9.48081	2.52327e-21	6.23803e-20	TRIP6
688	2013.45	0.854565	0.0901521	9.47914	2.56384e-21	6.3291e-20	FGFR1OP
689	367.375	-1.67565	0.176836	-9.47571	2.64954e-21	6.53118e-20	ENPP1
690	4855.45	0.712697	0.0752476	9.47136	2.76236e-21	6.79942e-20	SEL1L
691	1696.13	0.986331	0.10419	9.46664	2.88993e-21	7.10313e-20	FNIP1
692	995.453	1.29474	0.136859	9.46038	3.06837e-21	7.53081e-20	SLC2A3
693	573.112	-1.65799	0.175373	-9.45408	3.25886e-21	7.9868e-20	DCHS1
694	1300.73	1.04133	0.110204	9.44905	3.41923e-21	8.36776e-20	CD55
695	110.058	-2.85776	0.302662	-9.44208	3.65466e-21	8.93104e-20	NYAP1
696	1506.14	0.96986	0.102744	9.43954	3.74417e-21	9.13664e-20	AHR
697	3322.86	-0.990333	0.104953	-9.436	3.87293e-21	9.43728e-20	GLS
698	2309.01	-1.00408	0.106447	-9.4326	4.0006e-21	9.7344e-20	IGFBP4
699	42048.7	0.631264	0.0669291	9.43183	4.02985e-21	9.79156e-20	PRRC2C
700	6476.55	0.9307	0.0986799	9.43151	4.04243e-21	9.80809e-20	ARID4A
701	552.305	-1.44216	0.15303	-9.42401	4.34193e-21	1.05197e-19	MVK
702	305.292	-1.67151	0.177537	-9.41499	4.73125e-21	1.14467e-19	ALDOC
703	1615.59	0.939629	0.0998672	9.40878	5.01906e-21	1.21257e-19	FMNL1
704	536.456	-1.56276	0.166214	-9.40205	5.35102e-21	1.29093e-19	SHROOM2
705	1048.74	-0.974406	0.103646	-9.40125	5.39181e-21	1.29893e-19	GPRC5B
706	2783.12	-0.869234	0.0924965	-9.39747	5.58884e-21	1.34449e-19	TAGLN2
707	1401.37	-0.880125	0.0937954	-9.38346	6.38449e-21	1.53372e-19	TNC
708	579.303	1.26652	0.135071	9.3767	6.80675e-21	1.63285e-19	SLC1A4
709	3296.92	0.833571	0.0888997	9.37653	6.8179e-21	1.63322e-19	WDR70
710	369.915	1.80128	0.192173	9.37319	7.03716e-21	1.68337e-19	TRMO
711	427.24	-1.94048	0.207166	-9.36677	7.47838e-21	1.7864e-19	IFI44
712	7209.23	0.66934	0.0715013	9.36123	7.88165e-21	1.88008e-19	CEP350
713	5752.03	-0.94817	0.101308	-9.3593	8.0265e-21	1.91195e-19	HSPA1A
714	606.4	-1.29823	0.138749	-9.35669	8.22717e-21	1.95701e-19	ZNF821
715	419.42	-1.47455	0.157855	-9.34114	9.52993e-21	2.26373e-19	KCTD7
716	5399	0.727654	0.077955	9.33428	1.01684e-20	2.41202e-19	GCC2
717	330.448	1.43923	0.154251	9.33048	1.05396e-20	2.49658e-19	CDC14A
718	122.278	-2.59631	0.278291	-9.32949	1.06379e-20	2.51636e-19	ARHGEF16
719	1258.84	0.878327	0.094147	9.32931	1.06563e-20	2.5172e-19	FAM83G
720	1520.45	-1.16474	0.124959	-9.32095	1.15307e-20	2.71997e-19	CC2D2A
721	4552.35	-0.738262	0.0792194	-9.31921	1.17213e-20	2.76109e-19	DBI
722	4981.84	-0.786777	0.0844336	-9.31829	1.1823e-20	2.78119e-19	RBBP4
723	4336.94	0.760651	0.0816513	9.31584	1.20993e-20	2.84224e-19	NDEL1
724	3165.74	0.791474	0.0849669	9.31509	1.21854e-20	2.85852e-19	FXR2
725	997.963	-1.08573	0.116635	-9.30878	1.29313e-20	3.0293e-19	MOV10
726	85.6617	3.22466	0.346441	9.30797	1.30303e-20	3.04831e-19	C2CD4D-AS1
727	779.659	1.22467	0.131634	9.30357	1.35812e-20	3.17281e-19	PCK2
728	339.715	-1.51713	0.163072	-9.30341	1.3601e-20	3.17307e-19	CAND2
729	1736.2	0.827185	0.0889195	9.30262	1.37025e-20	3.19237e-19	SMN2
730	2017.03	1.32424	0.142435	9.29719	1.44201e-20	3.35495e-19	CBLL1
731	706.213	-1.17771	0.126677	-9.297	1.44467e-20	3.35654e-19	FSCN1
732	1262.62	-1.26013	0.135676	-9.28779	1.57518e-20	3.65475e-19	P3H3
733	403.946	-1.5486	0.166829	-9.28258	1.65425e-20	3.83299e-19	ANKRD30B
734	30777.9	-1.50485	0.162155	-9.28035	1.68929e-20	3.90884e-19	SPARC
735	251.072	-1.74866	0.188477	-9.27783	1.72964e-20	3.99676e-19	CBX2
736	256.156	-2.34795	0.253153	-9.27483	1.77908e-20	4.10543e-19	BCHE
737	1879.38	0.801754	0.0864761	9.27139	1.83727e-20	4.23395e-19	STRBP
738	210.196	-2.30974	0.249588	-9.25421	2.1582e-20	4.96678e-19	PPP1R3C
739	6761.47	0.783917	0.0847294	9.25201	2.20303e-20	5.06309e-19	BIRC5
740	173.848	-3.76918	0.40761	-9.24703	2.30819e-20	5.29761e-19	PLCB2
741	776.683	-1.11166	0.120261	-9.24369	2.38144e-20	5.45509e-19	DDAH2
742	379.825	-1.44939	0.1568	-9.24361	2.38323e-20	5.45509e-19	SMARCD3
743	3642.45	0.814469	0.0882293	9.23128	2.67427e-20	6.11302e-19	HAX1
744	100.131	3.00422	0.325765	9.22206	2.91458e-20	6.65339e-19	NR4A1
745	1160.22	-1.02556	0.111263	-9.21747	3.04187e-20	6.93465e-19	NSDHL
746	1174.13	1.37817	0.149687	9.20702	3.35297e-20	7.63361e-19	INTS2
747	7271.12	-0.650801	0.0707348	-9.20058	3.56013e-20	8.09441e-19	THBS1
748	130.098	-3.10784	0.337852	-9.19884	3.61821e-20	8.21547e-19	NES
749	1624.5	1.01343	0.110325	9.1858	4.08486e-20	9.26265e-19	LARP1B
750	805.602	-1.40511	0.153095	-9.17802	4.391e-20	9.94356e-19	TNFAIP2
751	2357.34	0.848151	0.0924195	9.17719	4.42495e-20	1.00071e-18	NFKB2
752	2119.26	0.871271	0.0950263	9.16874	4.786e-20	1.08092e-18	TNKS
753	2175.04	0.821627	0.0896183	9.16807	4.81551e-20	1.08614e-18	UBR1
754	6409.19	1.15169	0.125658	9.16526	4.94272e-20	1.11336e-18	HMGB3
755	911.296	1.32091	0.144139	9.16419	4.99185e-20	1.12293e-18	IER2
756	1115.13	-0.909923	0.0995265	-9.14252	6.10151e-20	1.37074e-18	AKR1B1
757	1142.29	1.22433	0.13401	9.13612	6.47324e-20	1.45233e-18	CSNK1G1
758	763.522	-1.41816	0.155268	-9.13363	6.62401e-20	1.4842e-18	PAFAH1B3
759	1229.38	-1.14397	0.125274	-9.13176	6.73951e-20	1.50809e-18	WDR34
760	797.898	1.04448	0.114524	9.12013	7.50366e-20	1.67687e-18	ZC3H6
761	1642.44	-1.76828	0.193965	-9.11649	7.75974e-20	1.73182e-18	PER3
762	7605.8	-0.656665	0.0720316	-9.11635	7.76996e-20	1.73182e-18	ZMYND8
763	264.83	-1.9006	0.208943	-9.09625	9.35071e-20	2.08142e-18	SNHG18
764	749.569	-1.63751	0.180198	-9.08731	1.01517e-19	2.25676e-18	PARP10
765	1240.08	0.965612	0.106271	9.08627	1.02492e-19	2.27546e-18	RBAK
766	535.037	1.21156	0.133494	9.07574	1.12904e-19	2.50334e-18	TFAP2C
767	10446.1	0.592948	0.0654073	9.06547	1.24069e-19	2.74731e-18	CLIC4
768	369.305	-2.29447	0.253131	-9.06433	1.25372e-19	2.77256e-18	NTHL1
769	744.373	1.41829	0.156606	9.05642	1.34797e-19	2.97711e-18	REEP4
770	5772.01	-0.753374	0.0832656	-9.04784	1.45825e-19	3.21648e-18	ALDH7A1
771	2172.8	-0.827743	0.091489	-9.04746	1.46338e-19	3.22362e-18	MRPS6
772	467.856	-1.23405	0.136415	-9.04631	1.47883e-19	3.25343e-18	C1QL4
773	7197.13	1.01012	0.111675	9.04518	1.49413e-19	3.28284e-18	GARS1
774	768.23	1.00618	0.111253	9.04412	1.50869e-19	3.31054e-18	ARHGAP39
775	7373.94	-0.937435	0.103761	-9.03458	1.64637e-19	3.60798e-18	MINK1
776	67895.4	-0.881914	0.0978091	-9.01669	1.9386e-19	4.24294e-18	TMSB10
777	108.987	-3.04154	0.337501	-9.01192	2.02478e-19	4.42586e-18	TLL1
778	1535.66	1.08591	0.1205	9.0117	2.02896e-19	4.42929e-18	SAMD4B
779	1804.33	1.09404	0.12143	9.00958	2.0684e-19	4.50389e-18	CCNY
780	1682.9	0.938569	0.104175	9.00958	2.06844e-19	4.50389e-18	TTC28
781	875.577	-1.03935	0.115475	-9.00059	2.24504e-19	4.88218e-18	GSTK1
782	82.7873	-4.47471	0.497211	-8.99961	2.26511e-19	4.9175e-18	CCDC88B
783	15922.6	0.7173	0.0797043	8.99952	2.26707e-19	4.9175e-18	FXR1
784	606.933	1.09402	0.1216	8.99687	2.32244e-19	5.03116e-18	VAMP4
785	227.401	-1.90488	0.211753	-8.99575	2.34634e-19	5.07647e-18	BMF
786	2660.38	0.98898	0.109975	8.99274	2.41133e-19	5.21043e-18	ZNF655
787	920.631	-1.30882	0.145654	-8.98577	2.56918e-19	5.54446e-18	ASS1
788	16509.1	0.92164	0.102636	8.97967	2.71588e-19	5.85346e-18	YTHDC1
789	5529.28	-1.01278	0.112788	-8.97953	2.71925e-19	5.85346e-18	EIF4E2
790	1374.8	0.82059	0.0913993	8.97808	2.75543e-19	5.92383e-18	TMX2
791	937.737	-1.68389	0.187637	-8.97423	2.85342e-19	6.12673e-18	GATD1
792	3869.23	0.662343	0.0738083	8.97383	2.86366e-19	6.14097e-18	KDM4A
793	112.474	-2.81663	0.313887	-8.97341	2.87486e-19	6.1572e-18	IL31RA
794	138.097	2.1605	0.240796	8.97233	2.90312e-19	6.2099e-18	ADM2
795	5248.92	-0.563889	0.0628713	-8.96894	2.99385e-19	6.39592e-18	EHBP1
796	968.63	0.996344	0.111114	8.96684	3.05152e-19	6.51094e-18	CCDC28A
797	6234.77	1.19856	0.133776	8.95942	3.26379e-19	6.9551e-18	CCNB2
798	187.049	-2.3603	0.263555	-8.95563	3.37795e-19	7.18937e-18	POSTN
799	114.274	3.31047	0.369669	8.95522	3.39051e-19	7.20705e-18	GPR3
800	962.787	-1.05783	0.118134	-8.95454	3.41146e-19	7.24253e-18	GALNT7
801	1129.32	-1.82995	0.20443	-8.95148	3.50747e-19	7.43706e-18	TUB
802	324.262	-1.38586	0.154915	-8.94595	3.6878e-19	7.80968e-18	SLC29A1
803	23837.4	0.554388	0.0619749	8.94536	3.70726e-19	7.84111e-18	GOLGA4
804	114.861	-3.13505	0.350603	-8.94189	3.82586e-19	8.0819e-18	FRMD4B
805	178.168	-10.7883	1.20929	-8.92119	4.61319e-19	9.73296e-18	TIGD1
806	1068.92	-1.14862	0.128813	-8.91693	4.79394e-19	1.01018e-17	PTN
807	26482.3	-0.548371	0.0616083	-8.90093	5.53829e-19	1.16558e-17	MYH10
808	4733.81	-1.0202	0.114697	-8.89474	5.85562e-19	1.23082e-17	MYL9
809	877.334	1.81291	0.203821	8.8946	5.86279e-19	1.23082e-17	TNRC6C
810	705.011	-1.16856	0.131402	-8.89302	5.94716e-19	1.24699e-17	AP1S1
811	1349.68	-4.98172	0.560324	-8.89079	6.06768e-19	1.2707e-17	ANXA8L1
812	18222.7	-0.790216	0.0888883	-8.88998	6.11177e-19	1.27835e-17	PPIA
813	20758.4	-0.722459	0.081299	-8.88645	6.30936e-19	1.31806e-17	SMARCC2
814	11666	0.742822	0.0835953	8.88593	6.33897e-19	1.32262e-17	ERBIN
815	2588.48	0.789153	0.088829	8.88396	6.45237e-19	1.34463e-17	PIKFYVE
816	333.787	-1.50086	0.16903	-8.87921	6.73377e-19	1.40155e-17	KDELR3
817	1344.99	0.906441	0.102124	8.8759	6.93696e-19	1.44207e-17	PLEKHB2
818	918.99	-0.943901	0.106386	-8.87241	7.15817e-19	1.48624e-17	AMPD2
819	2919.8	-0.709715	0.0800903	-8.86143	7.89931e-19	1.63812e-17	CUEDC2
820	338.521	-1.59523	0.180031	-8.86088	7.93848e-19	1.64423e-17	NEDD9
821	7715.73	-0.663377	0.0749098	-8.85567	8.3181e-19	1.72076e-17	PSME1
822	5447.06	-1.13733	0.128457	-8.85373	8.46389e-19	1.74879e-17	PFN2
823	1749.61	1.29548	0.146499	8.84288	9.32815e-19	1.92502e-17	AAK1
824	140.324	-2.20848	0.249761	-8.84237	9.3709e-19	1.9315e-17	SEMA3A
825	8686.44	-0.999547	0.113103	-8.83746	9.79204e-19	2.01585e-17	COL4A1
826	742.325	1.16321	0.13169	8.83296	1.01946e-18	2.09618e-17	AEN
827	265.382	-2.60904	0.295385	-8.83268	1.02194e-18	2.09875e-17	TRIM34
828	2115.49	-1.52453	0.17265	-8.83019	1.04496e-18	2.14342e-17	SOX12
829	1345.38	0.968457	0.109709	8.82748	1.07062e-18	2.19341e-17	LRRC58
830	2342.94	-1.07494	0.12178	-8.82693	1.07586e-18	2.20149e-17	TCEAL1
831	2792.98	0.69219	0.0784501	8.82331	1.11124e-18	2.27116e-17	CEP95
832	989.567	1.23553	0.140047	8.82223	1.12204e-18	2.29047e-17	JUNB
833	148.488	-2.49231	0.282627	-8.81834	1.16164e-18	2.36846e-17	GAS1
834	666.756	-1.03849	0.117817	-8.81441	1.20313e-18	2.45011e-17	MAPK12
835	570.597	1.75166	0.198772	8.81244	1.22452e-18	2.49069e-17	ARNTL
836	2746.99	0.847178	0.0961382	8.81208	1.22843e-18	2.49566e-17	PPM1B
837	1337.54	1.41863	0.161127	8.80442	1.31534e-18	2.66903e-17	HSPA13
838	766.9	-1.50922	0.17145	-8.80269	1.33577e-18	2.70725e-17	GLIPR1
839	129.657	2.8223	0.320653	8.80172	1.34731e-18	2.72737e-17	QRICH2
840	3630.45	0.642837	0.07304	8.80116	1.35413e-18	2.73792e-17	NEMF
841	9058.98	0.700397	0.0795903	8.80002	1.36793e-18	2.76254e-17	LRRFIP2
842	1794.71	0.789125	0.0896936	8.79801	1.39268e-18	2.80919e-17	MBD1
843	2151.59	0.761554	0.0865807	8.7959	1.41912e-18	2.85911e-17	CRAMP1
844	1152.21	-1.54373	0.175621	-8.79014	1.4938e-18	3.00601e-17	PACSIN3
845	937.652	0.89243	0.101562	8.78704	1.53549e-18	3.08624e-17	DGKD
846	11470.9	0.733338	0.0834817	8.78442	1.57168e-18	3.15525e-17	NCOR1
847	1852.38	-0.807201	0.0919249	-8.78109	1.61894e-18	3.2463e-17	PHTF1
848	4081.92	-0.627976	0.071548	-8.77699	1.6791e-18	3.36295e-17	SDHA
849	1682.79	-1.32275	0.150783	-8.77259	1.74597e-18	3.49277e-17	PLK2
850	1481.25	1.01875	0.116199	8.76734	1.82933e-18	3.65521e-17	YIPF4
851	882.41	-1.23137	0.1405	-8.76422	1.88072e-18	3.75349e-17	COMMD4
852	12634	0.664006	0.0757677	8.76371	1.88927e-18	3.76611e-17	DNAJB11
853	6201.81	0.672615	0.0767656	8.76193	1.91939e-18	3.82167e-17	ELOA
854	1954.24	0.913095	0.104237	8.75976	1.9566e-18	3.8912e-17	RICTOR
855	553.865	-2.15066	0.245654	-8.75481	2.04454e-18	4.06135e-17	STEAP3
856	3962.13	-0.877295	0.100258	-8.75038	2.12633e-18	4.21888e-17	FYCO1
857	269.474	-1.7166	0.196214	-8.7486	2.16019e-18	4.27681e-17	SCRN2
858	71.2883	-4.80706	0.549467	-8.74858	2.16056e-18	4.27681e-17	ACP3
859	1603.24	-1.04351	0.119282	-8.74824	2.16705e-18	4.28465e-17	SYTL4
860	10059.2	-0.814417	0.0931984	-8.73853	2.3617e-18	4.66409e-17	SLC39A7
861	496.39	1.74022	0.199159	8.73782	2.37659e-18	4.68804e-17	LOC646762
862	6504.78	-0.855245	0.0979089	-8.7351	2.43434e-18	4.79638e-17	CKAP4
863	544.646	-1.26309	0.144662	-8.73134	2.5168e-18	4.9531e-17	CAPG
864	523.118	-1.09564	0.125511	-8.72942	2.55982e-18	5.03194e-17	ME1
865	4867.32	0.921904	0.105648	8.72617	2.63434e-18	5.17245e-17	CSNK1A1
866	1281.02	1.19567	0.137128	8.71934	2.79819e-18	5.48574e-17	VPS37A
867	1309.09	1.02852	0.11796	8.71926	2.80036e-18	5.48574e-17	ULK1
868	1353.2	-1.01721	0.116718	-8.71506	2.90606e-18	5.68623e-17	ECH1
869	404.567	1.43339	0.164502	8.71355	2.94507e-18	5.75593e-17	RNF227
870	899.948	1.16295	0.133545	8.70834	3.0837e-18	6.01995e-17	PARP6
871	184.572	-2.12217	0.243793	-8.7048	3.18121e-18	6.20318e-17	MELTF
872	763.895	-1.15585	0.132792	-8.70424	3.19714e-18	6.22709e-17	PASK
873	1731.71	-1.43322	0.164757	-8.69894	3.35001e-18	6.51735e-17	SDC3
874	2531.52	0.763781	0.087812	8.69791	3.38043e-18	6.56901e-17	MDM2
875	3018.87	-0.842038	0.0968522	-8.69405	3.49756e-18	6.78887e-17	TRIP10
876	112.535	-2.61169	0.300438	-8.69293	3.53219e-18	6.84825e-17	LDB2
877	1588.13	0.788142	0.0906736	8.69208	3.55859e-18	6.89157e-17	HIPK3
878	1378.86	-0.994507	0.114429	-8.69102	3.5921e-18	6.94855e-17	SLC6A6
879	2131.71	-0.759745	0.0874939	-8.68341	3.84089e-18	7.42134e-17	TCF3
880	463.804	1.31969	0.152206	8.67042	4.30548e-18	8.30957e-17	GFPT2
881	1908.37	-1.02285	0.117975	-8.67001	4.32068e-18	8.32944e-17	PRR12
882	468.707	-1.25281	0.144651	-8.66093	4.67919e-18	9.01035e-17	PDIA5
883	9686.11	0.53419	0.0617522	8.65055	5.12538e-18	9.85838e-17	SPAG5
884	91.3413	-3.33824	0.386272	-8.6422	5.5139e-18	1.05937e-16	IGSF10
885	3380.36	0.717826	0.0830888	8.63927	5.6574e-18	1.08571e-16	ZSCAN29
886	23774.9	-0.733649	0.0850639	-8.62468	6.42694e-18	1.232e-16	P4HB
887	5053.03	-0.637225	0.0739034	-8.6224	6.55659e-18	1.25544e-16	NR2F2
888	7622.6	0.565375	0.0655755	8.62175	6.59385e-18	1.26115e-16	RBM33
889	1652.62	0.709332	0.0823108	8.61772	6.82985e-18	1.30482e-16	CCDC174
890	16002.8	-0.708258	0.0822408	-8.61199	7.18007e-18	1.37018e-16	GNAS
891	21634.8	-0.558244	0.064828	-8.61116	7.23235e-18	1.37861e-16	ASPH
892	769.34	1.07961	0.125468	8.60465	7.65529e-18	1.45759e-16	TXNL4B
893	445.878	-1.29828	0.150884	-8.60452	7.66393e-18	1.45761e-16	SFRP1
894	260.601	-1.92717	0.224206	-8.59555	8.2864e-18	1.57423e-16	SEMA3B
895	1702.29	0.764301	0.088926	8.59479	8.34156e-18	1.58294e-16	BCAS2
896	3122.03	0.655668	0.0762896	8.59446	8.36561e-18	1.58573e-16	ATXN1L
897	206.317	-1.909	0.222162	-8.59284	8.48435e-18	1.60645e-16	HLX
898	643.425	-1.27695	0.148772	-8.58327	9.22171e-18	1.74411e-16	FER1L4
899	883.496	0.946953	0.110347	8.58159	9.35699e-18	1.76773e-16	PNO1
900	19198.1	-0.719627	0.0839179	-8.57536	9.87745e-18	1.86398e-16	LAMB1
901	11334.9	0.512819	0.0598078	8.57445	9.95614e-18	1.87675e-16	CLIP1
902	1377.9	-1.61203	0.188094	-8.57035	1.03174e-17	1.94268e-16	JUND
903	144.573	-2.95375	0.344795	-8.56669	1.06502e-17	2.00314e-16	PAMR1
904	1716.26	0.832672	0.0972606	8.56125	1.1165e-17	2.09763e-16	ZKSCAN8
905	260.574	-1.62491	0.18987	-8.55801	1.14829e-17	2.15497e-16	MLLT11
906	1651.84	-0.951075	0.111338	-8.54221	1.31681e-17	2.46852e-16	MCAM
907	1852.21	0.967088	0.113234	8.5406	1.33523e-17	2.50028e-16	SELENOS
908	1847.14	0.985233	0.115484	8.53135	1.4465e-17	2.70566e-16	SIRT1
909	237.272	-1.82152	0.213519	-8.53098	1.45118e-17	2.71143e-16	CGNL1
910	3933.66	-0.96781	0.113635	-8.51681	1.64015e-17	3.06113e-16	HSPA1B
911	20083.6	-0.895616	0.105212	-8.51252	1.70193e-17	3.17296e-16	TPM1
912	2612.22	0.789203	0.0927132	8.51231	1.70507e-17	3.17532e-16	LARP4
913	524.409	1.20485	0.141658	8.50535	1.81054e-17	3.36804e-16	SLC25A38
914	352.469	-1.34805	0.158499	-8.50507	1.81481e-17	3.37142e-16	SORL1
915	589.348	-1.21941	0.143376	-8.50498	1.81633e-17	3.37142e-16	TYRO3
916	604.677	-1.17604	0.13828	-8.50483	1.81855e-17	3.37186e-16	CHCHD1
917	574.703	-1.94909	0.229309	-8.49985	1.89833e-17	3.51595e-16	VCAN
918	3747.64	0.730578	0.0859606	8.49899	1.91251e-17	3.53585e-16	TXLNG
919	17932.3	-0.75387	0.0887016	-8.49894	1.91324e-17	3.53585e-16	ARGLU1
920	676.075	1.36653	0.160821	8.49719	1.9424e-17	3.58584e-16	RALGAPA1
921	838.909	-1.28152	0.150829	-8.49646	1.95468e-17	3.60458e-16	PHPT1
922	212.318	-1.78142	0.20975	-8.49306	2.01273e-17	3.70762e-16	PDE7B
923	2396.45	0.703698	0.0828668	8.49191	2.03261e-17	3.74017e-16	PNRC2
924	1109.69	0.938162	0.110515	8.48903	2.08368e-17	3.82636e-16	C5orf51
925	8721.05	0.595167	0.0701103	8.48902	2.08395e-17	3.82636e-16	PDS5A
926	1804.91	-0.788725	0.0929146	-8.48871	2.08948e-17	3.83236e-16	PIK3R2
927	74.2345	-4.57977	0.53971	-8.48561	2.14589e-17	3.93159e-16	ANGPT1
928	2612.01	0.787583	0.0928171	8.48532	2.15127e-17	3.9372e-16	PRPF18
929	1172.59	1.44125	0.169862	8.48484	2.16022e-17	3.94932e-16	MEF2D
930	824.935	-1.06664	0.1258	-8.47891	2.2731e-17	4.15123e-16	EVL
931	11224.7	-0.552468	0.0651877	-8.47504	2.35002e-17	4.28707e-16	GALNT2
932	1348.44	1.03613	0.122289	8.47282	2.39526e-17	4.36493e-16	FAM133B
933	105.974	5.19226	0.612885	8.47182	2.41578e-17	4.3976e-16	AREG
934	794.024	-1.02891	0.121472	-8.47028	2.44813e-17	4.45172e-16	HAUS7
935	1406.13	-1.06389	0.125646	-8.46739	2.50942e-17	4.55829e-16	CAPN1
936	2388.65	-1.43334	0.169397	-8.4614	2.64188e-17	4.79377e-16	COL18A1
937	10312.3	-0.546437	0.0645833	-8.46097	2.65168e-17	4.80642e-16	RPN1
938	1239.02	-0.977977	0.115731	-8.45042	2.90255e-17	5.25553e-16	LZTS2
939	2246.25	-0.802101	0.0949673	-8.44608	3.0126e-17	5.44899e-16	COMT
940	325.371	1.31466	0.155812	8.43748	3.24253e-17	5.85864e-16	UPP1
941	1834.93	0.86577	0.102627	8.43608	3.28156e-17	5.92286e-16	KDM3A
942	117.328	-2.57091	0.305112	-8.42612	3.57303e-17	6.44208e-16	F2RL2
943	9017.7	0.56316	0.066847	8.4246	3.61974e-17	6.51936e-16	ROCK2
944	270.983	-1.51035	0.179312	-8.42304	3.66853e-17	6.60025e-16	CPNE7
945	748.985	-1.02741	0.122158	-8.4105	4.08282e-17	7.33785e-16	HADH
946	324.657	-1.56591	0.186448	-8.39863	4.51708e-17	8.10974e-16	CCDC8
947	1839.83	-0.754928	0.0899228	-8.39529	4.64734e-17	8.33478e-16	ICMT
948	419.545	-1.73226	0.206371	-8.39392	4.7019e-17	8.42374e-16	FAP
949	100.069	-3.04691	0.363076	-8.39194	4.78202e-17	8.55826e-16	SLITRK5
950	3031.97	-0.904734	0.10782	-8.39114	4.81436e-17	8.60706e-16	EFHD2
951	5043.37	0.667614	0.0795869	8.38849	4.92412e-17	8.79404e-16	YME1L1
952	362.991	1.68713	0.20115	8.38742	4.9692e-17	8.86523e-16	SOX9
953	903.926	-1.25431	0.149555	-8.38692	4.99048e-17	8.89383e-16	GSDMD
954	753.438	-1.37086	0.163459	-8.38659	5.00449e-17	8.90604e-16	MAGED4
955	4872.75	0.602676	0.0718626	8.38651	5.00781e-17	8.90604e-16	SDE2
956	189.541	-2.14425	0.255714	-8.38535	5.05766e-17	8.98528e-16	GOLGA2P11
957	22272.7	0.604634	0.0721396	8.38144	5.22834e-17	9.27881e-16	WNK1
958	953.031	1.02944	0.122884	8.37733	5.41422e-17	9.59865e-16	TIGAR
959	40158	0.627762	0.0749859	8.37174	5.67736e-17	1.00547e-15	KIF5B
960	730.893	-0.95664	0.114309	-8.36891	5.81556e-17	1.02887e-15	RALGDS
961	378.454	1.27378	0.152325	8.36229	6.15149e-17	1.08717e-15	DGKE
962	6057.59	0.759486	0.0908698	8.35795	6.38166e-17	1.12667e-15	KNL1
963	60.4526	4.35235	0.521324	8.34864	6.90509e-17	1.21782e-15	ANGPTL4
964	144.254	-2.2302	0.267518	-8.33666	7.64176e-17	1.34634e-15	HSD17B14
965	731.604	-1.22237	0.146664	-8.33451	7.78224e-17	1.36967e-15	SUCLG2
966	3159.9	0.9535	0.114504	8.32725	8.27408e-17	1.45473e-15	AZIN1
967	453.188	1.36845	0.164462	8.32077	8.73917e-17	1.53491e-15	FAM72B
968	202.05	-2.58396	0.31059	-8.31951	8.83241e-17	1.54969e-15	LMTK3
969	5861.31	0.778628	0.0936372	8.31536	9.14728e-17	1.60328e-15	MED1
970	1696.01	0.824271	0.0991431	8.31396	9.25628e-17	1.61988e-15	CDC25C
971	2044.07	-1.48837	0.179022	-8.31389	9.26112e-17	1.61988e-15	CEBPD
972	388.741	1.30127	0.156521	8.31369	9.27687e-17	1.62097e-15	POC5
973	1919.44	-0.665732	0.0800811	-8.31321	9.31446e-17	1.62587e-15	ZHX3
974	80.5097	-5.8436	0.704021	-8.30033	1.03826e-16	1.81045e-15	TNNT2
975	4977.62	1.03132	0.124311	8.2963	1.07402e-16	1.87088e-15	PKP4
976	437.451	1.27122	0.153251	8.295	1.08587e-16	1.88959e-15	UBASH3B
977	841.616	-0.954029	0.115051	-8.29225	1.11126e-16	1.9318e-15	C1GALT1
978	21563.8	-0.60093	0.0724913	-8.28969	1.13548e-16	1.97188e-15	ENO1
979	239.405	-1.5994	0.193042	-8.28525	1.17859e-16	2.04465e-15	KCNAB2
980	383.575	-1.52053	0.183585	-8.2824	1.2072e-16	2.09215e-15	MFAP2
981	191.411	2.27196	0.274345	8.28138	1.21753e-16	2.1079e-15	TSHZ1
982	1147.49	-0.988202	0.119334	-8.28097	1.22174e-16	2.11304e-15	DDR1
983	5613.07	1.59449	0.192593	8.27908	1.24128e-16	2.14465e-15	SDC4
984	294.855	-1.61555	0.195151	-8.27843	1.24812e-16	2.1539e-15	PLA2R1
985	7683.26	-1.17052	0.141396	-8.27833	1.24917e-16	2.1539e-15	MYL12A
986	64.9245	-3.80787	0.460026	-8.27751	1.25778e-16	2.16654e-15	TEK
987	2885.5	0.602011	0.0727345	8.27683	1.26502e-16	2.17681e-15	SECISBP2L
988	1318.53	-0.7515	0.0909253	-8.26503	1.39663e-16	2.40085e-15	IFT140
989	360.701	-1.29966	0.157262	-8.26432	1.40492e-16	2.41265e-15	SERPINB1
990	2515.45	0.67476	0.0816706	8.26196	1.43294e-16	2.45829e-15	NDFIP1
991	38527.1	-0.602507	0.0729388	-8.26045	1.45129e-16	2.48726e-15	CALU
992	893.021	0.936771	0.113422	8.25917	1.46693e-16	2.51153e-15	PARPBP
993	15819.6	0.765883	0.0927347	8.25886	1.47067e-16	2.5154e-15	BRD8
994	1016.23	-1.10561	0.133888	-8.25771	1.48492e-16	2.53721e-15	ITGA1
995	8567.22	-0.486201	0.0589013	-8.25449	1.52546e-16	2.60387e-15	FANCI
996	3740.43	-0.754976	0.0915264	-8.24873	1.6009e-16	2.72988e-15	USP5
997	2021.25	1.02213	0.123933	8.24749	1.6176e-16	2.7556e-15	NEDD4L
998	155.602	-1.97185	0.239128	-8.24602	1.6376e-16	2.78688e-15	KIRREL3
999	817.777	-1.99964	0.242503	-8.24587	1.6396e-16	2.78749e-15	ASPHD1
1000	897.944	-1.24609	0.151143	-8.24448	1.6588e-16	2.81731e-15	CYBA
1001	198.454	-1.78679	0.216774	-8.24262	1.6848e-16	2.85861e-15	LOC102724488
1002	325.66	-1.89685	0.230131	-8.24249	1.6867e-16	2.85897e-15	ERBB3
1003	10275.3	0.546754	0.0664015	8.23406	1.80971e-16	3.06443e-15	RABEP1
1004	1248.91	-1.09925	0.133528	-8.23233	1.83603e-16	3.10589e-15	SLC16A3
1005	24944.3	-1.17195	0.142434	-8.22802	1.90329e-16	3.21646e-15	MAP7D1
1006	818.645	-1.0903	0.132532	-8.22673	1.92396e-16	3.24817e-15	CRELD2
1007	1892.92	0.639679	0.077828	8.21914	2.04972e-16	3.45704e-15	ACAP2
1008	2070.21	0.707029	0.0860706	8.21452	2.1301e-16	3.58905e-15	GPATCH2
1009	3458.65	-0.853086	0.103899	-8.21074	2.1982e-16	3.70013e-15	PHF23
1010	684.519	-1.24668	0.151857	-8.20959	2.21953e-16	3.73233e-15	LMOD1
1011	1341.25	0.865274	0.105425	8.20746	2.25912e-16	3.79515e-15	KLHL2
1012	383.76	-1.36418	0.166218	-8.2072	2.26412e-16	3.79979e-15	PKP2
1013	510.148	2.36772	0.288618	8.20366	2.33178e-16	3.90948e-15	DUSP6
1014	1693.44	-1.0133	0.123551	-8.20148	2.37453e-16	3.97721e-15	ADCY9
1015	10937.6	-0.552799	0.0674126	-8.20022	2.39949e-16	4.01507e-15	DIDO1
1016	275.161	-1.8791	0.229277	-8.19575	2.49036e-16	4.16302e-15	ZNF185
1017	44323.3	-1.07031	0.130622	-8.194	2.52694e-16	4.22002e-15	TUBA1B
1018	11170.9	0.648323	0.0791711	8.18888	2.63663e-16	4.39887e-15	RSF1
1019	4573.63	-1.55288	0.189717	-8.18523	2.71778e-16	4.5298e-15	COL7A1
1020	3797.91	0.659569	0.0806184	8.18138	2.80622e-16	4.67263e-15	FAM168B
1021	935.996	-0.980707	0.119874	-8.18117	2.8109e-16	4.67584e-15	ABCA5
1022	2933.01	-0.883713	0.108023	-8.18078	2.8202e-16	4.68671e-15	MATN2
1023	2365.16	-0.964935	0.118011	-8.17664	2.9186e-16	4.84551e-15	ETFB
1024	1463.46	-1.01359	0.12399	-8.17476	2.96443e-16	4.91679e-15	POLA2
1025	2323.49	0.92544	0.113243	8.17217	3.02879e-16	5.01863e-15	PPP1R2
1026	5892.74	-0.688845	0.0842987	-8.17148	3.04634e-16	5.0428e-15	COPG1
1027	163.579	-2.04757	0.250739	-8.16615	3.18385e-16	5.2653e-15	CPED1
1028	264.081	1.49326	0.18294	8.16254	3.28047e-16	5.41979e-15	PPP1R9A
1029	3917.36	0.63144	0.0773927	8.15891	3.38075e-16	5.58005e-15	NOL8
1030	224.741	-2.19086	0.268915	-8.14703	3.72984e-16	6.15026e-15	SIM1
1031	2002.26	1.06295	0.130479	8.1465	3.74617e-16	6.17118e-15	RPAP2
1032	2241.68	-0.828271	0.10169	-8.14508	3.79038e-16	6.23796e-15	GMEB2
1033	1939.06	0.913871	0.112204	8.14475	3.80056e-16	6.24866e-15	CCDC59
1034	100.46	3.07853	0.378054	8.14311	3.85254e-16	6.328e-15	PSTPIP2
1035	1146.35	1.03552	0.127201	8.14079	3.92704e-16	6.44415e-15	TRIM23
1036	4571.08	0.663908	0.0815927	8.13685	4.05696e-16	6.64554e-15	SBNO1
1037	1059.55	-0.789457	0.0970227	-8.13683	4.0576e-16	6.64554e-15	ATP8B1
1038	17776.6	0.628597	0.0772925	8.1327	4.19822e-16	6.86922e-15	ODF2
1039	327.662	1.76649	0.217314	8.12871	4.3387e-16	7.09225e-15	BEND7
1040	1776.73	0.823022	0.101291	8.12533	4.46155e-16	7.28605e-15	AP1AR
1041	306.884	-1.5437	0.189992	-8.1251	4.46979e-16	7.2925e-15	MTUS1
1042	8464.89	0.52604	0.0647502	8.12415	4.50509e-16	7.34303e-15	C11orf58
1043	140.89	1.98212	0.244129	8.11916	4.69436e-16	7.64421e-15	CCDC181
1044	218.459	-1.54463	0.190262	-8.11845	4.72176e-16	7.68145e-15	LPIN3
1045	2336.37	0.798884	0.0984718	8.11282	4.94567e-16	8.03801e-15	CWF19L2
1046	1202.68	0.811641	0.1001	8.10828	5.13412e-16	8.33632e-15	KIAA0586
1047	779.776	-1.30502	0.160962	-8.10765	5.1609e-16	8.3718e-15	TELO2
1048	2055.38	0.950905	0.117389	8.10044	5.47616e-16	8.87472e-15	UHRF1BP1
1049	882.106	1.13435	0.140104	8.09646	5.65794e-16	9.15474e-15	PBK
1050	3996.18	-0.712137	0.0879569	-8.09643	5.65972e-16	9.15474e-15	KDELR2
1051	2128.44	-0.962609	0.119008	-8.08859	6.03575e-16	9.75367e-15	KIF3C
1052	1051.1	-1.18528	0.146556	-8.08757	6.0867e-16	9.82666e-15	PCLAF
1053	1421.35	0.990348	0.122507	8.08399	6.26826e-16	1.01102e-14	CCDC112
1054	1795.5	0.707133	0.087482	8.08319	6.30959e-16	1.01672e-14	DBF4
1055	1018.72	-0.959678	0.118763	-8.08063	6.44311e-16	1.03725e-14	B3GNT9
1056	186.557	-2.49089	0.308298	-8.07951	6.50279e-16	1.04586e-14	PPARGC1A
1057	3426.35	0.824023	0.10208	8.07232	6.8977e-16	1.10833e-14	CCNI
1058	93.1777	3.06	0.379237	8.06885	7.09635e-16	1.13917e-14	ABTB2
1059	884.978	0.865333	0.10726	8.0676	7.16936e-16	1.14981e-14	CCDC152
1060	144.118	-1.91683	0.237964	-8.05512	7.9398e-16	1.27217e-14	ZNF488
1061	6643.07	0.632288	0.0785251	8.05205	8.14161e-16	1.30327e-14	SFSWAP
1062	803.796	-1.28276	0.159345	-8.0502	8.2659e-16	1.32192e-14	IRX3
1063	1372.47	0.971784	0.120884	8.03897	9.05934e-16	1.44745e-14	ZCCHC7
1064	2159.97	0.900128	0.112061	8.03248	9.55219e-16	1.52476e-14	CHMP1B
1065	525.681	-1.07083	0.133352	-8.03009	9.74006e-16	1.55329e-14	E2F2
1066	1122.06	-0.920744	0.114789	-8.02116	1.04754e-15	1.66899e-14	PPP3CB
1067	2603.04	-0.7545	0.0941144	-8.01685	1.08493e-15	1.72694e-14	ARMCX4
1068	473.483	1.61296	0.201379	8.00958	1.15104e-15	1.83045e-14	CSRNP1
1069	618.139	1.22988	0.153588	8.00764	1.16929e-15	1.85774e-14	MYH3
1070	2313.53	-0.828105	0.103461	-8.00401	1.20428e-15	1.91154e-14	BICC1
1071	5198.87	0.679819	0.0850564	7.99257	1.3216e-15	2.0958e-14	CYCS
1072	579.944	-1.37995	0.172666	-7.99204	1.32719e-15	2.1027e-14	FZD2
1073	9317.47	0.668518	0.0836837	7.98862	1.36452e-15	2.15983e-14	SRGAP2
1074	92.2954	-9.83464	1.23175	-7.98431	1.41308e-15	2.23461e-14	DUSP27
1075	2330.47	0.786402	0.0985278	7.98153	1.44532e-15	2.28347e-14	NET1
1076	864.59	1.03733	0.13	7.97946	1.46979e-15	2.31997e-14	HOMER1
1077	6836.87	0.661577	0.0829488	7.97573	1.51481e-15	2.38881e-14	TLK2
1078	2753.82	-0.722764	0.090638	-7.97419	1.53388e-15	2.41664e-14	SUMO2
1079	2405.47	-0.876487	0.109971	-7.9702	1.5842e-15	2.49361e-14	ARAP1
1080	998.784	-1.14857	0.144123	-7.96937	1.59491e-15	2.50814e-14	SHMT1
1081	409.145	1.46981	0.184436	7.96923	1.59669e-15	2.50862e-14	MXD1
1082	869.444	1.1015	0.138265	7.96654	1.63174e-15	2.56131e-14	FOXP4
1083	2743.26	0.65267	0.0819445	7.96478	1.65513e-15	2.59563e-14	SDAD1
1084	310.752	-1.40149	0.175974	-7.96421	1.66278e-15	2.60523e-14	ANO8
1085	1344.5	-0.760492	0.0954941	-7.96376	1.6689e-15	2.6124e-14	ZNF143
1086	1777.25	0.785288	0.0986152	7.96315	1.67709e-15	2.62281e-14	ZCCHC8
1087	8256.94	-0.488676	0.0613946	-7.95959	1.72617e-15	2.69708e-14	SAE1
1088	114.852	2.55829	0.321537	7.95645	1.77039e-15	2.76363e-14	TAF4B
1089	10005.5	-0.890074	0.112056	-7.9431	1.97184e-15	3.07528e-14	RABL6
1090	640.839	-1.09913	0.138448	-7.93897	2.03866e-15	3.17657e-14	IGFBP3
1091	1664.74	0.792618	0.0998997	7.93415	2.11949e-15	3.29949e-14	FBXO38
1092	1069.79	1.57796	0.198995	7.92964	2.19786e-15	3.41836e-14	KDM6B
1093	9009.33	0.603225	0.076075	7.92935	2.20304e-15	3.42328e-14	PPP6R3
1094	1182.27	-0.750698	0.0946908	-7.92789	2.22896e-15	3.46039e-14	CPE
1095	8838.65	0.540605	0.0682272	7.92359	2.30747e-15	3.579e-14	NCAPG
1096	1968.32	0.637027	0.0804008	7.92314	2.31587e-15	3.58875e-14	ZFAND3
1097	363.318	1.42843	0.180338	7.92085	2.35898e-15	3.65222e-14	FOXN2
1098	1560.12	0.741065	0.0935849	7.91864	2.4012e-15	3.71421e-14	KCTD9
1099	2143.59	1.08383	0.136924	7.91554	2.46181e-15	3.8045e-14	GAS5
1100	1903.8	0.834135	0.105389	7.91482	2.47605e-15	3.82303e-14	ZFX
1101	372.939	-1.6895	0.213479	-7.91414	2.48977e-15	3.84072e-14	PLEKHG5
1102	3779.4	1.13315	0.143226	7.91162	2.54066e-15	3.91566e-14	PRR11
1103	10777.2	0.647947	0.0819136	7.91013	2.57112e-15	3.95902e-14	CNOT1
1104	227.513	-2.21968	0.280774	-7.90559	2.6666e-15	4.10231e-14	KLHL4
1105	104.997	-2.54212	0.322293	-7.88761	3.08028e-15	4.73252e-14	MN1
1106	4955.48	0.788279	0.0999404	7.8875	3.08311e-15	4.73252e-14	CCNA2
1107	63.5872	3.29435	0.41767	7.88744	3.08461e-15	4.73252e-14	PTPRN
1108	1668.28	0.813699	0.103234	7.88211	3.21894e-15	4.93416e-14	RO60
1109	7068.98	1.1584	0.146989	7.88084	3.2519e-15	4.98019e-14	FIP1L1
1110	7053.97	0.697474	0.0885343	7.87801	3.32643e-15	5.08974e-14	KMT2D
1111	1982.26	0.72073	0.0914942	7.87733	3.34452e-15	5.11282e-14	NPIPA5
1112	1125.12	-0.878037	0.111467	-7.87711	3.35039e-15	5.11718e-14	SESTD1
1113	12864.6	-0.975284	0.123822	-7.87651	3.36647e-15	5.13712e-14	COL6A2
1114	1045.45	-1.57247	0.199656	-7.87591	3.38279e-15	5.15739e-14	GINS2
1115	229.845	-1.46909	0.186537	-7.87556	3.39208e-15	5.16691e-14	IKBKE
1116	1242.78	-0.960821	0.122096	-7.8694	3.56352e-15	5.42319e-14	SCG2
1117	1107.51	1.18726	0.150969	7.86429	3.71185e-15	5.64387e-14	TLNRD1
1118	5808.9	0.499298	0.0635224	7.86019	3.83558e-15	5.82679e-14	CCDC77
1119	3482.57	0.756456	0.0962656	7.85801	3.90269e-15	5.92344e-14	RASSF8
1120	5167.37	-0.945582	0.120362	-7.85617	3.96065e-15	6.00605e-14	C7orf50
1121	303.927	1.30136	0.165691	7.85416	4.02469e-15	6.09771e-14	ZC3H12C
1122	221.901	-1.8449	0.235022	-7.84992	4.16291e-15	6.3015e-14	SEPTIN4
1123	7416.68	0.542434	0.0691154	7.84824	4.21913e-15	6.38092e-14	ARFGEF2
1124	606.116	-1.0839	0.138112	-7.84795	4.22899e-15	6.39015e-14	PARP9
1125	3761	-0.685546	0.0874237	-7.84165	4.4468e-15	6.71329e-14	FKBP10
1126	1652.7	-1.37122	0.174872	-7.84126	4.46044e-15	6.7279e-14	SYNC
1127	2058.74	0.663971	0.0847182	7.83741	4.59931e-15	6.9312e-14	USP13
1128	6378.4	0.62813	0.0802053	7.83153	4.81977e-15	7.25701e-14	CCT7
1129	6566.82	0.530074	0.0677296	7.82633	5.02323e-15	7.55664e-14	MIS18BP1
1130	302.574	-1.54384	0.197325	-7.82382	5.12456e-15	7.70225e-14	MLKL
1131	294.391	1.29193	0.16519	7.82087	5.24593e-15	7.87771e-14	ZFP3
1132	342.906	1.3702	0.175306	7.81603	5.45145e-15	8.1791e-14	SLC25A30
1133	89.3989	-4.77087	0.610703	-7.81209	5.62466e-15	8.43153e-14	FAIM2
1134	771.045	-1.08507	0.1389	-7.81183	5.63646e-15	8.44177e-14	PCYT2
1135	14451.3	-0.830408	0.106334	-7.80946	5.74314e-15	8.59397e-14	MCM7
1136	790.808	-0.956562	0.122499	-7.80876	5.7753e-15	8.63448e-14	BMP1
1137	921.561	-1.15086	0.147449	-7.80516	5.94279e-15	8.87707e-14	RARG
1138	356.516	1.23075	0.157701	7.80431	5.98283e-15	8.92904e-14	BORA
1139	2018.97	0.771632	0.0988872	7.80315	6.03797e-15	9.00341e-14	RTCA
1140	9001.29	-1.11207	0.142617	-7.79764	6.30767e-15	9.39732e-14	COL6A1
1141	1362.04	-0.890967	0.114351	-7.79151	6.62141e-15	9.8561e-14	KIAA1522
1142	423.854	-1.35835	0.174342	-7.79131	6.63188e-15	9.86304e-14	STX1B
1143	423.902	1.32318	0.169836	7.79095	6.65086e-15	9.8826e-14	SPRY2
1144	1936.47	-0.753194	0.0967103	-7.78814	6.8002e-15	1.00957e-13	WWP2
1145	1080.6	0.948832	0.121832	7.788	6.80769e-15	1.0098e-13	UTP15
1146	251.559	-1.64927	0.211964	-7.7809	7.20083e-15	1.06718e-13	LPCAT4
1147	5536.81	-1.19321	0.153375	-7.77968	7.27059e-15	1.07658e-13	MXRA7
1148	1765.46	-1.02605	0.131896	-7.77928	7.2937e-15	1.07906e-13	NT5DC2
1149	1164.21	-0.906951	0.116726	-7.76994	7.85206e-15	1.16066e-13	CORO1B
1150	1136.32	-0.887905	0.114372	-7.76331	8.27413e-15	1.22198e-13	POLD2
1151	5111.83	0.781428	0.100663	7.76281	8.3068e-15	1.22574e-13	TERF2IP
1152	404.285	-1.263	0.162747	-7.7605	8.45972e-15	1.24722e-13	NID2
1153	370.401	-1.30988	0.168827	-7.7587	8.5806e-15	1.26395e-13	MEIS1
1154	2462.12	0.679748	0.087677	7.75287	8.98385e-15	1.3222e-13	WDR3
1155	82114.8	0.717515	0.0925635	7.7516	9.07438e-15	1.33437e-13	MKI67
1156	7292.33	-0.71012	0.091612	-7.75139	9.08892e-15	1.33535e-13	SEPTIN9
1157	2483.95	0.995589	0.128604	7.74153	9.82257e-15	1.44189e-13	FAM91A1
1158	2025.76	-0.974941	0.126034	-7.73553	1.02974e-14	1.51028e-13	ITGA4
1159	1890.56	0.828649	0.107139	7.73435	1.03936e-14	1.52308e-13	PPP1R15B
1160	4338.45	0.652053	0.0843471	7.73058	1.07053e-14	1.56741e-13	LTV1
1161	347.197	-1.38648	0.179378	-7.72937	1.08077e-14	1.58104e-13	HOXA10
1162	993.783	-0.98193	0.127046	-7.72894	1.08442e-14	1.58501e-13	DZIP1L
1163	1097.03	0.843578	0.109168	7.72732	1.09836e-14	1.60401e-13	DPF2
1164	7465.98	0.602015	0.0779386	7.72422	1.1254e-14	1.64207e-13	RERE
1165	1316.23	-0.914546	0.118411	-7.72352	1.13164e-14	1.64976e-13	ZMYM3
1166	689.826	-1.04647	0.135599	-7.71743	1.18701e-14	1.729e-13	ARHGEF26
1167	2498.14	-0.72762	0.0943246	-7.714	1.21933e-14	1.77456e-13	VAT1
1168	120.629	2.34955	0.304613	7.71323	1.22677e-14	1.78386e-13	CEBPB-AS1
1169	1418.17	0.891222	0.115559	7.71228	1.23593e-14	1.79565e-13	SLC12A2
1170	1123.01	1.33711	0.173402	7.71105	1.24782e-14	1.81137e-13	PROSER1
1171	3603.78	1.48499	0.192746	7.70443	1.31433e-14	1.90629e-13	DEPDC1
1172	106.502	-3.01408	0.391383	-7.7011	1.34902e-14	1.95493e-13	MGAT3
1173	14095.5	-0.485434	0.0630568	-7.69836	1.37827e-14	1.99562e-13	UTRN
1174	5932.34	0.63167	0.082095	7.69438	1.42186e-14	2.05697e-13	NCKAP1
1175	813.362	0.945876	0.122934	7.69415	1.42433e-14	2.05879e-13	ZNF721
1176	327.213	-1.80921	0.23519	-7.69254	1.44242e-14	2.08317e-13	ATG16L2
1177	615.067	-1.14192	0.148517	-7.68883	1.48488e-14	2.14267e-13	RRAS
1178	2515.39	-0.740314	0.0962954	-7.68795	1.49509e-14	2.15557e-13	RPS6KA3
1179	2414.96	0.735747	0.095727	7.68589	1.51942e-14	2.18879e-13	WRN
1180	1737.25	-0.877042	0.114115	-7.68558	1.52309e-14	2.19222e-13	TONSL
1181	1014.19	0.788123	0.102552	7.68509	1.52891e-14	2.19873e-13	AGO3
1182	65334.9	-0.996939	0.129999	-7.6688	1.73607e-14	2.49454e-13	TPM2
1183	27879.3	0.499535	0.0651461	7.66792	1.74814e-14	2.50975e-13	TACC3
1184	1632.93	-0.890158	0.116091	-7.66777	1.75008e-14	2.51041e-13	ECHDC1
1185	436.075	-1.3686	0.178572	-7.66415	1.80016e-14	2.58008e-13	PNKD
1186	525.921	1.40355	0.183146	7.66355	1.80859e-14	2.58997e-13	SUSD6
1187	1477.81	-0.723662	0.0945009	-7.65773	1.89255e-14	2.70793e-13	TBC1D1
1188	13027	-0.718053	0.0938436	-7.65159	1.98509e-14	2.83794e-13	ITSN1
1189	727.699	-0.984195	0.128705	-7.6469	2.05887e-14	2.94094e-13	PNKP
1190	2024.36	-0.880781	0.115206	-7.64526	2.08517e-14	2.97602e-13	GPSM1
1191	1528.58	0.876963	0.114924	7.6308	2.33298e-14	3.3269e-13	MAPKAPK5
1192	1122.39	-0.991132	0.129901	-7.6299	2.34942e-14	3.34752e-13	MXD4
1193	1043.1	1.00113	0.13133	7.62298	2.47879e-14	3.52856e-13	SLC25A25
1194	3472.86	0.766235	0.100518	7.62289	2.48063e-14	3.52856e-13	DZIP3
1195	5982.54	0.54714	0.071814	7.61885	2.55955e-14	3.63777e-13	SMCHD1
1196	856.371	1.17404	0.154102	7.61859	2.56467e-14	3.642e-13	INA
1197	142.355	-2.72591	0.357844	-7.61758	2.58479e-14	3.66751e-13	PODN
1198	152.036	-1.76607	0.23188	-7.6163	2.61046e-14	3.70084e-13	DHRS13
1199	280.536	-1.51012	0.198313	-7.6148	2.64105e-14	3.74108e-13	CROCCP3
1200	1895.16	0.636827	0.0837082	7.6077	2.79012e-14	3.94894e-13	CEP83
1201	2063.58	0.666133	0.087617	7.60279	2.89819e-14	4.09849e-13	DHX29
1202	87.3435	-2.93004	0.385406	-7.60247	2.90523e-14	4.10503e-13	PKP3
1203	359.351	-1.44454	0.190018	-7.6021	2.91363e-14	4.11348e-13	SVEP1
1204	1798.42	0.802571	0.105629	7.59803	3.00681e-14	4.24151e-13	MTMR14
1205	956.755	-0.815978	0.107413	-7.59665	3.03892e-14	4.2813e-13	LRSAM1
1206	396.809	1.26253	0.166196	7.5966	3.04007e-14	4.2813e-13	PAFAH2
1207	146.863	-2.01093	0.265359	-7.57815	3.50529e-14	4.93238e-13	KYAT1
1208	1066.75	0.792603	0.104599	7.57751	3.52242e-14	4.95238e-13	CLIP4
1209	3624.54	-0.980451	0.129398	-7.577	3.53646e-14	4.96801e-13	ADAMTS12
1210	542.515	-1.97472	0.260715	-7.57422	3.61299e-14	5.07132e-13	RHOBTB1
1211	7655.66	0.770092	0.101724	7.57039	3.72113e-14	5.2188e-13	NOP58
1212	2385.79	-0.782714	0.103401	-7.56968	3.74154e-14	5.2431e-13	SERPINB6
1213	619.198	1.36093	0.179809	7.56877	3.7678e-14	5.27554e-13	ULBP1
1214	283.88	-1.33919	0.177017	-7.56534	3.86846e-14	5.41201e-13	DIXDC1
1215	2397.6	0.652592	0.0862712	7.56443	3.89582e-14	5.44581e-13	WBP4
1216	3270.71	0.550208	0.0727688	7.56105	3.99817e-14	5.58429e-13	ARFGEF1
1217	102.163	-2.36808	0.313332	-7.55773	4.10171e-14	5.72419e-13	DAAM2
1218	1020.57	1.00782	0.13345	7.55209	4.28345e-14	5.97291e-13	EMP1
1219	3294.74	0.833921	0.110477	7.54837	4.40723e-14	6.14047e-13	R3HDM1
1220	906.261	-0.88591	0.117388	-7.54686	4.45891e-14	6.20739e-13	MPP1
1221	329.782	1.28281	0.170007	7.54562	4.50155e-14	6.26162e-13	PRKAA2
1222	1334.67	-1.59617	0.211623	-7.5425	4.61038e-14	6.40774e-13	SEMA3C
1223	71759.7	0.557558	0.0740201	7.53252	4.97709e-14	6.91176e-13	SFPQ
1224	812.591	-0.959129	0.127376	-7.52991	5.07735e-14	7.04523e-13	CPT1C
1225	1969.79	-0.711835	0.0945502	-7.52864	5.12706e-14	7.1084e-13	SPTLC2
1226	1992.71	-0.984906	0.13084	-7.52759	5.16866e-14	7.16024e-13	INF2
1227	1947.66	0.686173	0.0911758	7.52582	5.23924e-14	7.2521e-13	CCDC6
1228	620.89	1.11857	0.148679	7.5234	5.33686e-14	7.3812e-13	MTMR6
1229	1172.82	0.786813	0.104612	7.52122	5.42686e-14	7.49958e-13	TSNAX
1230	743.126	-1.18201	0.15716	-7.52103	5.43449e-14	7.50401e-13	P3H4
1231	354.062	-1.19783	0.159329	-7.51798	5.56291e-14	7.6751e-13	WDR13
1232	421.796	-1.72521	0.22957	-7.51495	5.69326e-14	7.84857e-13	ADAMTS2
1233	536.43	-1.10414	0.146986	-7.51186	5.82952e-14	8.02989e-13	ABCD1
1234	3631.07	0.773477	0.103027	7.50751	6.02641e-14	8.29437e-13	TAF4
1235	1296.13	0.896416	0.119468	7.50338	6.21932e-14	8.55295e-13	FAM76B
1236	3273	-0.647113	0.0863584	-7.49335	6.71376e-14	9.22544e-13	PRMT2
1237	2064	0.699517	0.0933633	7.49242	6.76138e-14	9.28337e-13	TTK
1238	345.529	-1.37797	0.184103	-7.48478	7.16676e-14	9.832e-13	LTBP2
1239	2536.1	-0.677304	0.0905302	-7.48153	7.34647e-14	1.00704e-12	RAB3B
1240	990.518	-1.31441	0.175912	-7.47197	7.9001e-14	1.08206e-12	ARMCX1
1241	5442.08	0.536125	0.071772	7.46982	8.03018e-14	1.09899e-12	SERINC1
1242	345.729	1.77596	0.237807	7.46806	8.13835e-14	1.1129e-12	PTPRE
1243	2196.45	-0.659723	0.0884298	-7.46042	8.62473e-14	1.17846e-12	UBE4B
1244	196.34	1.56796	0.210216	7.45883	8.72913e-14	1.19176e-12	UCKL1-AS1
1245	2847.22	0.707963	0.0949316	7.45761	8.8103e-14	1.20188e-12	ICE1
1246	5494.26	-0.775324	0.103975	-7.45684	8.86249e-14	1.20803e-12	SEPTIN8
1247	80.361	-2.52869	0.339125	-7.45653	8.88339e-14	1.20991e-12	WFDC21P
1248	16014.2	0.442112	0.0593349	7.45114	9.25393e-14	1.25937e-12	TOP2B
1249	629.619	-0.976833	0.131169	-7.44716	9.53736e-14	1.2969e-12	PRSS12
1250	1257.39	0.775663	0.104158	7.44698	9.5502e-14	1.29761e-12	UBN2
1251	121.587	-2.12439	0.285277	-7.44676	9.56577e-14	1.29868e-12	ACOT1
1252	1221.03	0.713139	0.0958091	7.44333	9.81773e-14	1.33182e-12	PDP1
1253	4001.52	0.536923	0.0721639	7.44033	1.00436e-13	1.36137e-12	NGRN
1254	44437.8	0.514068	0.0691121	7.43818	1.02082e-13	1.38259e-12	CALM2
1255	1139.3	-0.79131	0.106403	-7.43693	1.03054e-13	1.39464e-12	NTPCR
1256	235.498	-1.94071	0.261021	-7.43509	1.045e-13	1.41308e-12	CFH
1257	4360.82	-0.984614	0.132511	-7.43046	1.08223e-13	1.46226e-12	C19orf53
1258	804.005	-0.810117	0.109044	-7.4293	1.09175e-13	1.47395e-12	TMUB1
1259	181.483	-1.626	0.219252	-7.41613	1.20594e-13	1.62682e-12	TTLL1
1260	950.291	0.894024	0.120559	7.41564	1.2104e-13	1.63154e-12	MINDY2
1261	10200.9	0.753745	0.101677	7.41312	1.2336e-13	1.6615e-12	GTPBP4
1262	1252.22	-1.18812	0.160297	-7.41196	1.24445e-13	1.67478e-12	JCAD
1263	56.8621	-6.22792	0.84031	-7.41146	1.24915e-13	1.67978e-12	DEPP1
1264	3878.14	-0.674756	0.0910444	-7.41129	1.2508e-13	1.68066e-12	RPA1
1265	2098.38	-0.673814	0.090978	-7.40634	1.2983e-13	1.74311e-12	RECQL4
1266	208.041	-1.95421	0.263861	-7.40622	1.29946e-13	1.74329e-12	TMPRSS15
1267	5635.42	0.542154	0.0732397	7.40246	1.33682e-13	1.79199e-12	CCDC88A
1268	2363.63	-0.675297	0.0912714	-7.39878	1.37446e-13	1.84099e-12	TCFL5
1269	426.762	1.22168	0.165139	7.39791	1.38348e-13	1.85161e-12	EIF5A2
1270	1013.92	0.979666	0.132491	7.3942	1.42267e-13	1.90257e-12	DUSP5
1271	1868.97	0.804751	0.108894	7.39019	1.46622e-13	1.95927e-12	POLR3C
1272	4579.92	-1.13109	0.15312	-7.38699	1.5019e-13	2.00537e-12	BEX1
1273	1790.51	0.676343	0.0915789	7.38535	1.52049e-13	2.0286e-12	PICALM
1274	1253.99	0.976755	0.132275	7.38425	1.53318e-13	2.04392e-12	ZNF142
1275	8672.72	0.466322	0.0631668	7.38239	1.55478e-13	2.07109e-12	HECTD1
1276	3937.35	-0.806444	0.109241	-7.38228	1.55607e-13	2.07118e-12	MRPS34
1277	134.674	-2.62269	0.355442	-7.37866	1.59885e-13	2.12646e-12	JPH2
1278	2157.5	-0.666246	0.0903124	-7.37712	1.61745e-13	2.14951e-12	NNT
1279	702.988	-1.7819	0.241775	-7.37006	1.70553e-13	2.26479e-12	SPACA6
1280	121.244	2.366	0.32115	7.36729	1.74129e-13	2.31048e-12	KLF4
1281	944.473	-0.75352	0.102282	-7.36706	1.74435e-13	2.31272e-12	STAMBPL1
1282	16636	0.737648	0.100138	7.36628	1.75451e-13	2.32439e-12	ZFR
1283	597.325	1.48953	0.202386	7.35987	1.84095e-13	2.437e-12	ARID3B
1284	6496.47	-0.836295	0.113632	-7.35966	1.84379e-13	2.43885e-12	CHMP2A
1285	394.302	-1.16907	0.158939	-7.35547	1.90254e-13	2.51461e-12	KITLG
1286	1270.75	0.739233	0.100503	7.35532	1.90477e-13	2.51559e-12	NGDN
1287	4464.57	1.09979	0.149545	7.35422	1.92039e-13	2.53425e-12	ATXN2L
1288	4293.81	-0.71491	0.097234	-7.35247	1.94581e-13	2.56581e-12	KIF13A
1289	14904	-0.696988	0.0948078	-7.35158	1.95872e-13	2.58083e-12	ACTN4
1290	1611.35	-1.02753	0.139872	-7.34622	2.03895e-13	2.68446e-12	TFAP2A
1291	2682.95	0.700864	0.0954178	7.34521	2.0543e-13	2.70257e-12	CUL1
1292	3503.66	0.622426	0.0847777	7.34186	2.10642e-13	2.769e-12	CDC27
1293	1189.23	-0.807501	0.109998	-7.34103	2.11961e-13	2.78419e-12	SNX7
1294	2067.82	1.32521	0.180619	7.33704	2.18364e-13	2.86606e-12	NEMP1
1295	551.376	0.942194	0.128437	7.33585	2.20311e-13	2.88939e-12	DUSP4
1296	2135.04	0.827461	0.112854	7.33215	2.26482e-13	2.96803e-12	CHSY1
1297	1598.42	0.662351	0.0903444	7.3314	2.27769e-13	2.9826e-12	ANAPC1
1298	1586.77	-0.700409	0.0956413	-7.32329	2.41964e-13	3.16604e-12	BCR
1299	214.947	-2.07493	0.283647	-7.31517	2.57049e-13	3.36084e-12	ZSCAN31
1300	3337.57	-0.497371	0.0680609	-7.30773	2.71688e-13	3.5495e-12	COLGALT1
1301	86.0367	2.4979	0.341925	7.3054	2.76442e-13	3.60884e-12	ACRBP
1302	3018.4	-0.887553	0.121509	-7.30445	2.78401e-13	3.63162e-12	IGFBP7
1303	5456.15	-0.57407	0.0786046	-7.30327	2.80853e-13	3.66079e-12	PGK1
1304	2883.76	-1.16539	0.159584	-7.30268	2.8209e-13	3.67409e-12	CCHCR1
1305	156.353	-2.29183	0.314076	-7.29706	2.94135e-13	3.82803e-12	TRIM17
1306	856.193	0.898251	0.1231	7.29691	2.94456e-13	3.82928e-12	SEC24B
1307	635.505	0.907468	0.12437	7.29651	2.95324e-13	3.83763e-12	RNF216P1
1308	411.744	-1.08159	0.148297	-7.2934	3.02231e-13	3.92438e-12	PARVB
1309	8210.03	1.40912	0.19322	7.29282	3.03541e-13	3.93838e-12	MCL1
1310	9588.53	-0.495705	0.0679776	-7.29218	3.04978e-13	3.954e-12	ADD1
1311	979.234	1.09104	0.149662	7.29002	3.09901e-13	4.01476e-12	ZC3H8
1312	1490.8	0.73553	0.100944	7.28654	3.1802e-13	4.11681e-12	DPH5
1313	69.6436	3.00188	0.412185	7.28285	3.26832e-13	4.22766e-12	FAM71F2
1314	4736.59	-1.33186	0.183011	-7.27749	3.40094e-13	4.39586e-12	EHD2
1315	2720.75	0.666951	0.091678	7.27493	3.46601e-13	4.47656e-12	SVIL
1316	302.944	-1.31443	0.180704	-7.27392	3.49199e-13	4.50668e-12	LRIG3
1317	846.311	0.899942	0.123747	7.27243	3.53088e-13	4.55342e-12	C9orf40
1318	154.489	-2.02479	0.27848	-7.27085	3.57224e-13	4.60325e-12	KRT17
1319	769.535	-0.879294	0.121014	-7.26606	3.70127e-13	4.76591e-12	CEMIP
1320	936.706	0.752451	0.103569	7.2652	3.72495e-13	4.79277e-12	WDR12
1321	1507.94	0.898978	0.123739	7.26509	3.72803e-13	4.79311e-12	RYBP
1322	635.503	-1.052	0.144842	-7.26309	3.7834e-13	4.86061e-12	HTRA1
1323	1223.05	-0.891209	0.122748	-7.2605	3.8566e-13	4.9509e-12	TSEN34
1324	469.708	0.980535	0.135334	7.24529	4.31505e-13	5.53526e-12	HK2
1325	1053.02	0.804143	0.111004	7.2443	4.34692e-13	5.57193e-12	PLEKHA8
1326	55.1531	-9.09283	1.2555	-7.24237	4.40906e-13	5.64732e-12	WNT2
1327	1511.42	1.80905	0.249858	7.24029	4.47731e-13	5.73042e-12	KLF10
1328	370.97	-1.42681	0.197089	-7.23942	4.50612e-13	5.76295e-12	EFNB3
1329	3373.79	-0.800728	0.11063	-7.23787	4.55783e-13	5.82469e-12	CEP131
1330	1701.41	0.610725	0.0843834	7.23749	4.57048e-13	5.83647e-12	MAD2L2
1331	341.905	-1.13997	0.157629	-7.23201	4.7588e-13	6.07239e-12	TEDC2
1332	7264.27	0.619101	0.0856116	7.23151	4.77655e-13	6.09047e-12	PPIL4
1333	781.917	0.791648	0.109508	7.22912	4.86145e-13	6.19407e-12	ZNF267
1334	1111.04	0.810751	0.11216	7.22853	4.88263e-13	6.21639e-12	TAB3
1335	948.584	0.994838	0.137654	7.22708	4.93501e-13	6.27837e-12	CCNDBP1
1336	349.514	-1.50256	0.207954	-7.22546	4.99391e-13	6.34855e-12	CTSC
1337	796.898	0.969548	0.134213	7.22396	5.04968e-13	6.41464e-12	DGKH
1338	2592.35	0.711866	0.0985544	7.22308	5.08241e-13	6.45139e-12	DDX52
1339	3753.97	-0.572422	0.0793435	-7.21447	5.41431e-13	6.86756e-12	TNIK
1340	1213.6	-0.96095	0.133221	-7.21318	5.46607e-13	6.92804e-12	TFPT
1341	896.369	0.981595	0.136237	7.20508	5.80091e-13	7.34696e-12	ZNF252P
1342	4213.03	-1.18352	0.164329	-7.20214	5.92738e-13	7.50153e-12	FKBP8
1343	488.937	1.10801	0.153857	7.20157	5.95251e-13	7.52774e-12	TMEM268
1344	729.626	-1.01272	0.140798	-7.1927	6.3521e-13	8.02709e-12	TMEM120B
1345	1334.28	0.632455	0.0879497	7.1911	6.42714e-13	8.11588e-12	IFNAR1
1346	1383.23	0.86799	0.12077	7.18715	6.61557e-13	8.34761e-12	AFTPH
1347	45.8649	9.12302	1.27026	7.18203	6.86842e-13	8.66022e-12	PKN2-AS1
1348	869.759	-0.906581	0.126284	-7.17888	7.0284e-13	8.85537e-12	NMRAL1
1349	944.708	-0.95207	0.132638	-7.17794	7.07712e-13	8.91015e-12	GABARAP
1350	1707.75	0.671513	0.0935565	7.17761	7.09389e-13	8.92464e-12	LATS2
1351	55084.6	0.578714	0.0806336	7.17708	7.12169e-13	8.95298e-12	DDX5
1352	1016.3	0.956893	0.133384	7.17395	7.28627e-13	9.15311e-12	RAE1
1353	1429.04	0.943096	0.131583	7.16732	7.648e-13	9.60042e-12	PNPLA2
1354	970.089	-1.13566	0.158489	-7.16554	7.74823e-13	9.71905e-12	C1GALT1C1
1355	8652.49	0.435434	0.0608054	7.16111	8.00249e-13	1.00306e-11	EP400
1356	465.301	-1.26362	0.17654	-7.1577	8.20414e-13	1.02757e-11	APOBEC3B
1357	2187.45	0.704147	0.0983819	7.15728	8.22925e-13	1.02996e-11	TERF1
1358	266.582	-1.30127	0.181866	-7.1551	8.36089e-13	1.04567e-11	CFAP45
1359	136.993	-2.32979	0.325704	-7.15309	8.48437e-13	1.06033e-11	EDN1
1360	6661.53	0.577054	0.0806797	7.15241	8.52678e-13	1.06484e-11	MTOR
1361	1450.9	0.829741	0.116034	7.15085	8.62444e-13	1.07625e-11	PDCD7
1362	2541.54	0.556942	0.0779116	7.14838	8.78074e-13	1.09495e-11	VPS26A
1363	4199.73	0.64363	0.0900678	7.14606	8.93027e-13	1.11278e-11	SENP6
1364	1427.56	-0.613501	0.0859301	-7.13953	9.36499e-13	1.16609e-11	PPP6R2
1365	371.255	-1.26565	0.17729	-7.13884	9.41243e-13	1.17114e-11	KLHL22
1366	10335.5	0.867422	0.121519	7.13818	9.45742e-13	1.17588e-11	SYF2
1367	1021.5	-0.812553	0.113842	-7.13752	9.50322e-13	1.18071e-11	MIF
1368	283.24	-1.46681	0.205525	-7.13689	9.5466e-13	1.18523e-11	SEMA6B
1369	166.319	-1.88272	0.263807	-7.13673	9.55795e-13	1.18577e-11	PYROXD2
1370	2872.67	-0.730812	0.102413	-7.13591	9.6148e-13	1.19196e-11	NELFCD
1371	3774.89	-0.548337	0.0768483	-7.13532	9.65593e-13	1.19618e-11	PSMD3
1372	49.7558	-8.94371	1.2535	-7.13499	9.67911e-13	1.19818e-11	LOC100130331
1373	454.637	-1.01723	0.142586	-7.13415	9.7389e-13	1.2047e-11	ABLIM1
1374	327.079	1.39864	0.196139	7.13088	9.9727e-13	1.23272e-11	ZNF558
1375	48.5843	-8.91286	1.25001	-7.13025	1.00186e-12	1.2375e-11	PTGIR
1376	4610.94	0.528278	0.0740911	7.13011	1.00292e-12	1.23791e-11	OSBPL8
1377	368.702	-1.27653	0.179191	-7.12382	1.04978e-12	1.2948e-11	LEPR
1378	16001.7	0.616854	0.0865922	7.12367	1.05091e-12	1.29525e-11	SPAG9
1379	417.139	-1.08201	0.152024	-7.11738	1.10001e-12	1.35479e-11	CDH11
1380	11902.1	0.691299	0.0973128	7.10388	1.21303e-12	1.4929e-11	ARID4B
1381	345.703	1.28471	0.180879	7.10258	1.22447e-12	1.5059e-11	IFFO2
1382	516.251	1.20314	0.169423	7.10144	1.23463e-12	1.51729e-11	ZNF839
1383	5436.92	-0.59128	0.0833241	-7.09614	1.28286e-12	1.57542e-11	SH2D4A
1384	17718.8	0.684608	0.0964979	7.09453	1.29789e-12	1.59273e-11	EIF2S2
1385	739.419	0.958984	0.135192	7.0935	1.30765e-12	1.60354e-11	ZSCAN26
1386	8636.62	-0.681748	0.0961557	-7.09004	1.34069e-12	1.64269e-11	RNF20
1387	3688.77	0.706806	0.0996911	7.08996	1.3415e-12	1.64269e-11	ANKRD40
1388	1551.45	0.773391	0.109128	7.08699	1.37064e-12	1.67716e-11	ICAM1
1389	2119.07	1.09957	0.155174	7.08605	1.37997e-12	1.68611e-11	CENPN
1390	7495.6	-0.507459	0.0716143	-7.086	1.3804e-12	1.68611e-11	POLE
1391	338.796	-1.18442	0.16715	-7.08595	1.38093e-12	1.68611e-11	BHMT2
1392	2149.4	0.888484	0.125392	7.08565	1.3839e-12	1.68852e-11	RRP15
1393	797.482	-0.785865	0.110946	-7.08329	1.40771e-12	1.71633e-11	PLCB4
1394	6720.94	1.32538	0.187206	7.07981	1.44355e-12	1.75877e-11	SLC7A5
1395	3710.38	0.619407	0.0875238	7.07701	1.47296e-12	1.79332e-11	NKAP
1396	682.494	-1.12797	0.159495	-7.07213	1.52571e-12	1.85621e-11	ALPK3
1397	4127.91	-0.736995	0.104251	-7.06941	1.55591e-12	1.8916e-11	DAB2
1398	3407.97	-0.547154	0.0773988	-7.06928	1.55737e-12	1.89202e-11	JPT2
1399	7954.17	0.777503	0.109995	7.06854	1.56572e-12	1.9008e-11	DLGAP5
1400	6090.71	0.466581	0.0660431	7.0648	1.60849e-12	1.95133e-11	WAPL
1401	1122.41	0.807551	0.114341	7.06265	1.63356e-12	1.98033e-11	PDE8A
1402	137.338	-2.81504	0.39859	-7.06249	1.63545e-12	1.9812e-11	RCAN2
1403	8688.57	-0.890193	0.126079	-7.0606	1.6578e-12	2.00685e-11	MCM4
1404	604.971	-0.932666	0.132121	-7.05917	1.67499e-12	2.02621e-11	ASF1B
1405	2321.04	-0.782333	0.110926	-7.05275	1.75413e-12	2.12044e-11	CHTF18
1406	105.449	-2.15862	0.306116	-7.05165	1.76814e-12	2.13586e-11	COL8A2
1407	424.424	1.14547	0.162539	7.04737	1.82328e-12	2.2009e-11	PLEKHA3
1408	103.301	-2.07568	0.294764	-7.04184	1.89719e-12	2.28848e-11	CPA3
1409	722.368	-1.04277	0.148167	-7.03781	1.9529e-12	2.35401e-11	TBC1D9
1410	7969.7	0.545358	0.0775126	7.03574	1.98212e-12	2.38754e-11	CIR1
1411	820.683	-1.0395	0.147759	-7.03511	1.991e-12	2.39654e-11	TUBB2B
1412	2786.8	-1.09633	0.155882	-7.03309	2.02013e-12	2.42988e-11	TCF19
1413	759.477	-1.12359	0.159825	-7.03014	2.06331e-12	2.48006e-11	CUEDC1
1414	4189.16	0.617399	0.0878529	7.02764	2.10056e-12	2.52305e-11	ANTXR1
1415	453.007	-1.71745	0.244402	-7.02718	2.10749e-12	2.52958e-11	OBSCN
1416	2297.92	1.01177	0.143988	7.02679	2.11342e-12	2.53491e-11	EPHA2
1417	268.03	-1.36576	0.194446	-7.02383	2.1586e-12	2.58727e-11	LAMC2
1418	1893.95	-0.617654	0.0879521	-7.02263	2.17738e-12	2.60794e-11	ZBTB18
1419	236.382	1.4567	0.207749	7.01182	2.35237e-12	2.81555e-11	SERTAD1
1420	1082.47	1.02827	0.146715	7.00861	2.40692e-12	2.87881e-11	EDEM1
1421	460.482	-1.14253	0.163206	-7.00057	2.5493e-12	3.04696e-11	PCYOX1L
1422	92.6486	-2.7435	0.392014	-6.99848	2.58751e-12	3.09046e-11	GJC2
1423	14209.7	0.514885	0.0736253	6.99331	2.68476e-12	3.20435e-11	UBR4
1424	329.118	-1.48282	0.212096	-6.99126	2.72431e-12	3.24928e-11	SLC1A1
1425	499.219	-1.26009	0.180312	-6.9884	2.78048e-12	3.31394e-11	LOC728392
1426	316.298	-1.13969	0.163089	-6.98811	2.78617e-12	3.31839e-11	PDE4B
1427	4106.56	-0.518538	0.0742116	-6.98729	2.80244e-12	3.33543e-11	TRAM2
1428	298.274	-1.39625	0.199918	-6.98413	2.86618e-12	3.40891e-11	PCBP4
1429	1648.94	-0.769593	0.110213	-6.98278	2.89402e-12	3.43961e-11	BRIP1
1430	167.322	-1.63099	0.233593	-6.98216	2.90667e-12	3.45223e-11	PIK3C2B
1431	1176.97	-0.740561	0.106133	-6.97768	3.00091e-12	3.56167e-11	SFI1
1432	232.628	1.25316	0.179616	6.97689	3.01788e-12	3.57931e-11	PPAN-P2RY11
1433	4907.17	0.571676	0.0819619	6.97489	3.06109e-12	3.62803e-11	PDCD11
1434	16050.6	0.504504	0.0723369	6.97436	3.07263e-12	3.63916e-11	MDC1
1435	1254.75	-0.75642	0.108459	-6.97426	3.07478e-12	3.63917e-11	SHKBP1
1436	123.39	-2.81915	0.40435	-6.97205	3.1236e-12	3.69437e-11	HNRNPA1P33
1437	804.273	-1.05324	0.151104	-6.9703	3.16269e-12	3.73801e-11	CABLES2
1438	7405.15	0.573517	0.0822876	6.96967	3.17693e-12	3.75222e-11	SLU7
1439	1285.46	-1.02436	0.147059	-6.96562	3.26962e-12	3.85901e-11	RBFA
1440	9031.48	0.987855	0.141884	6.9624	3.34532e-12	3.94562e-11	YBX3
1441	581.286	-1.09135	0.156788	-6.96065	3.38715e-12	3.99218e-11	PCIF1
1442	337.136	-1.48221	0.212959	-6.96009	3.40045e-12	4.00508e-11	HNMT
1443	3092.42	0.769202	0.110552	6.95782	3.45587e-12	4.06753e-11	RCOR1
1444	50.2269	-6.54665	0.941422	-6.954	3.55067e-12	4.17622e-11	AKR1C2
1445	15470.3	-0.993173	0.142823	-6.95387	3.55406e-12	4.17731e-11	CHAF1A
1446	16091.4	-0.643285	0.0925152	-6.9533	3.56846e-12	4.19133e-11	CFDP1
1447	11948	-0.562278	0.0808687	-6.95298	3.57646e-12	4.19783e-11	DNAJC8
1448	1495.74	-0.974107	0.14019	-6.94847	3.69258e-12	4.33113e-11	SDC1
1449	531.484	-1.31874	0.189795	-6.94826	3.69816e-12	4.33468e-11	FAXDC2
1450	1542.98	0.722137	0.103939	6.94768	3.71351e-12	4.34967e-11	C8orf33
1451	7998.94	0.455331	0.0655708	6.9441	3.80874e-12	4.45814e-11	SNW1
1452	7143.59	0.647223	0.0932498	6.94074	3.90056e-12	4.56247e-11	HSPH1
1453	701.742	-1.29682	0.186845	-6.94062	3.90392e-12	4.56325e-11	ADGRA2
1454	3315.71	0.541569	0.0780392	6.93971	3.92911e-12	4.58955e-11	PSMD14
1455	256.536	1.17789	0.169927	6.93176	4.15632e-12	4.85161e-11	SLC36A1
1456	6792.28	0.514816	0.0742836	6.93041	4.19621e-12	4.8948e-11	SOGA1
1457	583.757	-1.00068	0.144399	-6.92998	4.20901e-12	4.90637e-11	FAM184A
1458	163.888	-1.77426	0.256031	-6.92985	4.21282e-12	4.90745e-11	KCNN4
1459	254.455	-1.27531	0.18408	-6.92799	4.26854e-12	4.96894e-11	APOBEC3G
1460	1193.03	0.710935	0.10265	6.92581	4.33475e-12	5.04256e-11	FCF1
1461	455.07	-0.990001	0.142989	-6.92361	4.40288e-12	5.11831e-11	FAM13A
1462	457.485	-1.28414	0.185557	-6.92043	4.50285e-12	5.23094e-11	NR2F1
1463	1254.25	-0.764731	0.110608	-6.91391	4.71476e-12	5.47337e-11	LGALS1
1464	425.715	1.00902	0.14595	6.91347	4.72943e-12	5.48665e-11	FAM216A
1465	22722	-0.623223	0.0901835	-6.91061	4.82562e-12	5.59443e-11	CDC37
1466	1128.5	0.786973	0.113892	6.90982	4.85284e-12	5.62215e-11	KATNA1
1467	1568.66	0.749265	0.108508	6.90517	5.01426e-12	5.80414e-11	MTRF1L
1468	1804.72	-0.592677	0.0858318	-6.9051	5.01677e-12	5.80414e-11	ETAA1
1469	834.697	1.38377	0.200416	6.90448	5.03865e-12	5.82549e-11	FKTN
1470	499.87	1.35965	0.197016	6.9012	5.15639e-12	5.95756e-11	FAM72A
1471	9010.89	0.434749	0.0630052	6.90021	5.19251e-12	5.99521e-11	PTP4A2
1472	10964.8	0.47716	0.0691542	6.89994	5.20247e-12	6.00263e-11	ARHGEF12
1473	5967.07	0.538112	0.0780114	6.89786	5.27914e-12	6.08696e-11	MAN1A2
1474	874.647	0.827177	0.119929	6.89723	5.30248e-12	6.10973e-11	PIBF1
1475	1638.71	0.706087	0.102408	6.89483	5.393e-12	6.20981e-11	KCTD5
1476	381.837	1.16537	0.169106	6.89135	5.52648e-12	6.3592e-11	UBE2D1
1477	439.526	1.51025	0.21918	6.89047	5.56096e-12	6.39453e-11	NCEH1
1478	441.968	-1.17646	0.170863	-6.88544	5.76072e-12	6.61977e-11	IGFBP6
1479	13379.1	-0.612073	0.0889128	-6.88397	5.82073e-12	6.6842e-11	TPI1
1480	820.715	0.800937	0.116367	6.88286	5.86624e-12	6.7319e-11	NFKB1
1481	584.24	1.1445	0.166332	6.8808	5.95158e-12	6.82522e-11	MIDN
1482	9057.09	-0.765154	0.111209	-6.88034	5.97088e-12	6.84274e-11	HDGFL2
1483	793.147	0.789678	0.114784	6.87969	5.99845e-12	6.8697e-11	DNHD1
1484	992.939	0.770371	0.111982	6.8794	6.01032e-12	6.87866e-11	KIAA0753
1485	789.417	-1.00399	0.14596	-6.87851	6.04806e-12	6.91719e-11	ARMCX6
1486	1959.42	0.552071	0.0802737	6.87736	6.09723e-12	6.96874e-11	OFD1
1487	233.042	-1.46445	0.212996	-6.87548	6.17812e-12	7.05643e-11	SERTAD4
1488	957.317	-0.861023	0.125292	-6.87215	6.32407e-12	7.21828e-11	NTAN1
1489	1207.75	-1.03771	0.151087	-6.86828	6.49806e-12	7.41189e-11	CXXC5
1490	166.44	1.5753	0.229395	6.86719	6.54806e-12	7.46391e-11	PLK3
1491	1165.17	-0.705323	0.102745	-6.86477	6.65965e-12	7.58602e-11	ARNT2
1492	1323.04	0.622175	0.0906545	6.86314	6.73643e-12	7.66332e-11	SERTAD2
1493	3762.73	-0.52156	0.0759952	-6.86307	6.7398e-12	7.66332e-11	NID1
1494	6926.83	1.32377	0.192884	6.86304	6.74105e-12	7.66332e-11	CNBP
1495	2305.55	0.717794	0.104619	6.861	6.83794e-12	7.76826e-11	SETD3
1496	427.961	-1.01515	0.147981	-6.85999	6.88677e-12	7.81851e-11	PHF11
1497	725.791	1.03413	0.150753	6.85977	6.8973e-12	7.82523e-11	IFNGR2
1498	2017.35	0.790996	0.115317	6.85931	6.91937e-12	7.84503e-11	GCC1
1499	1480.29	0.691381	0.1008	6.85893	6.93795e-12	7.86084e-11	KIN
1500	536.376	1.2188	0.177712	6.85826	6.97055e-12	7.89252e-11	ZNRD1ASP
1501	863.002	-0.735581	0.107335	-6.85316	7.22341e-12	8.17338e-11	RGS3
1502	1097.91	0.715067	0.104375	6.85091	7.33801e-12	8.29752e-11	ZNF770
1503	1063.67	1.31403	0.191891	6.8478	7.49967e-12	8.47467e-11	TACC2
1504	1292.26	0.915393	0.133687	6.84728	7.52675e-12	8.49963e-11	RN7SK
1505	1104.28	-0.828048	0.120953	-6.84605	7.59194e-12	8.56754e-11	UNK
1506	44144.2	-0.830578	0.121327	-6.84579	7.6057e-12	8.57737e-11	MSN
1507	773.037	-0.771548	0.112758	-6.84252	7.78129e-12	8.76957e-11	CRYBG1
1508	475.242	0.917881	0.134147	6.84236	7.78984e-12	8.77339e-11	EML6
1509	181.801	-1.49092	0.21801	-6.83876	7.98835e-12	8.991e-11	ZBTB12
1510	8357.32	0.615835	0.090088	6.83592	8.14781e-12	9.1644e-11	EP300
1511	9123.33	0.461872	0.067604	6.83201	8.37313e-12	9.4116e-11	KAT6A
1512	11787.7	0.458921	0.0671791	6.83131	8.41439e-12	9.45172e-11	RANBP2
1513	139.163	1.64621	0.241002	6.83068	8.45104e-12	9.48662e-11	TRIM36
1514	4016.02	0.488971	0.0715871	6.83043	8.46593e-12	9.49706e-11	MED13
1515	1032.53	0.807464	0.118238	6.82912	8.54394e-12	9.57823e-11	LINC00667
1516	787.097	-0.850688	0.124572	-6.82888	8.55774e-12	9.58738e-11	AGA
1517	854.755	-0.850757	0.124616	-6.82701	8.67048e-12	9.70729e-11	CD276
1518	336.933	-2.39172	0.350423	-6.82524	8.77755e-12	9.82068e-11	CASP1
1519	1906.75	0.689757	0.101077	6.82409	8.84872e-12	9.89379e-11	STAM2
1520	2141.67	0.663199	0.0971995	6.82306	8.91187e-12	9.95784e-11	TXNDC12
1521	7248.47	0.588567	0.086271	6.82231	8.95906e-12	1.0004e-10	CD44
1522	574.457	-0.905546	0.132866	-6.8155	9.39396e-12	1.04827e-10	ANPEP
1523	12041.1	0.988969	0.145172	6.81239	9.59899e-12	1.07045e-10	UPF3B
1524	146.219	-1.73577	0.254821	-6.81173	9.64308e-12	1.07466e-10	MMP19
1525	192.208	1.87452	0.275269	6.80978	9.77508e-12	1.08866e-10	ITPR1
1526	2767.52	0.513946	0.0754814	6.80891	9.83438e-12	1.09454e-10	TBC1D15
1527	93.7688	3.14964	0.462829	6.80519	1.00914e-11	1.12242e-10	CHAC1
1528	945.401	0.94378	0.138767	6.80118	1.03767e-11	1.15339e-10	MYC
1529	2666.11	-0.773237	0.113713	-6.79988	1.04705e-11	1.16306e-10	GGA2
1530	360.037	1.15486	0.169899	6.79732	1.06585e-11	1.18316e-10	MOSMO
1531	9588.91	0.518861	0.0763411	6.79661	1.07113e-11	1.18825e-10	KIF2C
1532	248.156	1.22242	0.179924	6.79411	1.08985e-11	1.20823e-10	ZNF720
1533	4399.9	-0.563817	0.0829939	-6.79348	1.09463e-11	1.21273e-10	WDHD1
1534	81.1789	2.40105	0.353719	6.78801	1.13689e-11	1.25873e-10	CHGB
1535	687.308	-0.881452	0.129884	-6.78645	1.14924e-11	1.27157e-10	ARAP3
1536	2490.33	0.544793	0.0802825	6.78595	1.15327e-11	1.2752e-10	WDR62
1537	469.243	1.0899	0.160684	6.78289	1.17799e-11	1.30169e-10	KIF27
1538	38.9186	-8.58982	1.26667	-6.78144	1.18982e-11	1.31391e-10	KRT15
1539	211.652	-1.78251	0.262919	-6.77967	1.2045e-11	1.32925e-10	REC8
1540	470.697	1.18033	0.174173	6.77675	1.22911e-11	1.35553e-10	DNAJC19
1541	236.992	-1.26605	0.186859	-6.77543	1.24037e-11	1.36707e-10	LOC110384692
1542	46.5193	-3.29965	0.487109	-6.77394	1.25324e-11	1.3796e-10	CYP27C1
1543	138.311	-2.47315	0.365099	-6.77392	1.25337e-11	1.3796e-10	SLCO4C1
1544	12916.8	-0.610751	0.0901796	-6.77261	1.26479e-11	1.39127e-10	CEP250
1545	2402.54	0.84844	0.125277	6.77251	1.26564e-11	1.39131e-10	PHC2
1546	6452.53	0.69376	0.10256	6.76441	1.33853e-11	1.47033e-10	DNAJC2
1547	786.886	1.41016	0.20847	6.76433	1.33926e-11	1.47033e-10	ITPRIPL2
1548	2610.59	0.624976	0.092395	6.76418	1.34065e-11	1.47091e-10	RAB21
1549	102.21	-2.43236	0.359604	-6.76399	1.34244e-11	1.47192e-10	TRIM46
1550	39.5251	-8.61707	1.27487	-6.7592	1.38756e-11	1.5204e-10	TRHDE-AS1
1551	919.897	-0.954017	0.14115	-6.75891	1.39034e-11	1.52247e-10	PAQR7
1552	91.6248	-4.81499	0.712651	-6.75645	1.41418e-11	1.54758e-10	AKR1C1
1553	2591.31	-0.527265	0.0780466	-6.75577	1.42077e-11	1.55379e-10	ESYT1
1554	5174.44	-0.443651	0.0656815	-6.75458	1.43251e-11	1.56562e-10	SARNP
1555	728.709	-1.0313	0.152748	-6.75164	1.46187e-11	1.59668e-10	SPIRE2
1556	769.351	0.787104	0.116605	6.75015	1.47696e-11	1.61213e-10	STX17
1557	1985.43	0.655988	0.0971834	6.75001	1.47838e-11	1.61264e-10	VPS13B
1558	1081.08	1.02733	0.152303	6.7453	1.52711e-11	1.66473e-10	PCGF5
1559	4621.71	-0.885934	0.131347	-6.74497	1.53055e-11	1.66741e-10	DBNL
1560	1996.1	0.825785	0.122448	6.74399	1.541e-11	1.67772e-10	ATMIN
1561	530.015	1.14193	0.169386	6.74156	1.56696e-11	1.70389e-10	HSD17B11
1562	2347.1	0.516712	0.0766458	6.74155	1.56705e-11	1.70389e-10	YTHDF1
1563	602.353	0.963605	0.142947	6.74098	1.57326e-11	1.70955e-10	DUSP1
1564	1231.63	-0.866454	0.128635	-6.73573	1.63111e-11	1.77127e-10	STX10
1565	1209.16	-1.52012	0.22569	-6.73545	1.63428e-11	1.77358e-10	CLEC11A
1566	2030.67	0.982606	0.145899	6.73482	1.64134e-11	1.78011e-10	HAGH
1567	48.9179	-6.11238	0.908432	-6.7285	1.71425e-11	1.858e-10	B4GALNT4
1568	6234.01	-0.558597	0.0830298	-6.72767	1.72403e-11	1.86741e-10	ZWINT
1569	230.704	-1.57967	0.23517	-6.71713	1.85337e-11	2.00622e-10	DUBR
1570	1062	0.681981	0.101548	6.71582	1.8701e-11	2.02304e-10	GEMIN5
1571	477.37	-0.937949	0.139678	-6.71507	1.87977e-11	2.03221e-10	E2F8
1572	343.847	-1.05551	0.157245	-6.71253	1.91281e-11	2.06662e-10	TGFBR3
1573	12659.5	0.558672	0.0832358	6.71192	1.92082e-11	2.07395e-10	PPP1R12A
1574	36.816	6.01363	0.896059	6.7112	1.93031e-11	2.08287e-10	DHRS2
1575	1311.19	-0.714574	0.106528	-6.70786	1.97498e-11	2.12972e-10	TXNDC15
1576	629.51	-0.87418	0.130409	-6.70336	2.03687e-11	2.19506e-10	ARHGAP24
1577	3622.97	-0.630096	0.0940026	-6.70296	2.04236e-11	2.19959e-10	TLCD2
1578	2053.66	0.858866	0.128156	6.7017	2.06012e-11	2.2173e-10	TOX4
1579	2012.65	0.546686	0.0815857	6.70076	2.0734e-11	2.23019e-10	BAG5
1580	544.375	-1.02178	0.152546	-6.69819	2.11022e-11	2.26835e-10	TTLL7
1581	1172.16	0.638792	0.0954094	6.69528	2.15266e-11	2.31251e-10	RAD51C
1582	5741.94	-0.690136	0.103097	-6.69405	2.1708e-11	2.33053e-10	FBN2
1583	341.132	-1.14878	0.171628	-6.69346	2.17955e-11	2.33844e-10	STEAP1B
1584	7095.5	-0.449884	0.0672656	-6.68818	2.25968e-11	2.42287e-10	MYOF
1585	10513.4	0.574982	0.0859738	6.68787	2.26444e-11	2.42645e-10	KIF20A
1586	7175.13	0.488839	0.0731177	6.68564	2.29911e-11	2.46204e-10	RAD50
1587	24729.5	0.406072	0.0607647	6.68269	2.34595e-11	2.51063e-10	UBB
1588	2065.93	0.564485	0.0844884	6.68121	2.36981e-11	2.53457e-10	CACUL1
1589	528.082	0.819664	0.122808	6.67438	2.48287e-11	2.65381e-10	PRPSAP2
1590	104.617	-1.97783	0.296466	-6.67134	2.53471e-11	2.70751e-10	ADAMTS10
1591	1867.16	0.833418	0.124937	6.67069	2.5461e-11	2.71797e-10	SYNE1
1592	872.246	-0.776844	0.116534	-6.66623	2.62459e-11	2.8e-10	EFEMP2
1593	7806.3	-0.805299	0.120809	-6.66586	2.63113e-11	2.80522e-10	DAXX
1594	1231.79	-0.831361	0.124809	-6.66106	2.71854e-11	2.89659e-10	ACAD9
1595	5639.94	0.546595	0.08208	6.65929	2.75151e-11	2.92988e-10	MED13L
1596	453.658	-0.97887	0.14703	-6.65761	2.78321e-11	2.96178e-10	KIAA0895L
1597	1444.8	0.70803	0.10639	6.65507	2.83158e-11	3.01137e-10	ATP6V0A2
1598	1063.77	-1.06919	0.160782	-6.64994	2.93216e-11	3.11639e-10	LTBP4
1599	885.336	0.842397	0.126747	6.64627	3.00612e-11	3.19299e-10	SREK1IP1
1600	39.2102	-4.69617	0.706755	-6.64469	3.03857e-11	3.22544e-10	CDH6
1601	1970.62	-0.638704	0.0961597	-6.64212	3.09213e-11	3.28024e-10	MAN1B1
1602	111.108	3.20208	0.482451	6.63711	3.19893e-11	3.39143e-10	KCNG1
1603	624.532	0.792212	0.119403	6.63479	3.24958e-11	3.44298e-10	TTC21B
1604	592.048	0.869751	0.131106	6.63393	3.26857e-11	3.46093e-10	UBE2B
1605	4330.93	-0.553862	0.0835283	-6.63083	3.33801e-11	3.53226e-10	PTPRF
1606	9555.98	0.540454	0.0815214	6.6296	3.36607e-11	3.55973e-10	LARS1
1607	325.756	-1.03285	0.155812	-6.62882	3.38391e-11	3.57637e-10	GRK5
1608	1101.55	-0.649701	0.0980364	-6.62714	3.42257e-11	3.61498e-10	ANKMY2
1609	100192	0.404683	0.0610679	6.62678	3.431e-11	3.62163e-10	NUCKS1
1610	422.24	1.1787	0.1779	6.62563	3.45761e-11	3.64745e-10	ZNF800
1611	11101.5	0.425783	0.0642941	6.62243	3.53342e-11	3.72511e-10	SMG1
1612	35459	0.563698	0.085155	6.61967	3.60004e-11	3.793e-10	HNRNPH1
1613	592.654	0.876835	0.13248	6.61861	3.62584e-11	3.81781e-10	MAP2K4
1614	618.304	-0.99575	0.150453	-6.61836	3.63211e-11	3.82204e-10	IRF9
1615	1002.95	-1.30744	0.197681	-6.61388	3.74381e-11	3.93715e-10	RABEP2
1616	2066.99	1.1654	0.176296	6.61048	3.83064e-11	4.02596e-10	RAD54L2
1617	280.775	-1.24128	0.187811	-6.60916	3.86515e-11	4.05972e-10	MPND
1618	7359.46	0.423312	0.0640508	6.60901	3.86911e-11	4.06137e-10	PHIP
1619	1347.41	-1.59195	0.240948	-6.60701	3.92156e-11	4.11141e-10	CARHSP1
1620	76.1968	3.19867	0.484133	6.60701	3.92163e-11	4.11141e-10	CHST11
1621	8572.1	-1.09007	0.165039	-6.60494	3.97678e-11	4.16666e-10	MARCKS
1622	967.184	-0.781807	0.118441	-6.60081	4.08923e-11	4.28184e-10	PNPLA6
1623	1648.29	0.67482	0.102248	6.59981	4.11686e-11	4.30811e-10	EDEM3
1624	865.297	0.679506	0.103009	6.5966	4.20699e-11	4.39972e-10	CKS1B
1625	2669.44	-0.766723	0.116328	-6.59103	4.3679e-11	4.56519e-10	ANXA11
1626	82.186	-3.10683	0.47159	-6.58799	4.45815e-11	4.65666e-10	SLC2A12
1627	5939.66	-0.47954	0.0728133	-6.58589	4.52182e-11	4.72025e-10	DNAJC9
1628	1044.6	-0.689534	0.104702	-6.58567	4.52843e-11	4.72426e-10	PLEKHG3
1629	2918.19	0.475854	0.0722775	6.5837	4.58885e-11	4.78435e-10	LRPPRC
1630	3570.82	-1.08762	0.165298	-6.57975	4.71248e-11	4.91023e-10	CCDC12
1631	61.8863	-2.52319	0.383615	-6.5774	4.78759e-11	4.98544e-10	CDH3
1632	229.566	-1.35837	0.206529	-6.57713	4.79606e-11	4.98977e-10	RUSC1-AS1
1633	1763.9	0.653082	0.0992965	6.57708	4.79763e-11	4.98977e-10	CLASP2
1634	1930.78	-0.664597	0.101054	-6.57665	4.81151e-11	5.00115e-10	GTF3C6
1635	246.951	1.2907	0.196264	6.57634	4.82159e-11	5.0077e-10	PTX3
1636	55.7089	-4.48696	0.682295	-6.57628	4.82372e-11	5.0077e-10	SOWAHD
1637	6379.28	-0.473193	0.0719648	-6.57534	4.85421e-11	5.03628e-10	CDCA7L
1638	165.392	1.59028	0.241919	6.57361	4.9111e-11	5.09215e-10	ICA1L
1639	2127.69	0.597365	0.0908745	6.57352	4.91406e-11	5.09215e-10	CPD
1640	1039.9	0.679862	0.103434	6.57287	4.93535e-11	5.11109e-10	LSM8
1641	169.785	-1.52828	0.232652	-6.56897	5.06659e-11	5.24381e-10	ME3
1642	2106.19	-2.92776	0.445726	-6.56851	5.08201e-11	5.25657e-10	INSIG1
1643	1312.01	-1.04751	0.159507	-6.56714	5.1292e-11	5.30215e-10	CROCC
1644	21347.2	-0.578066	0.0880297	-6.56671	5.14391e-11	5.31412e-10	HLA-C
1645	426.268	0.991436	0.151052	6.56352	5.25516e-11	5.42576e-10	TMEM33
1646	348.966	-2.06907	0.315269	-6.56288	5.27797e-11	5.446e-10	FILIP1
1647	1616.97	1.54153	0.234929	6.56167	5.32075e-11	5.4868e-10	ASB1
1648	270.848	-1.38478	0.211098	-6.5599	5.38427e-11	5.54893e-10	PAPLN
1649	608.278	0.779159	0.118793	6.55894	5.419e-11	5.58134e-10	CUTALP
1650	952.875	1.01177	0.154283	6.55786	5.45868e-11	5.6188e-10	IRS2
1651	699.707	0.836882	0.127641	6.55653	5.50732e-11	5.66544e-10	NGLY1
1652	180.688	1.70886	0.260664	6.55581	5.53396e-11	5.68939e-10	EVI2B
1653	1179.97	0.80291	0.122511	6.5538	5.60928e-11	5.76334e-10	WDR75
1654	2601.32	-0.559073	0.0854199	-6.545	5.94957e-11	6.10928e-10	CCDC136
1655	1683.33	-0.718812	0.109858	-6.54311	6.02505e-11	6.18305e-10	PDLIM7
1656	2171.13	-1.15596	0.176762	-6.53963	6.1671e-11	6.325e-10	FMN2
1657	1186.68	-0.783085	0.11975	-6.53932	6.17992e-11	6.33432e-10	SYT11
1658	3463.37	0.61688	0.0943443	6.53861	6.20946e-11	6.36076e-10	CRK
1659	233.255	-1.57556	0.241129	-6.53409	6.39979e-11	6.55178e-10	PLSCR4
1660	2621.25	0.781934	0.119744	6.53005	6.57496e-11	6.72705e-10	PHF8
1661	719.104	-1.05698	0.161955	-6.52637	6.7381e-11	6.88982e-10	MOXD1
1662	2649.75	-0.897416	0.137512	-6.5261	6.75053e-11	6.89837e-10	ARID5B
1663	5462.4	0.668519	0.102461	6.52459	6.81886e-11	6.96401e-10	VPS4A
1664	1359.93	0.697645	0.106999	6.52013	7.0245e-11	7.16972e-10	IFTAP
1665	1148.52	0.619494	0.0950221	6.51948	7.05528e-11	7.19681e-10	EBLN3P
1666	419.197	1.17105	0.179768	6.51423	7.30645e-11	7.44855e-10	FBXO8
1667	2724.81	0.550565	0.0845228	6.51381	7.32702e-11	7.46504e-10	ALS2
1668	8100.96	0.736672	0.113107	6.51305	7.36417e-11	7.49839e-10	CARS1
1669	1108.87	-0.69449	0.106636	-6.51272	7.38028e-11	7.51028e-10	ARHGEF25
1670	2933.72	0.582479	0.0894517	6.51166	7.43231e-11	7.5587e-10	HECTD4
1671	967.487	-0.739552	0.11358	-6.51127	7.45162e-11	7.5738e-10	GMEB1
1672	111115	-0.957192	0.147018	-6.51073	7.47863e-11	7.59672e-10	PTMA
1673	4971.91	0.466733	0.0716903	6.5104	7.49493e-11	7.60872e-10	RUVBL1
1674	2278.78	-0.542593	0.08335	-6.50981	7.52436e-11	7.63403e-10	SZT2
1675	1186.48	0.793435	0.121885	6.50972	7.52922e-11	7.6344e-10	SUPT20H
1676	138.855	-1.91294	0.293884	-6.50917	7.55695e-11	7.65795e-10	SLC4A4
1677	122.264	-1.81417	0.278754	-6.50814	7.60858e-11	7.70567e-10	KHK
1678	1735.62	0.584625	0.0898547	6.50633	7.70069e-11	7.79114e-10	GRPEL1
1679	2186.2	0.519912	0.0799089	6.50631	7.70215e-11	7.79114e-10	PPP1CC
1680	2152.12	0.773719	0.118965	6.50376	7.83369e-11	7.91949e-10	GRK6
1681	2654.52	0.636295	0.0978421	6.50329	7.85822e-11	7.93956e-10	KIF3A
1682	909.677	-0.72498	0.111509	-6.50152	7.95136e-11	8.02889e-10	MTMR4
1683	11610.9	-0.621674	0.0956263	-6.50108	7.97466e-11	8.04763e-10	CDV3
1684	819.762	0.758387	0.116705	6.49833	8.12157e-11	8.19102e-10	AGO4
1685	809.151	0.723585	0.111351	6.49823	8.12683e-11	8.19145e-10	TEX10
1686	17267.2	0.544123	0.0837383	6.4979	8.14491e-11	8.20481e-10	TRIP12
1687	1286.1	0.610263	0.0939396	6.49633	8.23008e-11	8.2857e-10	TMEM184C
1688	2439.59	-0.621842	0.0957492	-6.49448	8.33192e-11	8.38325e-10	CARMIL1
1689	231.095	-1.76157	0.271373	-6.49133	8.50805e-11	8.5554e-10	CCDC102B
1690	1213.95	1.17894	0.181664	6.48966	8.60275e-11	8.64551e-10	NUP58
1691	3868.19	-0.573875	0.0884809	-6.48586	8.82279e-11	8.8614e-10	HACD3
1692	432.26	-0.998872	0.154064	-6.48348	8.96303e-11	8.99693e-10	IFIH1
1693	1108.09	0.767815	0.118502	6.47937	9.21051e-11	9.23874e-10	ZNF496
1694	113.396	-1.79477	0.277001	-6.4793	9.21481e-11	9.23874e-10	RASA4DP
1695	300.586	1.38913	0.214409	6.47889	9.2399e-11	9.25844e-10	ANKRD1
1696	335.485	-1.0417	0.160791	-6.47859	9.25861e-11	9.27171e-10	AGFG2
1697	1079.52	0.833584	0.128691	6.47742	9.33023e-11	9.33793e-10	TBRG1
1698	485.569	0.998822	0.154204	6.47728	9.33932e-11	9.34152e-10	BCL10
1699	1462.3	1.35249	0.208914	6.47393	9.54833e-11	9.54496e-10	NUPR1
1700	156.214	-1.71388	0.264784	-6.47273	9.62465e-11	9.61559e-10	RASSF2
1701	391.979	-1.34289	0.207649	-6.46713	9.98828e-11	9.97301e-10	ADCY7
1702	493.459	-0.993141	0.153685	-6.46217	1.0321e-10	1.02992e-09	ZNF692
1703	2835.47	0.588407	0.0911087	6.4583	1.05887e-10	1.05601e-09	TAF1D
1704	993.067	0.827591	0.128214	6.45474	1.08406e-10	1.0805e-09	DLAT
1705	1509.06	0.709531	0.109948	6.45336	1.09399e-10	1.08975e-09	ZFAND6
1706	110.581	1.67278	0.259342	6.45009	1.1178e-10	1.11282e-09	LOC729218
1707	787.149	0.687481	0.106597	6.44935	1.12331e-10	1.11765e-09	TIMM23
1708	6271.89	-0.461934	0.0716358	-6.44837	1.13061e-10	1.12425e-09	IPO9
1709	603.871	-0.93468	0.144965	-6.44764	1.13603e-10	1.12899e-09	TUT1
1710	2400.01	0.593713	0.0921962	6.43967	1.19731e-10	1.18918e-09	PKD1P3-NPIPA1
1711	144.765	-1.83421	0.284847	-6.43928	1.20041e-10	1.19157e-09	PYCARD
1712	114.389	-2.14526	0.333213	-6.43809	1.20989e-10	1.20028e-09	ELFN2
1713	627.807	0.975786	0.151602	6.4365	1.22263e-10	1.21221e-09	CYP1B1
1714	241.397	-1.29633	0.201412	-6.43619	1.22511e-10	1.21396e-09	PVRIG
1715	1463.83	-0.540251	0.0839604	-6.4346	1.23802e-10	1.22603e-09	SNX8
1716	3979.92	-0.529977	0.0823707	-6.43405	1.24247e-10	1.22973e-09	PPP5C
1717	944.676	0.723168	0.112417	6.43294	1.25161e-10	1.23803e-09	TAF8
1718	556.396	0.939326	0.14602	6.43285	1.25232e-10	1.23803e-09	ARL5B
1719	9347.07	0.453127	0.0704605	6.43093	1.26823e-10	1.25303e-09	KDM5A
1720	6658.16	-0.765187	0.119023	-6.42891	1.2852e-10	1.26906e-09	TRIR
1721	20197.3	0.443811	0.069037	6.42859	1.2879e-10	1.27098e-09	LMO7
1722	2303.65	0.526706	0.0819341	6.42842	1.28941e-10	1.27174e-09	ZRSR2
1723	11933.1	0.403215	0.0627601	6.42471	1.32122e-10	1.30236e-09	RBM8A
1724	370.253	1.0152	0.158151	6.41919	1.36998e-10	1.34963e-09	STX1A
1725	4077.16	0.512985	0.0799425	6.41693	1.3905e-10	1.36906e-09	HIPK1
1726	69.3235	-2.38465	0.371624	-6.41683	1.39139e-10	1.36914e-09	C1QTNF2
1727	31.4369	-8.28099	1.29063	-6.41626	1.39667e-10	1.37354e-09	TNNC1
1728	3114.44	0.716562	0.111682	6.41608	1.3983e-10	1.37434e-09	RFWD3
1729	15279.6	0.364568	0.0568343	6.41457	1.41217e-10	1.38718e-09	SMARCA5
1730	434.644	-0.945699	0.147447	-6.41382	1.41916e-10	1.39324e-09	GAS2L1
1731	599.88	-0.988926	0.154197	-6.41341	1.42299e-10	1.39619e-09	RHBDF1
1732	644.791	-1.50338	0.23446	-6.41212	1.43511e-10	1.40727e-09	CCDC102A
1733	956.119	-0.896368	0.13982	-6.41087	1.4469e-10	1.41801e-09	DAPK3
1734	1030.59	0.978104	0.152727	6.40425	1.51115e-10	1.48012e-09	SRGAP1
1735	2297.25	-0.69814	0.109037	-6.40279	1.52561e-10	1.49343e-09	WDR6
1736	460.832	-1.25696	0.196326	-6.40243	1.52921e-10	1.49609e-09	PTK2B
1737	740.412	-0.689764	0.107741	-6.40205	1.53301e-10	1.49894e-09	DIS3L
1738	227.673	-1.25576	0.196162	-6.40163	1.53724e-10	1.50221e-09	ARVCF
1739	74.3474	-2.19515	0.342918	-6.40139	1.53967e-10	1.50372e-09	PRLR
1740	3004.23	0.483325	0.0755142	6.40045	1.54919e-10	1.51215e-09	PSMD12
1741	338.683	-1.26084	0.197065	-6.39809	1.57335e-10	1.53486e-09	MCM3AP-AS1
1742	2798.8	-0.845861	0.132263	-6.39532	1.60211e-10	1.56201e-09	CITED2
1743	1176.04	0.918073	0.143573	6.39447	1.61104e-10	1.56982e-09	RNF41
1744	378.236	1.1044	0.172763	6.39258	1.63105e-10	1.5884e-09	RP9P
1745	139.855	-2.76232	0.432591	-6.38551	1.70829e-10	1.66267e-09	TMEM52B
1746	31.1308	-8.26971	1.29531	-6.38433	1.72147e-10	1.67454e-09	TNFSF10
1747	92.4517	-2.00348	0.313891	-6.38273	1.73963e-10	1.69124e-09	NOTCH3
1748	442.604	1.0165	0.159295	6.38125	1.75645e-10	1.70649e-09	ZNF75A
1749	1465.56	0.665832	0.104343	6.38118	1.75733e-10	1.70649e-09	RABGGTB
1750	6132.34	0.521127	0.081726	6.37652	1.81161e-10	1.75819e-09	TAF1
1751	1257.56	0.788164	0.123612	6.37612	1.81634e-10	1.76178e-09	SIPA1L1
1752	2147.67	0.654071	0.102588	6.37571	1.82119e-10	1.76548e-09	NSMCE2
1753	57.8447	2.44766	0.384093	6.37257	1.85884e-10	1.80094e-09	NDUFA4L2
1754	77.5083	-2.19491	0.344505	-6.3712	1.87556e-10	1.81611e-09	LOXL4
1755	6309.06	0.476005	0.0747301	6.36966	1.89449e-10	1.83339e-09	DIAPH3
1756	1514.47	0.652692	0.10249	6.36837	1.91049e-10	1.84783e-09	RPAIN
1757	102.924	-2.56051	0.402119	-6.36755	1.92071e-10	1.85665e-09	FABP3
1758	387.434	-1.17799	0.185032	-6.36641	1.93501e-10	1.86941e-09	LRRC20
1759	288.132	1.26937	0.199394	6.36614	1.93848e-10	1.87169e-09	TIMM9
1760	1020.88	-0.768069	0.120665	-6.36529	1.94922e-10	1.881e-09	PMM1
1761	3685.97	-0.635678	0.0998946	-6.36349	1.97226e-10	1.90215e-09	RBM23
1762	1029.35	0.687952	0.108129	6.36232	1.98731e-10	1.91558e-09	NSMAF
1763	2112.99	-0.514451	0.0809187	-6.35764	2.04884e-10	1.97376e-09	PIP4K2B
1764	335.134	-1.31347	0.206621	-6.3569	2.05859e-10	1.98204e-09	FBLN7
1765	288.371	-1.23466	0.194226	-6.35681	2.05987e-10	1.98214e-09	SLC8A1
1766	543.891	-0.992751	0.156344	-6.34977	2.15634e-10	2.0738e-09	PC
1767	2173.53	-0.64574	0.101763	-6.34555	2.2163e-10	2.13026e-09	CCM2
1768	2952.21	-0.513077	0.0808949	-6.34252	2.26033e-10	2.17135e-09	NUP62
1769	5372.78	0.960888	0.151537	6.34095	2.28357e-10	2.19243e-09	SNRNP27
1770	4792.56	0.698174	0.110112	6.34056	2.28936e-10	2.19675e-09	RC3H2
1771	46.6214	-3.23124	0.509701	-6.33948	2.30535e-10	2.21084e-09	SMAD6
1772	1378.26	-0.549785	0.0867287	-6.33914	2.31048e-10	2.21452e-09	LAPTM4A
1773	350.452	-1.1255	0.177566	-6.3385	2.32006e-10	2.22244e-09	PCDH10
1774	713.34	0.738005	0.116458	6.33707	2.34176e-10	2.24197e-09	QRSL1
1775	1331.41	0.685244	0.108184	6.33404	2.38828e-10	2.28521e-09	ABRAXAS2
1776	657.335	-1.0712	0.169139	-6.33328	2.40001e-10	2.29514e-09	RXRA
1777	3571.81	0.560414	0.0885286	6.33031	2.44665e-10	2.33843e-09	FOSL2
1778	1203.27	0.793773	0.125463	6.32673	2.50415e-10	2.39204e-09	CBX6
1779	223.7	-1.31068	0.207171	-6.3266	2.50628e-10	2.39273e-09	FCGRT
1780	804.91	0.868558	0.137362	6.32311	2.56347e-10	2.44595e-09	NPC1
1781	11737.3	-0.482478	0.0763184	-6.32191	2.58348e-10	2.46366e-09	UBAP2L
1782	298.539	-1.42961	0.226315	-6.31688	2.66891e-10	2.5437e-09	NBEAL2
1783	5565.48	-0.65567	0.103823	-6.31526	2.6971e-10	2.56912e-09	MRGBP
1784	52720.1	-0.484497	0.0767337	-6.314	2.7192e-10	2.58872e-09	AHNAK
1785	367.443	1.134	0.179611	6.31365	2.72522e-10	2.593e-09	ZNF354A
1786	1009.61	-0.803536	0.127344	-6.30997	2.79088e-10	2.65399e-09	ORC1
1787	597.85	0.788862	0.125095	6.30609	2.86172e-10	2.71983e-09	COX19
1788	135.161	-2.08676	0.330995	-6.30449	2.89137e-10	2.74647e-09	PDGFRL
1789	257.619	1.33207	0.211328	6.30334	2.9129e-10	2.76539e-09	NUP35
1790	66.5594	-2.50439	0.397467	-6.30087	2.95986e-10	2.80665e-09	PGGHG
1791	122.182	2.1153	0.33572	6.3008	2.9612e-10	2.80665e-09	TBX2
1792	469.271	-0.929148	0.147465	-6.30079	2.96133e-10	2.80665e-09	FGD6
1793	561.354	1.03069	0.163588	6.30053	2.96622e-10	2.80972e-09	PPP1R13B
1794	420.872	-1.46583	0.232663	-6.30023	2.97207e-10	2.81369e-09	CRABP2
1795	11388.9	0.505507	0.0802581	6.29852	3.00504e-10	2.84332e-09	BCLAF1
1796	1335.99	-0.59581	0.0946019	-6.29808	3.01356e-10	2.84979e-09	GINS4
1797	988.776	-0.921608	0.146344	-6.29754	3.02414e-10	2.8582e-09	NEK6
1798	522.014	-1.0371	0.164705	-6.29668	3.04083e-10	2.87238e-09	NFATC4
1799	896.906	1.20127	0.190899	6.29268	3.12038e-10	2.94589e-09	KLHL24
1800	17434	-0.641917	0.102055	-6.28989	3.17682e-10	2.99751e-09	HTATSF1
1801	13937.4	-0.627315	0.0997664	-6.28784	3.21917e-10	3.03578e-09	SNRNP70
1802	1007.68	-1.03578	0.164764	-6.28642	3.2487e-10	3.06193e-09	NAGK
1803	3358.12	0.612726	0.0974744	6.28602	3.25709e-10	3.06813e-09	GHITM
1804	811.908	-0.78476	0.124861	-6.28508	3.27675e-10	3.08494e-09	PGM1
1805	309.949	-1.40995	0.224404	-6.28306	3.31964e-10	3.12359e-09	RFLNA
1806	701.797	-1.06485	0.169493	-6.28258	3.33008e-10	3.13168e-09	MPP2
1807	2225.46	-0.851059	0.135503	-6.28072	3.37e-10	3.16746e-09	AIP
1808	656.941	-0.891705	0.142008	-6.27924	3.40224e-10	3.19599e-09	TRMT2A
1809	2007.36	-0.536967	0.0855234	-6.2786	3.41646e-10	3.20758e-09	MEIS3
1810	735.328	0.746429	0.118889	6.27835	3.42187e-10	3.21088e-09	SPRTN
1811	4599.85	-0.81049	0.129144	-6.27585	3.47738e-10	3.26117e-09	NEXN
1812	33822	-0.752717	0.119956	-6.27492	3.49821e-10	3.27889e-09	TPM4
1813	910.477	0.820042	0.130728	6.27289	3.5441e-10	3.32008e-09	ZBTB41
1814	6117.88	0.734773	0.117152	6.27195	3.56558e-10	3.33836e-09	NCOA5
1815	2191.23	0.810229	0.129277	6.26737	3.67191e-10	3.43602e-09	TENT4A
1816	1532.46	-0.836321	0.133493	-6.26492	3.73014e-10	3.48858e-09	DGCR8
1817	452.533	1.30059	0.207643	6.26359	3.76211e-10	3.51654e-09	ZNF697
1818	426.539	1.12305	0.179309	6.26319	3.77177e-10	3.52364e-09	LINC01881
1819	4825.88	0.635418	0.101485	6.26119	3.82046e-10	3.56716e-09	GTF2A1
1820	2610.02	-0.55824	0.0891941	-6.25871	3.88165e-10	3.6223e-09	PARP14
1821	704.874	1.05159	0.168115	6.2552	3.97005e-10	3.70276e-09	ZCWPW1
1822	571.341	-1.03199	0.165059	-6.25226	4.04562e-10	3.77117e-09	APOBEC3C
1823	4143.39	-0.767718	0.122821	-6.25069	4.08639e-10	3.80709e-09	LGALS3BP
1824	4816.24	-0.64244	0.102789	-6.25006	4.10295e-10	3.82042e-09	PHLDB2
1825	1555.88	0.638698	0.102204	6.24926	4.12403e-10	3.83794e-09	DNAJB14
1826	1881.5	-0.597332	0.09559	-6.2489	4.13364e-10	3.84479e-09	PFKM
1827	230.861	-1.16145	0.185932	-6.24661	4.19453e-10	3.89929e-09	ACBD4
1828	359.697	1.10715	0.177245	6.24646	4.19865e-10	3.90098e-09	LCLAT1
1829	4093.49	0.854742	0.136861	6.24533	4.22902e-10	3.92704e-09	RACGAP1
1830	263.927	-1.82347	0.291995	-6.24486	4.24193e-10	3.93688e-09	DNPH1
1831	113.373	-2.39376	0.383389	-6.24368	4.27405e-10	3.96453e-09	METTL7A
1832	342.669	-1.37082	0.219572	-6.24315	4.28837e-10	3.97563e-09	CCDC106
1833	588.617	-1.03592	0.165963	-6.24186	4.32408e-10	4.00656e-09	SLC16A7
1834	1437.31	1.27689	0.204583	6.24142	4.33614e-10	4.01554e-09	TET3
1835	1451.83	-0.974924	0.156218	-6.24078	4.35381e-10	4.02971e-09	CADM1
1836	1291.56	-0.919245	0.147319	-6.23981	4.3811e-10	4.05276e-09	SGCB
1837	1174.23	-0.817871	0.13116	-6.23568	4.49808e-10	4.15871e-09	SEC24D
1838	18578.1	-0.421797	0.0676829	-6.23196	4.60632e-10	4.25646e-09	SYNE2
1839	646.875	-0.990829	0.159005	-6.23145	4.62138e-10	4.26805e-09	IER5L
1840	3048.28	1.22061	0.195961	6.22882	4.69947e-10	4.33781e-09	CCNK
1841	226.877	-1.29925	0.208754	-6.22385	4.85104e-10	4.47529e-09	FAM81A
1842	746.002	0.749956	0.120587	6.2192	4.99708e-10	4.60751e-09	BAIAP2
1843	64025.3	0.658431	0.105878	6.21876	5.01094e-10	4.61779e-09	HMGB2
1844	787.378	-1.05988	0.170461	-6.21774	5.04359e-10	4.64536e-09	NUBP1
1845	744.846	1.09187	0.175618	6.21732	5.05717e-10	4.65533e-09	MRPL10
1846	2330.93	-0.537983	0.0865834	-6.21347	5.18263e-10	4.76824e-09	EHD4
1847	3557.49	0.904181	0.145585	6.21069	5.27522e-10	4.85081e-09	TAF3
1848	387.067	-1.10356	0.177705	-6.21008	5.29567e-10	4.86697e-09	NFKBIA
1849	276.014	-1.51899	0.244618	-6.20963	5.31093e-10	4.87836e-09	CARD16
1850	1064.73	0.845751	0.136216	6.2089	5.33576e-10	4.89852e-09	NOL9
1851	3888.29	0.552451	0.0889846	6.20839	5.35304e-10	4.91173e-09	RHEB
1852	2923.3	0.526747	0.0848974	6.20451	5.48671e-10	5.03166e-09	UAP1
1853	1013.28	0.8138	0.131173	6.20404	5.50324e-10	5.04409e-09	GEN1
1854	3912.71	-0.749394	0.120819	-6.20261	5.55326e-10	5.08719e-09	ANAPC15
1855	1849.28	-0.843397	0.136002	-6.20134	5.59852e-10	5.12589e-09	AK1
1856	3000.76	0.598106	0.0964511	6.20113	5.6059e-10	5.12988e-09	PPP4R3B
1857	2857.97	0.570165	0.0919862	6.19837	5.70497e-10	5.21772e-09	SUCO
1858	880.235	0.86309	0.13935	6.1937	5.87691e-10	5.37209e-09	MLLT10
1859	365.746	-1.08079	0.174624	-6.18925	6.04496e-10	5.52273e-09	UBXN8
1860	610.219	1.00028	0.161633	6.1886	6.07019e-10	5.5428e-09	BMERB1
1861	2950.77	-0.566048	0.091541	-6.18355	6.26763e-10	5.72001e-09	IVNS1ABP
1862	3298.45	0.557902	0.0902517	6.18163	6.3445e-10	5.78706e-09	ZDHHC5
1863	898.681	-0.673184	0.108912	-6.18098	6.37035e-10	5.80752e-09	TRIM21
1864	809.243	-0.81554	0.131966	-6.17992	6.41322e-10	5.84346e-09	TANGO6
1865	419.205	-1.27609	0.206495	-6.17976	6.41992e-10	5.84643e-09	TRANK1
1866	3416.05	-1.29164	0.209115	-6.17671	6.54518e-10	5.95731e-09	SAMD1
1867	1915.86	0.525502	0.0851022	6.17495	6.61825e-10	6.02059e-09	FBXO21
1868	503.52	-1.00684	0.163067	-6.17442	6.64081e-10	6.03788e-09	BST2
1869	13606.2	0.405406	0.065663	6.17404	6.65673e-10	6.04628e-09	BDP1
1870	1324.61	0.657545	0.106502	6.17403	6.65717e-10	6.04628e-09	AK6
1871	163.002	-1.97995	0.320713	-6.1736	6.67524e-10	6.05945e-09	STON1
1872	1017.39	0.729657	0.118204	6.17284	6.7072e-10	6.08521e-09	CAPN7
1873	255.468	-1.46209	0.236896	-6.17186	6.74919e-10	6.12003e-09	FSD1
1874	480.943	-1.3532	0.219276	-6.17123	6.77629e-10	6.14133e-09	MACROD1
1875	681.971	-2.07932	0.33702	-6.16971	6.8415e-10	6.19712e-09	GFRA1
1876	458.689	-0.976531	0.158286	-6.16939	6.85533e-10	6.20439e-09	TMEM44
1877	731.894	0.711509	0.115329	6.16936	6.85683e-10	6.20439e-09	ZNF189
1878	583.706	-0.762287	0.12357	-6.16885	6.87875e-10	6.22091e-09	GATB
1879	5885.34	-0.798992	0.129589	-6.1656	7.02143e-10	6.34657e-09	YWHAH
1880	585.446	-0.843935	0.136893	-6.16494	7.0509e-10	6.36982e-09	DISC1
1881	1043.42	-1.73305	0.281121	-6.16479	7.05756e-10	6.37244e-09	LOC730101
1882	154.325	-2.08425	0.338248	-6.16189	7.18811e-10	6.48687e-09	IMPA2
1883	923.677	-0.701797	0.113898	-6.16164	7.19972e-10	6.49389e-09	MLST8
1884	341.121	-1.03916	0.168681	-6.16047	7.25311e-10	6.53857e-09	SCARB1
1885	853.691	-0.791373	0.128463	-6.16034	7.259e-10	6.54042e-09	MXD3
1886	179.21	-1.39457	0.226411	-6.15947	7.29865e-10	6.57266e-09	GNAZ
1887	564.011	0.759534	0.123339	6.15811	7.36188e-10	6.62608e-09	ZSWIM4
1888	627.681	0.752679	0.122246	6.1571	7.40892e-10	6.66489e-09	MIGA1
1889	1281.55	1.06691	0.173317	6.15585	7.46746e-10	6.71399e-09	ARID2
1890	320.911	-1.00386	0.163086	-6.1554	7.48868e-10	6.72951e-09	CSRP2
1891	1250.34	-0.746831	0.121341	-6.15482	7.51631e-10	6.75077e-09	BCAM
1892	8333.45	0.389381	0.0632734	6.15394	7.55792e-10	6.78455e-09	CDC5L
1893	1857.67	0.72986	0.118634	6.15222	7.64077e-10	6.8553e-09	MRPS35
1894	1115.15	0.655463	0.106596	6.14905	7.79484e-10	6.98984e-09	ZNF302
1895	1464.92	0.709304	0.115405	6.14619	7.9365e-10	7.11311e-09	NOB1
1896	6568.1	-0.661987	0.107763	-6.14297	8.09903e-10	7.25496e-09	NOP53
1897	98.3053	-1.97433	0.321406	-6.14279	8.10859e-10	7.25969e-09	CCL2
1898	1353.47	-0.765693	0.124664	-6.14206	8.14571e-10	7.28908e-09	HDAC6
1899	1606.8	1.08233	0.17623	6.14157	8.17081e-10	7.30769e-09	OCRL
1900	439.477	-0.95608	0.15569	-6.14092	8.20445e-10	7.33391e-09	ASMTL
1901	11333.7	0.532218	0.0867319	6.13636	8.44327e-10	7.54342e-09	HSPD1
1902	3834.22	0.459399	0.0748714	6.13584	8.4712e-10	7.56439e-09	HIVEP2
1903	7306.84	-0.459363	0.0748803	-6.13464	8.53544e-10	7.61776e-09	XPO1
1904	3799.93	-0.558383	0.0910553	-6.13235	8.65885e-10	7.72384e-09	VPS72
1905	2738	-0.763849	0.124761	-6.12248	9.21303e-10	8.21386e-09	MYRF
1906	1388.74	0.8511	0.139022	6.12206	9.23704e-10	8.23095e-09	MED19
1907	18463	0.411889	0.0672835	6.1217	9.25834e-10	8.24561e-09	STAU1
1908	3996.59	0.560281	0.0916024	6.11644	9.56865e-10	8.5175e-09	FZD6
1909	1470.94	-0.630563	0.103168	-6.11198	9.84001e-10	8.75446e-09	PIN1
1910	61.3098	-2.88301	0.471761	-6.11117	9.89039e-10	8.79468e-09	CD24
1911	3351.02	-0.999321	0.163528	-6.11099	9.90139e-10	8.79986e-09	PPP4C
1912	74.1689	-2.31771	0.379511	-6.10708	1.01469e-09	9.01331e-09	AK5
1913	1247.1	-0.878773	0.143912	-6.10632	1.01958e-09	9.052e-09	ST6GALNAC6
1914	857.787	-0.838599	0.137388	-6.10386	1.03537e-09	9.18744e-09	FIS1
1915	3743.8	0.744716	0.122022	6.10314	1.04007e-09	9.22434e-09	DDX18
1916	752.462	0.828323	0.135723	6.10304	1.0407e-09	9.22508e-09	PMAIP1
1917	86.9005	-1.91176	0.313376	-6.10054	1.05709e-09	9.36551e-09	JMJD1C-AS1
1918	1627.45	0.739807	0.121279	6.10002	1.06053e-09	9.39102e-09	LMTK2
1919	1602.26	0.668929	0.10967	6.09946	1.06428e-09	9.41934e-09	PRDM4
1920	893.327	-0.772032	0.126579	-6.09921	1.06591e-09	9.42886e-09	PML
1921	13488.7	-0.574514	0.094201	-6.09881	1.06859e-09	9.44768e-09	TMED9
1922	507.183	1.01655	0.166705	6.09791	1.07466e-09	9.49635e-09	AP5B1
1923	1426.31	0.712812	0.116947	6.09517	1.09324e-09	9.6555e-09	NDUFAF2
1924	562.785	0.984555	0.161553	6.09431	1.09907e-09	9.70198e-09	RNF19B
1925	175.474	-1.38695	0.22766	-6.09219	1.11378e-09	9.82669e-09	NRM
1926	849.6	-1.40352	0.230472	-6.08977	1.13072e-09	9.971e-09	NDRG3
1927	505.155	1.24558	0.204647	6.08647	1.15424e-09	1.01731e-08	EIF1B
1928	866.632	0.690069	0.113384	6.08611	1.15688e-09	1.01911e-08	ATG13
1929	5533.99	0.668141	0.109835	6.08312	1.17867e-09	1.03777e-08	ZCRB1
1930	116.142	-2.20267	0.362156	-6.0821	1.18619e-09	1.04384e-08	GPR162
1931	229.005	-1.46312	0.240667	-6.07946	1.20584e-09	1.06059e-08	BAIAP2L1
1932	1215.14	-0.900047	0.148054	-6.07919	1.2079e-09	1.06185e-08	TM4SF1
1933	331.511	1.16517	0.191715	6.0776	1.21995e-09	1.07189e-08	SOWAHC
1934	112.668	-1.83886	0.302658	-6.0757	1.23451e-09	1.08413e-08	RASSF4
1935	11944.3	-0.526952	0.0867664	-6.07322	1.25369e-09	1.1004e-08	XIST
1936	1094.03	0.881152	0.145243	6.06675	1.30525e-09	1.14506e-08	KIAA2013
1937	71.4577	-2.05522	0.338805	-6.0661	1.3105e-09	1.14908e-08	LOC646903
1938	1630.76	0.610117	0.100592	6.06526	1.31741e-09	1.15454e-08	ZCCHC14
1939	1272.75	0.598994	0.0987755	6.06419	1.32616e-09	1.16161e-08	ZFYVE1
1940	8651.17	0.467495	0.0771591	6.05884	1.37108e-09	1.20026e-08	ZC3H15
1941	6010.52	-0.414565	0.068424	-6.05877	1.3717e-09	1.20026e-08	QARS1
1942	370.531	-1.03473	0.170807	-6.0579	1.37906e-09	1.20608e-08	ING4
1943	40141.8	-0.67882	0.112083	-6.05639	1.39209e-09	1.21685e-08	CAVIN1
1944	235.748	1.69778	0.28038	6.05528	1.40171e-09	1.22462e-08	DYRK4
1945	634.993	1.01577	0.167753	6.05516	1.40276e-09	1.22491e-08	ZNF398
1946	2379.24	0.549786	0.0908135	6.05401	1.4128e-09	1.23305e-08	SMCR8
1947	93.1092	-2.01157	0.332429	-6.05114	1.43823e-09	1.25459e-08	TENM2
1948	133.809	-2.23274	0.369051	-6.04994	1.44896e-09	1.26331e-08	NXF3
1949	551.247	0.926241	0.153184	6.04659	1.47946e-09	1.28905e-08	HBEGF
1950	656.547	-0.779825	0.128971	-6.04653	1.48001e-09	1.28905e-08	SLC26A6
1951	1402.77	0.64614	0.106875	6.04577	1.48699e-09	1.29446e-08	ODR4
1952	71535.1	-0.695156	0.114984	-6.04568	1.48785e-09	1.29455e-08	APP
1953	1492.51	-0.828221	0.137039	-6.04371	1.50612e-09	1.30978e-08	BEX4
1954	22.7695	8.10856	1.34242	6.04024	1.53884e-09	1.33754e-08	MT1E
1955	3916.73	-0.478375	0.0792065	-6.0396	1.54499e-09	1.34221e-08	PKD2
1956	1339.07	-0.864233	0.143152	-6.03719	1.56821e-09	1.36168e-08	NUAK1
1957	2344.86	-0.866042	0.143547	-6.03315	1.6079e-09	1.39543e-08	ARNT
1958	38.4141	-4.00545	0.663969	-6.03259	1.61356e-09	1.39963e-08	LOC100129434
1959	1304	-0.571221	0.094699	-6.03197	1.61976e-09	1.40429e-08	VPS16
1960	209.519	-1.70553	0.282981	-6.02701	1.67016e-09	1.44724e-08	ZBTB22
1961	18011.4	-0.518401	0.0860453	-6.02475	1.69373e-09	1.46692e-08	SRRT
1962	9280.14	0.385914	0.0640743	6.02292	1.71295e-09	1.48281e-08	PSMA4
1963	4570.13	-0.755958	0.125644	-6.01665	1.78059e-09	1.54057e-08	DDX11
1964	1929.17	0.752244	0.125032	6.01643	1.78306e-09	1.54193e-08	IFT57
1965	10301.4	-0.726087	0.120719	-6.01471	1.80207e-09	1.55757e-08	CENPB
1966	2355.14	0.64302	0.106948	6.01246	1.82727e-09	1.57855e-08	EPC2
1967	1618.85	0.616524	0.102587	6.00977	1.85783e-09	1.60414e-08	SIKE1
1968	4703.96	0.414278	0.0689447	6.00885	1.86839e-09	1.61223e-08	KPNA1
1969	162.492	1.51088	0.251445	6.00879	1.8691e-09	1.61223e-08	SNHG31
1970	2819.44	-0.703975	0.117165	-6.00841	1.8735e-09	1.6152e-08	DAAM1
1971	3091.19	0.588877	0.0980123	6.00819	1.87603e-09	1.61656e-08	SNRNP48
1972	420.441	-1.32567	0.220824	-6.00327	1.93381e-09	1.66551e-08	ABI3BP
1973	2686.6	0.608921	0.101439	6.00282	1.93914e-09	1.66925e-08	PPID
1974	2824.28	0.60221	0.100324	6.00268	1.9409e-09	1.66992e-08	RAPGEF1
1975	1278.73	1.19712	0.199543	5.99932	1.98143e-09	1.70393e-08	LIN54
1976	205.306	1.37378	0.229006	5.99891	1.98648e-09	1.70741e-08	TSGA10
1977	3268.39	0.758272	0.126418	5.99815	1.99582e-09	1.71456e-08	CLK1
1978	1555.33	-0.726162	0.121071	-5.99781	2e-09	1.71729e-08	TBCB
1979	193.947	-1.55716	0.259652	-5.9971	2.00876e-09	1.72394e-08	EGFL7
1980	530.606	1.15453	0.192581	5.99507	2.03403e-09	1.74475e-08	SGTB
1981	33.1201	5.67696	0.947833	5.98941	2.10602e-09	1.80559e-08	NRCAM
1982	226.013	1.20857	0.201855	5.9873	2.13352e-09	1.82824e-08	C7orf26
1983	13904.5	0.547349	0.0914761	5.98352	2.18365e-09	1.87025e-08	EIF4G2
1984	1674.1	0.803806	0.134365	5.98225	2.20073e-09	1.88393e-08	TMX4
1985	3893.9	0.483311	0.0808074	5.98103	2.21732e-09	1.89718e-08	KRR1
1986	2637.51	0.567337	0.0948844	5.97925	2.2417e-09	1.91707e-08	PKD1P5-LOC105376752
1987	1053.34	-0.820625	0.137296	-5.97706	2.27199e-09	1.942e-08	FOXO4
1988	1374.29	0.56434	0.0944698	5.97376	2.31844e-09	1.9807e-08	R3HCC1L
1989	3454.87	0.612133	0.102503	5.97185	2.34572e-09	2.00276e-08	VPS13D
1990	7917.01	-0.479889	0.0803603	-5.97172	2.34772e-09	2.00276e-08	SND1
1991	413.862	-1.08518	0.18172	-5.97171	2.3478e-09	2.00276e-08	LGR4
1992	35.4185	-5.5762	0.933792	-5.97157	2.34984e-09	2.0035e-08	RIMS1
1993	3181.3	0.526442	0.0881871	5.96961	2.37822e-09	2.02668e-08	PPARD
1994	3252.06	0.521248	0.0873215	5.9693	2.38281e-09	2.02957e-08	LARP4B
1995	6819.23	0.422744	0.0708261	5.96875	2.39072e-09	2.03528e-08	ZBTB38
1996	392.953	-0.936853	0.157001	-5.96717	2.41405e-09	2.05412e-08	HTATSF1P2
1997	228.198	-1.42781	0.239358	-5.96518	2.44365e-09	2.07827e-08	LIPA
1998	88.0703	2.0554	0.344594	5.96469	2.45105e-09	2.08352e-08	EML1
1999	260.551	1.61258	0.270465	5.96225	2.48791e-09	2.11379e-08	NHSL1
[truncated: 26,266 more rows]

## Sheet: Mat_DESeq2
	baseMean	log2FoldChange	lfcSE	stat	pvalue	padj	geneID
1	3434.88	-4.71058	0.104722	-44.9816	0	0	ANXA8
2	1206.18	-5.22409	0.137961	-37.8665	0	0	AKR1C3
3	33445	-4.43162	0.115785	-38.2746	0	0	COL3A1
4	4897.8	2.61775	0.0597726	43.7951	0	0	STC2
5	3999.15	-3.2337	0.0907069	-35.65	2.35986e-278	8.09574e-275	GJA1
6	2893.27	-2.84784	0.0930649	-30.6005	1.20394e-205	3.44186e-202	SLC39A10
7	1620.49	-2.88591	0.0972599	-29.6721	1.75842e-193	4.30889e-190	SYNPO
8	1571.69	-5.52559	0.190284	-29.0387	2.13717e-185	4.58236e-182	ANXA8L1
9	20208.8	-2.16246	0.0750871	-28.7994	2.18231e-182	4.15924e-179	CCDC80
10	923.185	-5.08495	0.18049	-28.173	1.25299e-174	2.14925e-171	OLFML3
11	1607.46	-2.42232	0.0883057	-27.4311	1.16784e-165	1.82109e-162	PCOLCE
12	3714.03	3.209	0.11945	26.8649	5.65258e-159	8.07989e-156	PSAT1
13	2974.81	2.589	0.0969665	26.7	4.70904e-157	5.9727e-154	DDIT3
14	28679.9	-3.15427	0.118143	-26.6987	4.87482e-157	5.9727e-154	COL1A2
15	2531.57	-5.28479	0.198815	-26.5814	1.11385e-155	1.27373e-152	IGFBP5
16	1162.56	-2.53137	0.0952816	-26.5673	1.62224e-155	1.73914e-152	RNF150
17	3494.89	-2.16933	0.0837639	-25.8982	6.98372e-148	7.04658e-145	PRSS23
18	1202.58	-2.5882	0.100978	-25.6315	6.80633e-145	6.48606e-142	SEMA5A
19	2402	-2.1023	0.0831716	-25.2767	5.76633e-141	5.20579e-138	CLSTN2
20	1677.85	-3.87296	0.157811	-24.5417	5.30014e-133	4.54566e-130	IL7R
21	23953.9	-1.52006	0.0622393	-24.4229	9.76812e-132	7.97869e-129	CHD3
22	39277.7	-1.17238	0.0481289	-24.3592	4.63183e-131	3.61135e-128	SCD
23	12050.4	1.25311	0.0515578	24.3049	1.73836e-130	1.29644e-127	NIBAN1
24	5884.82	-2.45454	0.101387	-24.2095	1.76587e-129	1.26208e-126	COL11A1
25	700.611	-3.5967	0.149144	-24.1157	1.71182e-128	1.17451e-125	LUM
26	505.224	-4.35764	0.182733	-23.8471	1.08595e-125	7.16437e-123	DPT
27	876.251	-2.63074	0.111015	-23.6972	3.85061e-124	2.44628e-121	CCDC85A
28	1437.61	4.26902	0.181878	23.4719	7.90268e-122	4.84124e-119	TRIB3
29	4723.04	2.7492	0.117303	23.4368	1.80431e-121	1.06722e-118	EGR1
30	8509.28	-1.66351	0.0710449	-23.4149	3.01221e-121	1.72228e-118	SPOCK1
31	5413.09	1.71201	0.0739237	23.1592	1.17497e-118	6.50135e-116	SLC3A2
32	3858.6	2.02762	0.0878081	23.0915	5.64146e-118	3.024e-115	CEBPG
33	958.314	-2.52252	0.110781	-22.7703	9.03114e-115	4.69428e-112	TNFRSF11B
34	5120	-1.37863	0.0606339	-22.737	1.93163e-114	9.74508e-112	BEX1
35	863.399	-3.76321	0.167676	-22.4433	1.48734e-111	7.28923e-109	ADAMTS5
36	6197	1.39682	0.0622834	22.4269	2.15226e-111	1.02549e-108	XPOT
37	3312.69	-1.76354	0.0791668	-22.2763	6.27258e-110	2.90794e-107	CAV1
38	4378.19	-1.90798	0.0857961	-22.2385	1.45739e-109	6.57858e-107	HSPA2
39	2199.76	-2.05109	0.0924438	-22.1874	4.5456e-109	1.99925e-106	CEBPD
40	1266.88	-2.41788	0.111446	-21.6956	2.25843e-104	9.68469e-102	TNC
41	44660.2	-1.2958	0.0602476	-21.5079	1.31243e-102	5.49076e-100	COL12A1
42	798.713	2.86765	0.134245	21.3613	3.05883e-101	1.24924e-98	KDM7A
43	1281.29	-2.52961	0.120689	-20.9598	1.52867e-97	6.09798e-95	ADAMTS1
44	4925.13	-1.6409	0.0786532	-20.8624	1.17513e-96	4.58114e-94	MYL9
45	1201.97	-2.38324	0.114551	-20.8051	3.89438e-96	1.48445e-93	C1S
46	2970.02	-1.57309	0.0757431	-20.7688	8.28731e-96	3.09027e-93	CCBE1
47	4670.86	1.39933	0.067655	20.6833	4.89587e-95	1.78678e-92	SETX
48	2464.26	-1.71471	0.0830069	-20.6574	8.37466e-95	2.99272e-92	PDGFRB
49	2139.2	2.18212	0.10571	20.6425	1.14021e-94	3.99143e-92	IFRD1
50	2576.41	-1.4653	0.071879	-20.3856	2.24468e-92	7.70059e-90	NME4
51	2047.97	1.93315	0.0949873	20.3517	4.48473e-92	1.50836e-89	TOX2
52	26325.4	-1.16586	0.0579471	-20.1194	4.98594e-90	1.64469e-87	ANXA2
53	492.116	-3.63254	0.180805	-20.0909	8.86677e-90	2.86966e-87	CPA4
54	2425.96	-2.08455	0.103925	-20.0581	1.71419e-89	5.4451e-87	ITGBL1
55	4090.94	1.6415	0.0818431	20.0567	1.76471e-89	5.50365e-87	WWC3
56	9321.48	-1.64003	0.08275	-19.8191	2.03729e-87	6.24029e-85	PPL
57	2044.6	1.54241	0.0781173	19.7448	8.89961e-87	2.67816e-84	CREBRF
58	7956.03	-1.70087	0.0865091	-19.6611	4.6424e-86	1.37295e-83	FASN
59	9902.13	1.36921	0.0697349	19.6344	7.85424e-86	2.28345e-83	SQSTM1
60	5435.95	-1.43788	0.073243	-19.6317	8.28901e-86	2.36969e-83	MAP1A
61	1901.87	1.61036	0.0824702	19.5265	6.53266e-85	1.83696e-82	CCN2
62	1304.87	2.33834	0.120265	19.4432	3.32476e-84	9.19833e-82	ETV5
63	15437.2	1.01244	0.0522463	19.3783	1.17731e-83	3.20546e-81	SARS1
64	332.567	-3.42224	0.176953	-19.3399	2.48115e-83	6.64986e-81	SYTL5
65	1828.41	-1.71601	0.0888942	-19.3039	4.97742e-83	1.3135e-80	SYNC
66	1487.07	-1.92951	0.100534	-19.1927	4.26297e-82	1.10792e-79	NREP
67	5431.82	1.85111	0.0973237	19.0201	1.16184e-80	2.97448e-78	MTHFD2
68	591.197	3.00846	0.159077	18.9119	9.09874e-80	2.29516e-77	SPRY4
69	3576.99	-1.33803	0.0709334	-18.8631	2.29234e-79	5.69861e-77	EPS8L2
70	5088.97	1.21444	0.0647945	18.743	2.20933e-78	5.4138e-76	FAM107B
71	14068.9	-1.07639	0.0576552	-18.6694	8.77541e-78	2.12006e-75	LIMA1
72	81238.5	-2.01679	0.108966	-18.5085	1.76229e-76	4.19841e-74	COL1A1
73	6593.72	1.25153	0.0676541	18.499	2.10343e-76	4.94249e-74	YARS1
74	1353.43	1.82885	0.0990286	18.4679	3.74057e-76	8.67054e-74	CCND1
75	41872.7	-1.79641	0.09756	-18.4133	1.02687e-75	2.34851e-73	COL5A2
76	1079.16	-3.74614	0.203676	-18.3927	1.50377e-75	3.39397e-73	CXCL12
77	2975.17	-1.37741	0.0756787	-18.2008	5.09027e-74	1.13394e-71	IDH2
78	2797.96	3.67003	0.2017	18.1955	5.5992e-74	1.23132e-71	SLC7A11
79	5986.23	1.78168	0.0983193	18.1213	2.16291e-73	4.69625e-71	SHMT2
80	7546.89	-1.16895	0.0645693	-18.1038	2.97213e-73	6.37261e-71	THBS1
81	511.935	2.62104	0.144823	18.0983	3.28934e-73	6.96569e-71	ERN1
82	1772.25	1.65754	0.0923947	17.9398	5.76815e-72	1.2066e-69	TNFRSF10D
83	284.028	-4.12266	0.230293	-17.9018	1.14242e-71	2.36096e-69	ALPP
84	3075.05	-1.35391	0.0757643	-17.8701	2.01763e-71	4.12005e-69	HSPB1
85	600.327	2.41411	0.135829	17.7732	1.14031e-70	2.30115e-68	MSRB3
86	17019	0.895824	0.050447	17.7577	1.50199e-70	2.99578e-68	SERINC3
87	1447.12	-1.61932	0.092508	-17.5046	1.32142e-68	2.60533e-66	ABCA1
88	2171.38	-1.91743	0.109664	-17.4846	1.87762e-68	3.65986e-66	GBP2
89	693.881	-2.44903	0.140379	-17.4458	3.70694e-68	7.1444e-66	CEMIP
90	8269.31	-1.54355	0.0890216	-17.339	2.38688e-67	4.54913e-65	PPME1
91	4494.15	1.29305	0.0746548	17.3203	3.3048e-67	6.22938e-65	SLC7A1
92	35639.4	-1.59155	0.092122	-17.2765	7.06921e-67	1.31802e-64	SPARC
93	1721.51	-1.33326	0.0773757	-17.231	1.55322e-66	2.86477e-64	GPC1
94	8542.96	-1.30372	0.075863	-17.1852	3.42611e-66	6.25192e-64	PLS3
95	977.446	3.24604	0.189767	17.1054	1.35199e-65	2.44113e-63	ETV4
96	2428.06	1.40061	0.0825858	16.9595	1.63674e-64	2.92447e-62	CEP120
97	19118.5	0.899347	0.053056	16.9509	1.89529e-64	3.35154e-62	IGF2R
98	1084.61	-1.98827	0.117479	-16.9245	2.96964e-64	5.19778e-62	PTN
99	45056.4	-1.095	0.0647091	-16.9219	3.10036e-64	5.37176e-62	FSTL1
100	3562.98	-2.12307	0.125698	-16.8903	5.30052e-64	9.09199e-62	COL8A1
101	1565	1.53058	0.0915713	16.7146	1.02604e-62	1.74255e-60	GPT2
102	5445.9	-1.55573	0.0931309	-16.7047	1.21055e-62	2.03574e-60	FADS2
103	885.089	-2.55697	0.153896	-16.6149	5.43969e-62	9.05893e-60	ADAM33
104	3018.96	-1.1446	0.0689806	-16.593	7.82525e-62	1.29064e-59	SREBF1
105	30670.1	2.22457	0.134772	16.5062	3.30861e-61	5.40501e-59	PPP1R15A
106	22837.5	-0.888964	0.0538685	-16.5025	3.52205e-61	5.69941e-59	MYO18A
107	4557.63	-1.29644	0.0785824	-16.4979	3.8005e-61	6.09252e-59	MAGED1
108	518.013	-3.28398	0.199088	-16.4951	3.97814e-61	6.31824e-59	PDE5A
109	524.97	-2.26365	0.137814	-16.4254	1.25863e-60	1.98067e-58	LMCD1
110	4918.92	1.05	0.0639393	16.4219	1.33417e-60	2.08046e-58	IARS1
111	8764.05	-0.998105	0.0608377	-16.406	1.73172e-60	2.67605e-58	PLOD2
112	4500.81	-1.70454	0.103973	-16.3941	2.1079e-60	3.22829e-58	NEXN
113	1796.48	-1.51212	0.0927702	-16.2996	9.93202e-60	1.50765e-57	GRAMD2B
114	321.567	-3.16009	0.193894	-16.2981	1.01876e-59	1.53288e-57	KCNK2
115	296.526	-2.85266	0.175349	-16.2685	1.65069e-59	2.46212e-57	RGS4
116	7092.9	-1.43315	0.088189	-16.2509	2.2e-59	3.25316e-57	LIMCH1
117	5250.92	1.30848	0.0811257	16.129	1.59539e-58	2.33896e-56	MARS1
118	1553.6	1.5939	0.098835	16.1269	1.6503e-58	2.39896e-56	PDGFA
119	1108.45	1.94881	0.121092	16.0936	2.83102e-58	4.08072e-56	SESN2
120	1071.25	-1.47623	0.0917427	-16.091	2.95146e-58	4.21886e-56	PDE1C
121	655.221	-3.70248	0.232637	-15.9153	4.96531e-57	7.03885e-55	HMCN1
122	5091.34	1.01121	0.0638559	15.8359	1.76054e-56	2.47529e-54	FGFR1
123	190.696	-4.84481	0.308646	-15.697	1.58605e-55	2.21183e-53	POSTN
124	1330.55	1.45521	0.0932291	15.609	6.32308e-55	8.74676e-53	SPRED2
125	28726.6	0.871759	0.0558901	15.5977	7.54145e-55	1.03487e-52	HSPA9
126	1244.71	-1.63617	0.10576	-15.4707	5.47498e-54	7.45336e-52	EPSTI1
127	1164.46	-1.9932	0.128849	-15.4693	5.58928e-54	7.54905e-52	TM4SF1
128	27329.7	-0.851308	0.0551507	-15.436	9.37004e-54	1.25566e-51	TUBB
129	1842.4	1.37839	0.089402	15.4178	1.24191e-53	1.65136e-51	TNFRSF10B
130	1472.21	1.50435	0.0978309	15.377	2.33513e-53	3.08112e-51	TNFRSF12A
131	1134.21	1.64316	0.107088	15.3441	3.87993e-53	5.08033e-51	PCK2
132	14042.3	1.02601	0.0670999	15.2908	8.80863e-53	1.14466e-50	PHGDH
133	1512.18	-1.87742	0.123012	-15.2621	1.36762e-52	1.76382e-50	ADM
134	5568.37	-0.825549	0.0542233	-15.225	2.41364e-52	3.08964e-50	DUT
135	1376.58	1.63948	0.107726	15.219	2.6451e-52	3.36084e-50	PHLDA1
136	9698.96	-0.876426	0.0577317	-15.181	4.72275e-52	5.95656e-50	LDHA
137	1381.21	-1.72442	0.113669	-15.1706	5.54029e-52	6.93668e-50	KRT80
138	1899.88	-1.08079	0.0714095	-15.1351	9.50213e-52	1.18109e-49	GNAI1
139	1256.17	-1.50311	0.0996661	-15.0815	2.14414e-51	2.64593e-49	LGALS1
140	3211.73	-1.47347	0.0980492	-15.0278	4.82522e-51	5.91192e-49	TNS3
141	722.511	-2.41206	0.160789	-15.0014	7.18571e-51	8.7416e-49	FSTL3
142	2890.45	1.16155	0.0774825	14.9911	8.3963e-51	1.01424e-48	ARL13B
143	10704.8	-1.55113	0.103519	-14.9841	9.33247e-51	1.11944e-48	TNNT1
144	1746.5	-1.30705	0.0874143	-14.9524	1.50277e-50	1.79007e-48	ANXA2P2
145	5291.61	1.20409	0.0806104	14.9371	1.8896e-50	2.23533e-48	EIF1
146	809.397	1.56109	0.104868	14.8862	4.04971e-50	4.75785e-48	OSBPL6
147	707.743	-2.00135	0.134657	-14.8626	5.76385e-50	6.72567e-48	CNN1
148	3321.49	1.73266	0.116937	14.817	1.13791e-49	1.31882e-47	WARS1
149	4131.81	-1.4695	0.0994296	-14.7792	1.99381e-49	2.2953e-47	QPRT
150	2461.2	-1.39673	0.0947658	-14.7388	3.63165e-49	4.15291e-47	AMOT
151	5904.5	-1.12295	0.0763361	-14.7107	5.50719e-49	6.25595e-47	ANXA1
152	756.57	1.92847	0.131528	14.6621	1.12714e-48	1.27196e-46	GKAP1
153	7511.35	-0.930762	0.0635396	-14.6485	1.37657e-48	1.54329e-46	TMSB4X
154	55830.2	-0.865325	0.0590922	-14.6437	1.47896e-48	1.64731e-46	ACTB
155	1133.8	-1.49798	0.102999	-14.5436	6.41256e-48	7.09643e-46	BZW2
156	1775.46	1.10476	0.0760091	14.5345	7.32186e-48	8.02309e-46	SNX30
157	7088.29	-0.753245	0.0518252	-14.5343	7.34347e-48	8.02309e-46	PSPC1
158	1059.17	-1.75642	0.121597	-14.4447	2.70909e-47	2.94108e-45	GPRC5B
159	14279.2	0.714368	0.0495544	14.4158	4.11409e-47	4.4383e-45	CASC4
160	26701.3	-0.732518	0.0508591	-14.4029	4.96284e-47	5.32047e-45	CALM3
161	1657.58	-1.95916	0.136073	-14.3978	5.33925e-47	5.68846e-45	DPP4
162	492.021	2.50155	0.17399	14.3775	7.16055e-47	7.58179e-45	G0S2
163	574.224	3.09229	0.216177	14.3044	2.05344e-46	2.1609e-44	SPHK1
164	6130.73	-1.48231	0.103865	-14.2715	3.29229e-46	3.44345e-44	DPYSL3
165	2815.62	1.00572	0.0706455	14.2362	5.46089e-46	5.67701e-44	KLC2
166	1410.19	1.6618	0.11724	14.1742	1.32254e-45	1.3666e-43	SLC2A3
167	659.477	1.83246	0.129392	14.162	1.57342e-45	1.6161e-43	SH3RF3
168	3562.59	-1.04724	0.0746584	-14.027	1.06529e-44	1.08767e-42	EMILIN1
169	2651.34	0.942832	0.0672639	14.0169	1.22857e-44	1.24696e-42	TTBK2
170	280.91	3.01141	0.216771	13.8921	7.07007e-44	7.1337e-42	VLDLR
171	20436.7	0.832068	0.0599272	13.8847	7.84797e-44	7.8723e-42	AARS1
172	443.542	-3.31102	0.239207	-13.8417	1.4285e-43	1.42459e-41	SEMA3E
173	4570.08	0.865799	0.0625874	13.8335	1.60151e-43	1.5879e-41	NBPF1
174	9123.3	-0.864152	0.0625195	-13.8221	1.87483e-43	1.84821e-41	MAP3K20
175	4172.39	-1.04052	0.0755032	-13.7811	3.31218e-43	3.24651e-41	SQLE
176	911.663	-1.54123	0.11202	-13.7585	4.52763e-43	4.41263e-41	MEGF6
177	2109.92	-1.22716	0.0893518	-13.734	6.35439e-43	6.15801e-41	CHML
178	907.454	-1.51826	0.110605	-13.7268	7.01592e-43	6.76091e-41	ZNF608
179	5205.35	0.774414	0.0564834	13.7105	8.78875e-43	8.42197e-41	NGRN
180	1344.93	-1.1866	0.0866824	-13.689	1.18069e-42	1.12513e-40	DRAM1
181	5895.58	0.786628	0.0574708	13.6874	1.20697e-42	1.14382e-40	SEL1L
182	1406.21	-1.33509	0.0976159	-13.677	1.39333e-42	1.31317e-40	COL4A6
183	378.551	-2.21967	0.163164	-13.6039	3.7943e-42	3.55648e-40	ADAMTSL1
184	30191	-0.840714	0.0618658	-13.5893	4.63343e-42	4.31941e-40	ACTG1
185	2341.91	-1.15776	0.0852713	-13.5773	5.45723e-42	5.05989e-40	DAPK1
186	3645.97	2.33487	0.17222	13.5575	7.15182e-42	6.59544e-40	ALDH1L2
187	23135.2	0.896147	0.0665217	13.4715	2.30166e-41	2.11125e-39	ATF4
188	14736.9	0.751183	0.0557769	13.4676	2.42511e-41	2.21266e-39	CLIP1
189	441.9	-2.33592	0.173476	-13.4654	2.49933e-41	2.26831e-39	SLIT3
190	3105.5	0.996198	0.0743271	13.4029	5.81603e-41	5.25065e-39	PPP1R26
191	1121.65	1.32769	0.0992139	13.3821	7.69692e-41	6.91232e-39	KLHL24
192	810.378	-1.80216	0.134753	-13.3738	8.60122e-41	7.6842e-39	IFIT1
193	2599.73	1.26557	0.0946597	13.3696	9.09872e-41	8.08655e-39	IER3
194	3688.63	-0.992148	0.0743898	-13.3371	1.40756e-40	1.24453e-38	THRA
195	2130.46	1.11252	0.0836371	13.3017	2.26291e-40	1.99055e-38	ICAM1
196	4897.34	-0.748786	0.0562981	-13.3004	2.30301e-40	2.01549e-38	EPHB4
197	3283.27	1.10826	0.0834384	13.2824	2.93013e-40	2.55129e-38	LARP6
198	512.333	1.88493	0.142279	13.2481	4.62793e-40	4.00924e-38	LEF1
199	2130.39	-1.51765	0.114611	-13.2418	5.03447e-40	4.33951e-38	ITGA4
200	419.809	-2.00283	0.151506	-13.2195	6.77198e-40	5.80799e-38	PBX1
201	11953.4	-0.66097	0.0500493	-13.2064	8.06097e-40	6.8791e-38	LRP1
202	1071.5	-1.3919	0.105619	-13.1785	1.16627e-39	9.90351e-38	LOXL1
203	2571.54	1.14023	0.08655	13.1742	1.23538e-39	1.04387e-37	HAGH
204	3961.88	1.81318	0.137673	13.1702	1.30218e-39	1.09492e-37	CCPG1
205	1046.96	-1.81187	0.137669	-13.1611	1.46991e-39	1.22992e-37	NRP2
206	49850.3	-1.52531	0.116247	-13.1213	2.48505e-39	2.06923e-37	CALD1
207	3543.58	0.825359	0.0631019	13.0798	4.29643e-39	3.56023e-37	JMY
208	5580.58	-0.914435	0.0699908	-13.0651	5.21272e-39	4.29874e-37	ANXA6
209	119.082	-4.5144	0.345738	-13.0573	5.77447e-39	4.73921e-37	TLL1
210	296.924	-2.7882	0.213683	-13.0483	6.49971e-39	5.30903e-37	PCDH18
211	515.244	2.5126	0.192714	13.038	7.44113e-39	6.04918e-37	MT2A
212	559.665	2.72482	0.209498	13.0064	1.12507e-38	9.103e-37	IL11
213	11544.1	-0.740602	0.0569817	-12.9972	1.2691e-38	1.02201e-36	EEF1A2
214	621.619	-1.89085	0.145537	-12.9923	1.35336e-38	1.08477e-36	CD248
215	2740.82	-1.50642	0.115979	-12.9888	1.41648e-38	1.13009e-36	ARID5B
216	2248.11	1.1814	0.0910354	12.9774	1.64469e-38	1.30608e-36	ATF6
217	2584.63	1.13662	0.0875994	12.9752	1.69049e-38	1.33626e-36	GAS5
218	713.577	-1.94205	0.150248	-12.9256	3.22627e-38	2.53854e-36	LMOD1
219	6796.49	0.962528	0.0746316	12.897	4.67671e-38	3.66299e-36	SMARCA2
220	7487.97	-0.744264	0.0577576	-12.886	5.39773e-38	4.20852e-36	LOXL2
221	23421.3	-0.930107	0.0722304	-12.8769	6.06986e-38	4.71115e-36	TPM1
222	523.813	-1.71881	0.133488	-12.8761	6.13491e-38	4.74018e-36	DBP
223	3991.5	-1.04485	0.0812034	-12.867	6.90116e-38	5.30832e-36	C1orf198
224	2956.4	-1.00258	0.0779779	-12.8573	7.82843e-38	5.99469e-36	MVP
225	468.865	-2.37059	0.184804	-12.8276	1.14873e-37	8.75739e-36	SEMA3D
226	1196.44	-1.62653	0.127707	-12.7364	3.7098e-37	2.81567e-35	MXRA8
227	566.221	-2.26928	0.178345	-12.7241	4.34385e-37	3.28238e-35	COLEC12
228	1071.27	-1.20198	0.094499	-12.7195	4.60574e-37	3.46501e-35	RARG
229	4909.03	0.852341	0.0670411	12.7137	4.96313e-37	3.71758e-35	SH3KBP1
230	2860.13	0.904164	0.0714708	12.6508	1.10709e-36	8.25651e-35	CPD
231	5878.35	0.897438	0.0710841	12.625	1.53711e-36	1.14139e-34	CBFB
232	6954.22	0.850254	0.0674455	12.6065	1.94341e-36	1.43687e-34	VPS4A
233	840.357	1.67723	0.133193	12.5925	2.32222e-36	1.70957e-34	SLC1A4
234	624.575	-1.71372	0.136776	-12.5293	5.15845e-36	3.78132e-34	ALDH3B1
235	1469.89	-1.07239	0.0856164	-12.5255	5.41197e-36	3.95028e-34	ZNF618
236	2117.13	0.927616	0.0741921	12.5029	7.1993e-36	5.23261e-34	SIRT1
237	2593.4	-1.10508	0.0884689	-12.4912	8.34292e-36	6.03823e-34	OBSL1
238	644.157	-2.14845	0.17236	-12.4649	1.15955e-35	8.35705e-34	LPAR1
239	2416.05	0.851723	0.0683466	12.4618	1.20585e-35	8.6544e-34	CEP104
240	763.084	-1.72871	0.138973	-12.4392	1.60192e-35	1.14491e-33	ITGB4
241	4909.6	1.30219	0.10472	12.435	1.68797e-35	1.2014e-33	ARHGEF2
242	11011.3	-0.76996	0.0619623	-12.4263	1.88235e-35	1.33421e-33	FBN1
243	11333.3	0.599533	0.0483843	12.3911	2.92133e-35	2.06213e-33	PTP4A2
244	1051.05	-1.78897	0.144524	-12.3784	3.42293e-35	2.40629e-33	C1R
245	10010.4	-0.696665	0.0563685	-12.3591	4.34857e-35	3.04453e-33	BUB1B
246	2526.57	-1.08936	0.0881475	-12.3584	4.38785e-35	3.05954e-33	C14orf132
247	6912.38	-0.715726	0.058267	-12.2836	1.11014e-34	7.70943e-33	MTSS2
248	828.695	-2.04437	0.166526	-12.2766	1.21037e-34	8.37156e-33	GLIPR1
249	7463.51	-0.991317	0.0807803	-12.2718	1.2842e-34	8.84653e-33	KIF20A
250	565.976	1.76976	0.14424	12.2695	1.32065e-34	9.06124e-33	SLC30A1
251	2551.46	2.90636	0.237395	12.2427	1.83715e-34	1.25548e-32	MAFF
252	442.267	-2.00667	0.164047	-12.2323	2.09036e-34	1.41769e-32	ANKRD30B
253	170.763	-3.418	0.279426	-12.2322	2.09103e-34	1.41769e-32	FCHO1
254	1935.87	1.62914	0.133514	12.202	3.03154e-34	2.04724e-32	UBALD2
255	1380.75	1.48647	0.12212	12.1722	4.36968e-34	2.93934e-32	PODXL
256	225.025	-2.61084	0.214692	-12.1608	5.0245e-34	3.36661e-32	PDE7B
257	2647.69	0.918487	0.0758184	12.1143	8.87095e-34	5.92075e-32	PKD1P6-NPIPP1
258	7846.28	0.982401	0.0812526	12.0907	1.1829e-33	7.86444e-32	CLGN
259	1813.87	-1.17999	0.0977816	-12.0676	1.56694e-33	1.03775e-31	SPEG
260	853.213	-1.47211	0.122081	-12.0584	1.75086e-33	1.15509e-31	EDIL3
261	23367.2	-1.66403	0.138079	-12.0513	1.9087e-33	1.2544e-31	COL5A1
262	3171.43	0.812403	0.0674757	12.0399	2.19161e-33	1.43484e-31	CEP290
263	2533.28	-1.23332	0.102449	-12.0383	2.23409e-33	1.45709e-31	TRIP6
264	4171.18	-0.818841	0.0680667	-12.03	2.47234e-33	1.60636e-31	CCN1
265	6124.69	0.691503	0.0574958	12.027	2.56266e-33	1.65877e-31	LONP1
266	5186.85	-0.936382	0.0779395	-12.0142	2.99216e-33	1.92949e-31	C19orf53
267	4881.85	0.893998	0.0744627	12.006	3.30508e-33	2.12329e-31	CBX4
268	1257.85	-1.33462	0.111362	-11.9845	4.28179e-33	2.74051e-31	NBPF3
269	4346.84	-0.717521	0.059921	-11.9744	4.83648e-33	3.08402e-31	FDFT1
270	575.812	1.93913	0.162065	11.9651	5.41115e-33	3.43768e-31	CRACD
271	233.992	-2.48296	0.20777	-11.9505	6.44996e-33	4.08252e-31	SLC12A8
272	1184.18	-1.04985	0.0878531	-11.95	6.4894e-33	4.09238e-31	CLMP
273	9841.46	0.754233	0.0632629	11.9222	9.06717e-33	5.69704e-31	PPFIA1
274	1176.44	1.13529	0.095363	11.9049	1.11612e-32	6.98714e-31	NCR3LG1
275	5600.39	-0.743348	0.0625761	-11.8791	1.51972e-32	9.47917e-31	SARNP
276	5340.08	-0.642728	0.0541395	-11.8717	1.66081e-32	1.03217e-30	CRIM1
277	1378.62	-1.03956	0.0876013	-11.867	1.75727e-32	1.08817e-30	CSPG4
278	739.845	-1.38506	0.116799	-11.8585	1.9453e-32	1.20028e-30	ARSI
279	8452.04	-0.660972	0.055757	-11.8545	2.03888e-32	1.25351e-30	DSTN
280	812.858	1.44398	0.121998	11.8361	2.53976e-32	1.55587e-30	DDIT4
281	1106.07	1.17603	0.0996526	11.8013	3.84517e-32	2.3472e-30	AKNA
282	818.364	-2.0995	0.178491	-11.7625	6.08939e-32	3.70395e-30	COL16A1
283	547.17	1.70587	0.145091	11.7572	6.48197e-32	3.92881e-30	RNF227
284	858.288	2.09909	0.17864	11.7504	7.02994e-32	4.24594e-30	ATF3
285	15481	-0.873575	0.074388	-11.7435	7.62701e-32	4.59039e-30	HEG1
286	4472.71	-0.861226	0.0733709	-11.738	8.1413e-32	4.88278e-30	ANAPC15
287	20574.8	0.641051	0.0547488	11.709	1.14674e-31	6.85369e-30	PCM1
288	1884.09	0.875686	0.0747932	11.7081	1.15861e-31	6.90058e-30	ENO2
289	2318.16	1.05145	0.0902549	11.6498	2.29913e-31	1.3646e-29	AP1AR
290	2623.65	-1.06531	0.0915673	-11.6342	2.76281e-31	1.63415e-29	CYB5A
291	5548.01	0.747913	0.0644245	11.6091	3.70285e-31	2.18265e-29	RSL24D1
292	476.505	-1.96212	0.169322	-11.588	4.73848e-31	2.78353e-29	FAP
293	4101.39	0.758521	0.0655666	11.5687	5.93587e-31	3.47501e-29	DNMBP
294	6872.07	-0.784763	0.0678385	-11.5681	5.97808e-31	3.48782e-29	EIF4E2
295	741.918	1.48394	0.128725	11.528	9.53297e-31	5.54302e-29	THSD4
296	582.206	1.65364	0.143566	11.5184	1.06618e-30	6.17843e-29	IL4R
297	2227.95	1.05356	0.0917286	11.4856	1.55785e-30	8.99726e-29	MEF2A
298	760.029	1.27916	0.111399	11.4827	1.61197e-30	9.27855e-29	DUSP4
299	9007.32	-0.985539	0.0858727	-11.4767	1.72658e-30	9.905e-29	PDE4DIP
300	2037.49	-1.06314	0.0926554	-11.4741	1.77954e-30	1.01748e-28	SKP2
301	1929.2	-1.19496	0.104198	-11.4681	1.90819e-30	1.08741e-28	MEST
302	4073.75	0.698697	0.0609561	11.4623	2.04028e-30	1.15884e-28	HAX1
303	40442.3	-0.702683	0.061315	-11.4602	2.09008e-30	1.1832e-28	MYL6
304	141.063	3.57851	0.312429	11.4538	2.24939e-30	1.2692e-28	INHBE
305	5683.78	0.682566	0.0596493	11.443	2.54944e-30	1.43379e-28	EEA1
306	4112.71	0.762862	0.0666962	11.4379	2.70492e-30	1.51626e-28	PABPC1L
307	1294.54	1.11499	0.0975208	11.4334	2.8474e-30	1.59093e-28	SLC25A25
308	249.205	-2.78577	0.243722	-11.4301	2.95811e-30	1.64742e-28	MAP2K6
309	245.196	-8.62015	0.754427	-11.4261	3.09754e-30	1.71948e-28	SULF1
310	826.026	-1.46303	0.128085	-11.4224	3.23368e-30	1.78927e-28	THBS3
311	1297.91	-0.953616	0.0835336	-11.416	3.4807e-30	1.91976e-28	AKR1B1
312	5938.4	0.956582	0.0839324	11.397	4.32572e-30	2.37818e-28	KMT5A
313	664.487	-1.32019	0.115933	-11.3875	4.82839e-30	2.64605e-28	MVK
314	3059.48	0.774381	0.0680888	11.3731	5.69289e-30	3.10988e-28	MAPKAPK2
315	6892.14	0.712404	0.0626523	11.3708	5.84686e-30	3.18385e-28	SERINC1
316	1562.68	1.39405	0.122706	11.3609	6.54755e-30	3.55412e-28	BMI1
317	3748.01	0.836402	0.0738586	11.3244	9.93934e-30	5.37822e-28	SLC20A1
318	1444.4	1.10085	0.0972255	11.3227	1.01347e-29	5.46667e-28	CLIP4
319	338.522	-2.11324	0.18673	-11.3171	1.07988e-29	5.80664e-28	MRGPRF
320	651.021	1.28237	0.113334	11.3149	1.10724e-29	5.93516e-28	TFAP2C
321	1117.54	-1.06074	0.0939193	-11.2942	1.40189e-29	7.49115e-28	TNS2
322	12588.3	0.651284	0.0577923	11.2694	1.85869e-29	9.90129e-28	CLIC4
323	838.987	1.39858	0.124193	11.2614	2.03545e-29	1.08093e-27	ANKH
324	3935.28	-0.941576	0.0836871	-11.2512	2.28586e-29	1.21017e-27	TLCD2
325	2686.94	-1.01589	0.090543	-11.2199	3.25455e-29	1.7177e-27	CADM4
326	283.515	-2.35445	0.210469	-11.1867	4.73706e-29	2.49248e-27	NYNRIN
327	10192.4	-0.587109	0.0525936	-11.1631	6.17815e-29	3.24079e-27	HSD17B4
328	114.852	-4.10884	0.368403	-11.1531	6.91507e-29	3.61629e-27	H19
329	175.809	-4.47448	0.401669	-11.1397	8.03781e-29	4.19066e-27	PLCD4
330	1885.14	-0.881197	0.079134	-11.1355	8.42618e-29	4.37983e-27	FHOD1
331	19118.7	0.663964	0.0596791	11.1256	9.4207e-29	4.88197e-27	FLOT1
332	1335.96	-2.02723	0.182338	-11.118	1.02571e-28	5.29941e-27	FAT3
333	701.048	1.39091	0.125247	11.1053	1.18215e-28	6.08932e-27	EML6
334	1132.58	1.68615	0.152316	11.0701	1.75154e-28	8.99524e-27	TLE3
335	357.766	1.82306	0.16477	11.0643	1.86868e-28	9.5682e-27	FZD1
336	957.178	-1.34512	0.121582	-11.0635	1.88649e-28	9.63066e-27	SLC4A8
337	1152.68	-1.27752	0.115521	-11.0588	1.9864e-28	1.01106e-26	BAHCC1
338	1811.97	-0.878972	0.0796215	-11.0394	2.46747e-28	1.25039e-26	TBC1D4
339	8221.14	0.717559	0.0650007	11.0392	2.47118e-28	1.25039e-26	STX16
340	3573.52	0.793496	0.071907	11.035	2.5893e-28	1.30374e-26	STK24
341	1098.76	-1.13601	0.102946	-11.035	2.59182e-28	1.30374e-26	SSH3
342	2271.1	0.927431	0.0841058	11.027	2.83276e-28	1.42077e-26	DNAJC1
343	1046.31	-1.61568	0.146813	-11.0051	3.61297e-28	1.8068e-26	PRICKLE1
344	908.115	-1.34303	0.12222	-10.9886	4.33417e-28	2.16116e-26	KIF5A
345	7973.89	-0.609339	0.0555808	-10.9631	5.74878e-28	2.85823e-26	MYOF
346	8874.55	1.11137	0.101594	10.9393	7.47639e-28	3.70643e-26	GARS1
347	1687.98	2.11943	0.19378	10.9373	7.64199e-28	3.77761e-26	FOSL1
348	1311.37	-1.17557	0.107592	-10.9262	8.64355e-28	4.26043e-26	COL27A1
349	1372.16	-1.24735	0.114287	-10.9143	9.85362e-28	4.84296e-26	SCG2
350	626.951	-1.60203	0.146979	-10.8997	1.156e-27	5.66538e-26	PPFIA3
351	9883.31	-0.993994	0.0912198	-10.8967	1.19532e-27	5.84138e-26	S100A10
352	1361.47	1.05822	0.0972234	10.8844	1.36843e-27	6.66838e-26	LINC00667
353	1822.66	0.876049	0.0806455	10.863	1.73044e-27	8.40856e-26	WARS2-AS1
354	1936.29	-1.43778	0.132699	-10.8349	2.35194e-27	1.13963e-25	PLK2
355	1765.93	1.02838	0.0950007	10.825	2.62141e-27	1.26662e-25	GIT1
356	6034.79	-0.71588	0.0661564	-10.821	2.73685e-27	1.31868e-25	FAM114A1
357	310.341	-2.28472	0.211281	-10.8136	2.96682e-27	1.42548e-25	GALNT5
358	5261.32	0.639928	0.0592259	10.8049	3.26375e-27	1.56377e-25	CCDC93
359	4475.78	0.900343	0.0834041	10.795	3.63645e-27	1.7375e-25	GHITM
360	708.424	-1.61879	0.149979	-10.7934	3.69759e-27	1.7618e-25	TCEA3
361	1436.04	1.27981	0.118677	10.784	4.09713e-27	1.94676e-25	EDEM1
362	1889.49	-0.870605	0.0808502	-10.7681	4.86814e-27	2.30672e-25	EBP
363	3367.25	0.847359	0.0788141	10.7514	5.83906e-27	2.75916e-25	OGFRL1
364	20144	-0.662737	0.061644	-10.751	5.85932e-27	2.76112e-25	SMARCA1
365	8080.52	-0.621446	0.0578467	-10.743	6.39381e-27	3.00474e-25	CHMP2A
366	1948.02	0.80106	0.0748316	10.7048	9.66045e-27	4.52748e-25	ITGA6
367	1350.29	-1.17306	0.109596	-10.7036	9.79454e-27	4.57781e-25	OLFML2A
368	1531.69	1.10172	0.102995	10.6968	1.05321e-26	4.90917e-25	ITGB5
369	1188.93	-1.41281	0.132156	-10.6905	1.12766e-26	5.24195e-25	CPZ
370	1063.32	-1.55756	0.145713	-10.6892	1.14305e-26	5.29911e-25	ECM1
371	7110.84	0.734764	0.0688195	10.6767	1.30868e-26	6.05061e-25	BRPF3
372	157.382	-3.56301	0.334057	-10.6659	1.46997e-26	6.77807e-25	PODN
373	547.522	-1.612	0.151426	-10.6454	1.83126e-26	8.42134e-25	NFATC4
374	2688.24	-0.976787	0.0919062	-10.6281	2.20603e-26	1.01177e-24	PCSK9
375	9954.5	0.922131	0.0868301	10.6199	2.40724e-26	1.1011e-24	XBP1
376	2499.46	0.87873	0.0828026	10.6124	2.61088e-26	1.19108e-24	NPIPA5
377	300.637	-2.67703	0.25238	-10.6072	2.75989e-26	1.25572e-24	ECEL1P2
378	1333.73	-1.12209	0.105795	-10.6062	2.78882e-26	1.26552e-24	DLG4
379	4661	-0.709808	0.0671782	-10.566	4.28217e-26	1.93805e-24	GSN
380	7433.18	-0.598764	0.0567899	-10.5435	5.44383e-26	2.45732e-24	MYO1C
381	954.462	1.10006	0.104342	10.5428	5.48242e-26	2.46824e-24	VASH1
382	143.729	-3.04286	0.288951	-10.5307	6.23515e-26	2.79978e-24	PLEKHB1
383	6156.77	-0.731202	0.0694621	-10.5266	6.51177e-26	2.91636e-24	SH2D4A
384	2648.68	-0.938875	0.0892209	-10.523	6.7661e-26	3.02237e-24	BICC1
385	11440.9	1.23342	0.117262	10.5185	7.09777e-26	3.16229e-24	TCEA1
386	3223.89	0.985059	0.0936673	10.5166	7.24611e-26	3.21856e-24	EIF4EBP1
387	435.621	1.68135	0.159879	10.5164	7.26161e-26	3.21856e-24	MEX3D
388	3336.06	0.763428	0.0726005	10.5155	7.33206e-26	3.24141e-24	SVIL
389	1130.01	-0.937549	0.089257	-10.5039	8.28591e-26	3.65368e-24	TBC1D2
390	4083.01	0.664818	0.0633235	10.4988	8.7529e-26	3.84971e-24	TASOR2
391	1963.03	0.951793	0.0907732	10.4854	1.00826e-25	4.4232e-24	FNIP1
392	3319.49	-0.697684	0.0665544	-10.4829	1.03516e-25	4.5296e-24	DAAM1
393	4572.94	0.658436	0.0628714	10.4727	1.15262e-25	5.03077e-24	PHF20L1
394	973.179	1.0554	0.100946	10.4551	1.38916e-25	6.04777e-24	INPP1
395	9942.4	0.641952	0.0614197	10.4519	1.43622e-25	6.23684e-24	EIF5
396	238.019	-1.99598	0.191023	-10.4489	1.48194e-25	6.41911e-24	PLCB2
397	13342.1	-0.903709	0.0866081	-10.4345	1.72584e-25	7.45675e-24	GNAI2
398	14039.7	0.576314	0.0552839	10.4246	1.91424e-25	8.25001e-24	AFF4
399	3196.22	0.880442	0.0846288	10.4036	2.38803e-25	1.02661e-23	PKD1P3-NPIPA1
400	885.318	1.04161	0.100212	10.3941	2.63655e-25	1.13062e-23	SERPINB8
401	2075.72	-1.30413	0.12549	-10.3922	2.6896e-25	1.15049e-23	NTN4
402	2318.16	0.734687	0.0707005	10.3915	2.70959e-25	1.15616e-23	ACAP2
403	2214.4	0.747393	0.0719353	10.3898	2.75915e-25	1.17438e-23	STIM2
404	174.065	3.03576	0.292222	10.3885	2.79621e-25	1.18721e-23	QRICH2
405	3239.32	-1.32176	0.127241	-10.3878	2.81869e-25	1.1938e-23	ATP2B4
406	595.686	1.39182	0.134013	10.3857	2.88042e-25	1.21694e-23	BBC3
407	1947.79	-1.05198	0.101368	-10.3778	3.12974e-25	1.31903e-23	LPIN1
408	10054.8	-0.72006	0.0694262	-10.3716	3.33969e-25	1.40406e-23	MYL12A
409	1526.88	0.891359	0.0860302	10.361	3.73049e-25	1.56453e-23	LRRC58
410	196.594	-2.35607	0.227529	-10.355	3.97183e-25	1.66168e-23	MYPN
411	1698.49	1.07968	0.10431	10.3506	4.15725e-25	1.73502e-23	CEP170B
412	4760.41	-0.824033	0.0796451	-10.3463	4.3492e-25	1.81072e-23	CREB3L1
413	1936.13	-0.980886	0.0949571	-10.3298	5.16765e-25	2.14626e-23	MEG3
414	4537	0.732493	0.0710726	10.3063	6.60237e-25	2.73552e-23	PVR
415	664.013	-1.46362	0.142152	-10.2962	7.33051e-25	3.02989e-23	HCFC1R1
416	2663.8	-0.755972	0.0734261	-10.2957	7.36993e-25	3.03886e-23	PRPS1
417	1409.06	-0.915251	0.0889171	-10.2933	7.55411e-25	3.10733e-23	BCAM
418	2602.77	2.12944	0.207058	10.2843	8.29603e-25	3.40435e-23	NUPR1
419	2610.81	-0.785293	0.0763907	-10.28	8.67683e-25	3.55212e-23	CNPY4
420	9012.96	1.04502	0.101765	10.269	9.72342e-25	3.97109e-23	AMOTL1
421	17388.2	0.51336	0.0501285	10.2409	1.30046e-24	5.29851e-23	PEA15
422	4816.82	0.724593	0.0707819	10.237	1.35401e-24	5.50364e-23	RBL1
423	1822.99	0.93161	0.0910505	10.2318	1.42838e-24	5.79221e-23	CSNK2A2
424	323.606	-1.83135	0.179133	-10.2234	1.55768e-24	6.30162e-23	ZNF804A
425	544.579	2.16885	0.212467	10.2079	1.82747e-24	7.37565e-23	TUBE1
426	1616.8	-0.859288	0.0843204	-10.1907	2.18082e-24	8.78112e-23	RARS2
427	13056	0.749855	0.0736511	10.1812	2.40633e-24	9.66645e-23	SLK
428	1619.05	0.911768	0.0895609	10.1804	2.42493e-24	9.71842e-23	CMSS1
429	479.46	-1.53163	0.150644	-10.1673	2.77563e-24	1.1098e-22	AHNAK2
430	15519.5	-0.605058	0.0595315	-10.1637	2.88058e-24	1.14908e-22	XRCC5
431	1511.28	1.23105	0.121134	10.1627	2.90785e-24	1.15727e-22	CYLD
432	2720.84	0.73272	0.0721602	10.1541	3.17783e-24	1.25968e-22	CBL
433	7001.56	-0.990357	0.0975335	-10.154	3.17986e-24	1.25968e-22	FDPS
434	83083.7	-0.724107	0.0713274	-10.1519	3.25048e-24	1.28469e-22	TMSB10
435	634.437	1.85625	0.183212	10.1317	3.99659e-24	1.57594e-22	CSRNP1
436	1387.61	0.869	0.0857907	10.1293	4.09569e-24	1.61132e-22	GOT1
437	307.747	-2.80655	0.277094	-10.1285	4.12935e-24	1.62084e-22	SLC38A4
438	4944.75	-0.710822	0.0702199	-10.1228	4.37712e-24	1.71417e-22	LGALS3BP
439	11520	0.634893	0.0629379	10.0876	6.26709e-24	2.44873e-22	KAT6A
440	12482.4	-0.779847	0.0773678	-10.0797	6.79113e-24	2.64241e-22	DHCR24
441	4965.29	0.567602	0.0563115	10.0797	6.79359e-24	2.64241e-22	SENP2
442	2693.1	0.749851	0.0744091	10.0774	6.95396e-24	2.69867e-22	PHF10
443	742.879	1.02168	0.101415	10.0742	7.18139e-24	2.78064e-22	USP31
444	975.828	1.04582	0.103933	10.0625	8.09375e-24	3.12685e-22	PMAIP1
445	133.256	-2.9534	0.293555	-10.0608	8.23273e-24	3.1734e-22	F2RL2
446	1881.12	-0.829268	0.0825647	-10.0439	9.77742e-24	3.76036e-22	TWIST1
447	1275.23	-0.996115	0.0992307	-10.0384	1.03363e-23	3.96643e-22	ARNT2
448	775.361	-1.3465	0.134196	-10.0338	1.08234e-23	4.14404e-22	CHN1
449	3356.86	0.832964	0.0830313	10.0319	1.10339e-23	4.21525e-22	PHF2
450	813.607	1.53867	0.153661	10.0134	1.33033e-23	5.07094e-22	TMEM38B
451	29001.3	-0.44814	0.0448204	-9.99857	1.54611e-23	5.87378e-22	LAMC1
452	1402.12	-0.910444	0.0910584	-9.99846	1.5478e-23	5.87378e-22	NSDHL
453	141.981	2.7024	0.270359	9.9956	1.59321e-23	6.03275e-22	ZNF853
454	1047.13	1.99172	0.199655	9.9758	1.9452e-23	7.34935e-22	LINC02693
455	270.409	-1.721	0.172805	-9.95921	2.29875e-23	8.66605e-22	PLEKHS1
456	1712.68	-0.912717	0.0917458	-9.94832	2.56465e-23	9.64723e-22	CAPN1
457	1679.33	-1.1333	0.114084	-9.93388	2.96501e-23	1.11288e-21	WFS1
458	27023.6	-0.712037	0.0717522	-9.92356	3.28817e-23	1.23148e-21	FADS1
459	6292.65	0.668078	0.0674723	9.90151	4.10017e-23	1.53225e-21	RB1CC1
460	49140.1	-0.538838	0.054455	-9.8951	4.37166e-23	1.63015e-21	PKM
461	122.95	-2.95697	0.299271	-9.88057	5.05432e-23	1.88062e-21	HR
462	1249.75	0.823987	0.0833966	9.88035	5.06548e-23	1.8807e-21	PLEKHA8
463	475.038	1.47045	0.148861	9.87805	5.18311e-23	1.92021e-21	CCDC113
464	3451.68	1.71016	0.173259	9.87059	5.58357e-23	2.06412e-21	VEGFA
465	1586.64	0.794067	0.0805053	9.86353	5.99036e-23	2.20974e-21	MAP1LC3B
466	12927.8	0.801605	0.0812938	9.86059	6.16854e-23	2.27058e-21	ITGA3
467	6400.75	0.623029	0.0631869	9.8601	6.19872e-23	2.2768e-21	ZMYND11
468	179.892	-2.08342	0.211843	-9.83475	7.97617e-23	2.9234e-21	KRT17
469	3027.55	-0.750617	0.0764858	-9.81381	9.81898e-23	3.59115e-21	SEPTIN6
470	86.113	-3.99769	0.408065	-9.79669	1.16337e-22	4.24579e-21	ACP3
471	259.141	-1.6645	0.170061	-9.78766	1.27201e-22	4.63245e-21	LOC110384692
472	2447.9	0.837367	0.0855766	9.78499	1.30602e-22	4.74623e-21	GTPBP2
473	2661.86	1.00159	0.102388	9.78232	1.34096e-22	4.86289e-21	IDH3A
474	5674.09	0.578857	0.0591788	9.78149	1.35208e-22	4.89287e-21	SDE2
475	5801.06	-0.727062	0.0743359	-9.78076	1.36179e-22	4.91764e-21	NR2F2
476	9746.54	-1.1598	0.118724	-9.76888	1.53132e-22	5.51823e-21	COL6A3
477	489.705	1.41133	0.1446	9.76023	1.66773e-22	5.99719e-21	NPTXR
478	237.578	2.01788	0.206812	9.75708	1.72032e-22	6.17335e-21	ARRDC4
479	675.242	-1.41224	0.144768	-9.7552	1.75253e-22	6.2758e-21	PRSS12
480	1062.92	-1.20612	0.123683	-9.75172	1.8137e-22	6.48132e-21	BTN3A3
481	17070.1	-0.78927	0.0810453	-9.73863	2.06321e-22	7.35765e-21	LIG1
482	598.92	-1.66823	0.171368	-9.73481	2.14217e-22	7.62338e-21	CFB
483	34158	-0.494658	0.0508209	-9.73336	2.17295e-22	7.7169e-21	RPL3
484	14274.8	0.569043	0.0585409	9.72042	2.46759e-22	8.74517e-21	DNAJB11
485	3507.39	-0.81442	0.0840231	-9.69281	3.23494e-22	1.1441e-20	MATN2
486	93.6608	-3.22588	0.333137	-9.68334	3.5492e-22	1.25201e-20	ADGRL3
487	5099.78	0.692914	0.0715585	9.68319	3.55464e-22	1.25201e-20	BUD31
488	575.264	1.12444	0.116204	9.67638	3.79931e-22	1.33544e-20	SUSD5
489	740.88	-1.05366	0.108902	-9.67524	3.84195e-22	1.34767e-20	PPP1R13L
490	449.992	-1.31608	0.136095	-9.67037	4.0293e-22	1.4105e-20	KITLG
491	8890.25	0.490406	0.0507639	9.66053	4.43575e-22	1.54962e-20	PHIP
492	8748.83	-0.567447	0.0587418	-9.66002	4.45769e-22	1.55412e-20	MYL12B
493	78.4298	3.80019	0.393425	9.65924	4.49192e-22	1.56288e-20	LONRF2
494	566.691	1.48306	0.153546	9.65871	4.51492e-22	1.5677e-20	PXK
495	917.199	-0.964913	0.0999823	-9.65083	4.87574e-22	1.68957e-20	TANGO6
496	6397.71	0.704602	0.0730303	9.64807	5.00889e-22	1.73024e-20	MCM8
497	2512.83	0.698651	0.0724142	9.64798	5.01329e-22	1.73024e-20	MOAP1
498	1599.48	1.1166	0.115827	9.64022	5.40704e-22	1.86239e-20	NEK4
499	504.78	-1.13975	0.118264	-9.63737	5.55967e-22	1.91112e-20	S1PR5
500	1950.74	-0.896768	0.0931836	-9.62366	6.35265e-22	2.17934e-20	SDC2
501	1684.05	-1.063	0.110512	-9.61886	6.65643e-22	2.279e-20	TM9SF4
502	5448.1	-0.751622	0.0781914	-9.61259	7.07464e-22	2.41736e-20	CYTH3
503	4790.38	-0.788211	0.0821192	-9.59837	8.12147e-22	2.76953e-20	DAB2
504	6452.44	-0.915381	0.0953768	-9.59752	8.18885e-22	2.78697e-20	COL4A5
505	991.093	1.07431	0.11194	9.59719	8.21534e-22	2.79045e-20	ZNF777
506	6095.34	0.532266	0.0554987	9.59061	8.75655e-22	2.9684e-20	STXBP1
507	6257.27	0.872167	0.0910667	9.57723	9.96787e-22	3.37237e-20	TERF2IP
508	187.849	-1.98665	0.207603	-9.56948	1.07449e-21	3.62808e-20	TACSTD2
509	2317.53	-0.838828	0.0876773	-9.56722	1.09819e-21	3.70083e-20	DYSF
510	3244.15	1.01479	0.106144	9.56052	1.17164e-21	3.94062e-20	ZEB1
511	643.216	-1.23555	0.129294	-9.55612	1.22252e-21	4.10371e-20	UFC1
512	633.468	-1.18296	0.123815	-9.55424	1.2449e-21	4.17066e-20	NAT14
513	1344.26	-0.991308	0.103788	-9.5513	1.28076e-21	4.28244e-20	DHCR7
514	4771.56	-0.658309	0.0689406	-9.54893	1.31046e-21	4.37322e-20	BIRC5
515	4787.29	0.537414	0.0563318	9.54015	1.42628e-21	4.75047e-20	NEK9
516	313.914	-1.48927	0.156294	-9.5286	1.59417e-21	5.29939e-20	MLLT11
517	5324.26	-0.759804	0.0798069	-9.52053	1.7229e-21	5.71623e-20	DBI
518	54273.1	0.531588	0.0558634	9.51585	1.80239e-21	5.96842e-20	H1-0
519	259.431	-1.89669	0.199743	-9.49561	2.18929e-21	7.23561e-20	SEPTIN4
520	353.456	1.81528	0.191255	9.49143	2.27895e-21	7.51747e-20	CHST2
521	64806.7	0.580031	0.0611626	9.48342	2.46083e-21	8.10183e-20	DDX5
522	904.359	1.15156	0.121458	9.48115	2.51487e-21	8.2639e-20	CHIC2
523	1106.21	0.973023	0.102656	9.47846	2.58068e-21	8.46393e-20	CCSAP
524	1065.74	-0.890355	0.0939598	-9.47592	2.64425e-21	8.65588e-20	GSTK1
525	2452.22	-0.684111	0.0722783	-9.46495	2.9371e-21	9.5962e-20	MRTFA
526	2503.32	1.1186	0.118197	9.46384	2.96827e-21	9.67961e-20	SYNE1
527	408.501	1.5376	0.162615	9.45545	3.21634e-21	1.04687e-19	RELB
528	127.202	-2.49805	0.264231	-9.45407	3.25904e-21	1.05876e-19	P4HA3
529	2444.48	0.97463	0.103108	9.45253	3.30746e-21	1.07245e-19	UHRF1BP1
530	4061.88	-0.674578	0.0715104	-9.43328	3.97446e-21	1.2863e-19	ARHGAP18
531	44159.7	-0.513166	0.0544161	-9.4304	4.08519e-21	1.31965e-19	PRC1
532	96.6654	-3.1383	0.333085	-9.42192	4.42917e-21	1.42807e-19	SLC2A12
533	120.883	-3.1889	0.33852	-9.42011	4.50598e-21	1.45011e-19	MYLK3
534	8266.47	0.545803	0.0579419	9.41984	4.51755e-21	1.45111e-19	STK10
535	1390.63	0.902858	0.0960031	9.40447	5.22934e-21	1.67661e-19	NNT-AS1
536	3502.79	-0.791295	0.0841428	-9.4042	5.24296e-21	1.67785e-19	ELL2
537	344.511	-1.52343	0.162133	-9.39614	5.66014e-21	1.80798e-19	PDE4B
538	1672.44	0.994598	0.106045	9.37902	6.65917e-21	2.12314e-19	KLHL2
539	462.352	-1.29857	0.138591	-9.36975	7.27052e-21	2.31375e-19	ENPP1
540	558.748	-1.30118	0.13891	-9.3671	7.45495e-21	2.36805e-19	TRIM22
541	4854.92	-0.716044	0.0764852	-9.36187	7.83386e-21	2.48381e-19	FYCO1
542	4329.34	0.689019	0.0736212	9.35898	8.05081e-21	2.54789e-19	TXLNG
543	4925.49	-0.674339	0.0720556	-9.35859	8.08048e-21	2.55257e-19	THBS2
544	27593.6	0.509347	0.0544554	9.35348	8.48071e-21	2.67407e-19	BOD1L1
545	704.331	-1.61701	0.172947	-9.34976	8.78452e-21	2.76479e-19	STEAP3
546	102.952	-3.21673	0.344345	-9.34161	9.48818e-21	2.98078e-19	CCDC88B
547	2312.6	-0.766134	0.082029	-9.33979	9.65246e-21	3.02685e-19	SNRNP25
548	5830.6	0.866601	0.092797	9.33868	9.75459e-21	3.05329e-19	RNF187
549	51859.8	-0.398049	0.0426391	-9.33529	1.00711e-20	3.1445e-19	SPTAN1
550	681.997	2.58612	0.27703	9.33517	1.00826e-20	3.1445e-19	DUSP6
551	1985.97	0.806136	0.0863763	9.33284	1.03073e-20	3.20873e-19	APOL6
552	1695.69	0.927335	0.0993917	9.3301	1.05769e-20	3.28668e-19	SLC12A2
553	6201.98	-0.625246	0.0670403	-9.32642	1.09511e-20	3.39683e-19	HMMR
554	7082.82	0.561381	0.0602228	9.32174	1.14448e-20	3.54356e-19	MAN1A2
555	94.2173	-6.44669	0.691647	-9.32079	1.15481e-20	3.56908e-19	TNNT2
556	2814.84	-0.681446	0.0731153	-9.32015	1.16175e-20	3.58407e-19	NME2
557	332.737	1.83288	0.196983	9.3048	1.34247e-20	4.13417e-19	ACTA2
558	2072.76	0.667777	0.0718468	9.29446	1.47956e-20	4.54819e-19	SDCCAG8
559	10576.1	-0.638083	0.068665	-9.2927	1.5043e-20	4.61596e-19	FAT1
560	1671.98	-1.24663	0.134177	-9.29092	1.5296e-20	4.68523e-19	PALM
561	13386.7	0.560393	0.0603423	9.28689	1.58856e-20	4.85715e-19	CD63
562	1972.3	0.755096	0.0814168	9.27446	1.78526e-20	5.44885e-19	UBLCP1
563	384.471	-2.63199	0.284144	-9.26286	1.99034e-20	6.06399e-19	FILIP1
564	334.918	-1.38777	0.15002	-9.25052	2.23397e-20	6.7942e-19	SEMA3B
565	4217.59	-0.657287	0.0710744	-9.24786	2.29022e-20	6.95295e-19	PPP1R7
566	1622.63	-0.902862	0.0976469	-9.24619	2.32631e-20	7.05005e-19	BTN3A1
567	1367.67	0.988596	0.10727	9.21598	3.0845e-20	9.33129e-19	TES
568	651.507	-1.38594	0.150395	-9.21531	3.10367e-20	9.37276e-19	SHROOM2
569	6902.19	0.541019	0.0587835	9.20359	3.46192e-20	1.04363e-18	ELOA
570	4188.74	-0.607806	0.0660891	-9.19676	3.68895e-20	1.11011e-18	BIN1
571	2791.12	-0.887724	0.0966318	-9.18667	4.0519e-20	1.2172e-18	IGFBP4
572	3101.84	-1.099	0.119679	-9.18291	4.1961e-20	1.25832e-18	CITED2
573	936.786	0.889904	0.0969184	9.182	4.23173e-20	1.26679e-18	SPRED1
574	1993.97	-0.966602	0.105279	-9.18134	4.25762e-20	1.27232e-18	C1orf21
575	1100.99	1.01965	0.11108	9.17935	4.33682e-20	1.29373e-18	BACE1
576	10206.6	-0.914879	0.0996755	-9.17857	4.36842e-20	1.30089e-18	ACLY
577	3488.15	-0.61134	0.0666509	-9.17227	4.63142e-20	1.37682e-18	NELFCD
578	3594.81	0.711064	0.0775997	9.16323	5.03669e-20	1.49471e-18	FXR2
579	1002.56	0.917653	0.100181	9.15991	5.19405e-20	1.53875e-18	C9orf40
580	3529.32	-0.606495	0.0662801	-9.15048	5.66799e-20	1.67626e-18	CUEDC2
581	4384.47	-0.75016	0.0820216	-9.14589	5.91398e-20	1.746e-18	PRDX5
582	107.499	-2.44601	0.268178	-9.12084	7.45431e-20	2.19697e-18	PKP3
583	359.424	1.4179	0.1555	9.11833	7.62904e-20	2.24461e-18	LMO4
584	277.651	-1.83985	0.201892	-9.11304	8.01048e-20	2.3528e-18	SIM1
585	214.638	-2.03324	0.223321	-9.10453	8.6643e-20	2.54049e-18	PLAC8
586	376.334	-1.50893	0.165752	-9.10351	8.74608e-20	2.56009e-18	CAVIN2
587	174.113	-10.9806	1.20683	-9.09878	9.13528e-20	2.66946e-18	PTPRQ
588	662.733	-1.10202	0.121217	-9.09129	9.78671e-20	2.85496e-18	CAPG
589	7326.83	-0.764751	0.0841367	-9.0894	9.95903e-20	2.90029e-18	DYNC1I2
590	1108.47	-1.03584	0.113986	-9.08749	1.01348e-19	2.94648e-18	GPRC5A
591	7532.29	0.625796	0.0688789	9.08546	1.03261e-19	2.99701e-18	TAF1
592	550.165	1.63071	0.179657	9.0768	1.11813e-19	3.23974e-18	LOC646762
593	16276.6	-0.516214	0.0569172	-9.06956	1.19497e-19	3.45654e-18	NUCB1
594	3471.12	0.568955	0.0627465	9.06751	1.21765e-19	3.51623e-18	RNF216
595	441.547	1.45128	0.160098	9.06494	1.24668e-19	3.59399e-18	IFFO2
596	116.791	2.7409	0.302726	9.05406	1.37752e-19	3.96453e-18	CHGB
597	809.09	-1.41002	0.155753	-9.05289	1.3923e-19	4.00035e-18	NRBP2
598	888.719	1.52958	0.169046	9.04832	1.45187e-19	4.16453e-18	TNRC6C
599	3211.74	-0.543402	0.0600854	-9.04382	1.51285e-19	4.3322e-18	USP16
600	44658.2	-0.594985	0.0658078	-9.04124	1.54898e-19	4.42827e-18	SPTBN1
601	2179.73	0.783077	0.0866374	9.03856	1.58746e-19	4.53073e-18	PPP1R15B
602	493.337	1.18558	0.131199	9.03654	1.61716e-19	4.60782e-18	EIF5A2
603	1908.32	0.751645	0.0831853	9.03579	1.6282e-19	4.63161e-18	RO60
604	237.88	1.60699	0.177851	9.03559	1.63117e-19	4.63237e-18	FLT1
605	2117.07	-0.988479	0.109437	-9.03238	1.67971e-19	4.76232e-18	PDLIM1
606	1184.13	1.04448	0.115662	9.03051	1.7088e-19	4.83682e-18	CFAP97
607	249.724	2.45819	0.2724	9.02418	1.81043e-19	5.11603e-18	HES1
608	112.347	-3.0555	0.338969	-9.01408	1.98533e-19	5.60105e-18	COL9A3
609	3653.12	-0.73115	0.0811259	-9.01253	2.01351e-19	5.67122e-18	BCL9L
610	5890.69	-1.06592	0.118363	-9.00548	2.14723e-19	6.03794e-18	EHD2
611	10228.7	0.474962	0.0527467	9.00458	2.16501e-19	6.07796e-18	ROCK2
612	24680.2	0.640441	0.0711791	8.99759	2.3072e-19	6.46656e-18	EIF4G3
613	1244.09	0.753082	0.0840508	8.95984	3.25154e-19	9.09847e-18	NSMAF
614	139.312	-2.14229	0.239211	-8.95568	3.37636e-19	9.43237e-18	NYAP1
615	8707.03	0.565757	0.0632059	8.95101	3.52245e-19	9.82448e-18	RAD50
616	5107.96	-0.517119	0.0577859	-8.94888	3.59106e-19	9.99226e-18	ZC3H7B
617	267.017	1.56367	0.174735	8.94878	3.59425e-19	9.99226e-18	BHLHE41
618	5698.36	-0.528581	0.0590957	-8.9445	3.73637e-19	1.03705e-17	SREBF2
619	1790.03	0.717011	0.0801827	8.94222	3.81437e-19	1.05699e-17	NAMPT
620	586.451	-1.13999	0.127635	-8.9316	4.19895e-19	1.16169e-17	DSEL
621	86.5559	3.52865	0.395154	8.92979	4.26812e-19	1.17892e-17	PTPRN
622	259.671	-1.88425	0.211016	-8.92939	4.28347e-19	1.18126e-17	ZSCAN31
623	3741.98	0.890518	0.0998864	8.9153	4.86494e-19	1.33946e-17	ZFAS1
624	22562.8	-0.595724	0.0668333	-8.91359	4.94069e-19	1.35814e-17	PPIA
625	157.428	-2.0255	0.227275	-8.91211	5.00721e-19	1.37422e-17	CCDC74A
626	113.525	-3.05155	0.342554	-8.90825	5.18463e-19	1.42064e-17	FAIM2
627	6237.39	-0.526711	0.0591875	-8.89903	5.63382e-19	1.54126e-17	EHBP1
628	4886.28	-0.711456	0.0799801	-8.89541	5.8205e-19	1.58979e-17	ACAT2
629	2328.42	1.16894	0.131596	8.88276	6.52224e-19	1.77863e-17	TMX4
630	2296.43	0.704955	0.0794402	8.87404	7.05399e-19	1.92059e-17	MAP3K3
631	74.3608	3.38135	0.381085	8.87295	7.12321e-19	1.93575e-17	CFAP70
632	2859.8	-0.759887	0.0856421	-8.87281	7.13226e-19	1.93575e-17	HSPG2
633	229.619	-2.19356	0.247369	-8.86757	7.47615e-19	2.02588e-17	LRRC7
634	1167.08	-0.842115	0.0951597	-8.8495	8.79136e-19	2.37852e-17	GSDMD
635	1448.87	0.733261	0.0828689	8.84845	8.87457e-19	2.39725e-17	PDP1
636	1063.82	0.811468	0.0917589	8.84348	9.27858e-19	2.50244e-17	DGKD
637	498.195	-1.39055	0.157256	-8.84258	9.35296e-19	2.51855e-17	IGFBP6
638	4048.56	-0.613514	0.0694265	-8.83687	9.84354e-19	2.64649e-17	MMP2
639	4870.78	0.487832	0.0552084	8.8362	9.90279e-19	2.65826e-17	STAG1
640	1010.87	1.20213	0.136052	8.8358	9.93875e-19	2.66374e-17	IER2
641	144.681	-2.87635	0.325793	-8.82876	1.05838e-18	2.83221e-17	HNRNPA1P33
642	143.097	-3.7162	0.421474	-8.81714	1.17419e-18	3.1372e-17	NPR3
643	2271.61	0.975016	0.110731	8.80524	1.30577e-18	3.48334e-17	MKNK2
644	241.348	-1.58728	0.180325	-8.80232	1.34016e-18	3.56952e-17	LOC102724488
645	154.594	2.49915	0.284104	8.79661	1.41017e-18	3.75017e-17	KLF4
646	2036.74	0.707028	0.0804341	8.79014	1.49369e-18	3.96613e-17	MBD1
647	519.9	1.61949	0.184286	8.78789	1.52391e-18	4.04012e-17	MXD1
648	478.302	-1.49655	0.170333	-8.78607	1.54884e-18	4.0999e-17	ABI3BP
649	2465.91	-0.844805	0.0961606	-8.78536	1.55863e-18	4.11943e-17	GNPTAB
650	3310.58	-0.642474	0.0731678	-8.78083	1.62275e-18	4.28233e-17	MME
651	1835.56	0.769178	0.0876881	8.77176	1.75902e-18	4.63478e-17	TTC28
652	10275.7	-1.25133	0.142669	-8.77084	1.77343e-18	4.6656e-17	COL6A1
653	865.297	0.867074	0.0988632	8.77044	1.7797e-18	4.67491e-17	ZC3H6
654	824.955	-2.44418	0.278965	-8.7616	1.92501e-18	5.04888e-17	OXTR
655	889.028	-2.52124	0.287773	-8.76119	1.93194e-18	5.05933e-17	TAGLN
656	854.792	-1.10692	0.126383	-8.75846	1.97939e-18	5.17568e-17	MMAB
657	2699.78	0.594055	0.0678356	8.75729	2.00009e-18	5.22184e-17	ATG101
658	2395.1	-1.4097	0.16105	-8.75321	2.07373e-18	5.40587e-17	TGFB2
659	1007.61	1.0586	0.120989	8.74955	2.14202e-18	5.57544e-17	PARP6
660	5466	0.647126	0.0740476	8.73933	2.3449e-18	6.09426e-17	ZNF598
661	18332.8	0.440341	0.0504061	8.73588	2.41776e-18	6.27411e-17	NORAD
662	424.796	-1.32703	0.151956	-8.73297	2.48074e-18	6.4278e-17	CTSC
663	2780.94	-0.738448	0.0845618	-8.73263	2.48813e-18	6.43723e-17	CARMIL1
664	418.692	-1.31942	0.151144	-8.72959	2.55591e-18	6.60265e-17	NEDD9
665	2823.86	0.746138	0.0854994	8.72683	2.61913e-18	6.75579e-17	NXF1
666	2909.83	-0.667622	0.0765496	-8.72143	2.74702e-18	7.07501e-17	COPS6
667	7199.27	0.602799	0.0691559	8.71652	2.86878e-18	7.37753e-17	SMCHD1
668	3438.98	0.869372	0.0997518	8.71536	2.89837e-18	7.44248e-17	TRIM8
669	24703	0.462115	0.053109	8.70126	3.28218e-18	8.41544e-17	WNK1
670	425.072	1.74538	0.200637	8.6992	3.34228e-18	8.55673e-17	ANKRD1
671	7077.82	-0.610403	0.0702949	-8.68346	3.83899e-18	9.81373e-17	COPG1
672	394.886	1.53837	0.177246	8.6793	3.98198e-18	1.01641e-16	SOX9
673	16826.5	-0.573189	0.0660756	-8.67474	4.14499e-18	1.05645e-16	LMO7
674	1559.26	0.699968	0.0807446	8.66891	4.36278e-18	1.11031e-16	FURIN
675	20510.3	0.647632	0.0747571	8.66314	4.58925e-18	1.16621e-16	EIF2S2
676	1580.21	-0.671863	0.0776976	-8.64715	5.27996e-18	1.33975e-16	LAYN
677	6318.14	-0.630076	0.0728872	-8.64453	5.40271e-18	1.36887e-16	PGK1
678	354.079	1.28077	0.148239	8.6399	5.62614e-18	1.42338e-16	ZC3H12C
679	352.509	-1.78337	0.206859	-8.62122	6.62443e-18	1.67347e-16	ALDOC
680	2666	0.951998	0.110519	8.6139	7.06155e-18	1.78127e-16	EFL1
681	461.665	1.13809	0.132151	8.61207	7.17536e-18	1.80733e-16	STX1A
682	785.351	1.0479	0.121753	8.6068	7.51313e-18	1.88963e-16	SNX25
683	835.267	-1.32611	0.154089	-8.60618	7.55385e-18	1.89467e-16	CNKSR2
684	3894.41	0.74659	0.0867508	8.60615	7.55524e-18	1.89467e-16	CCNI
685	150.407	-2.33798	0.271728	-8.60413	7.69006e-18	1.92566e-16	P2RX6
686	81.7286	2.88542	0.335428	8.6022	7.81993e-18	1.95532e-16	C2CD4D-AS1
687	1605.09	-0.768535	0.0894786	-8.58904	8.76997e-18	2.18968e-16	ZMYM3
688	1407.71	-0.750756	0.0874664	-8.58337	9.21328e-18	2.29703e-16	SYT11
689	2301.95	0.631619	0.0735881	8.58317	9.22956e-18	2.29775e-16	CREBL2
690	7026.26	-0.622643	0.0726184	-8.57418	9.97948e-18	2.48084e-16	ALDH7A1
691	141.523	-4.19926	0.490063	-8.56883	1.04539e-17	2.59502e-16	EDN1
692	597.635	-1.19315	0.139644	-8.54421	1.29415e-17	3.20789e-16	ROGDI
693	11975.7	0.524943	0.0615032	8.53521	1.39896e-17	3.46268e-16	RABEP1
694	104.461	-2.9	0.339822	-8.53389	1.41509e-17	3.49755e-16	CCL2
695	1082.15	-1.33313	0.156323	-8.52807	1.48815e-17	3.67283e-16	MVD
696	160.177	-2.23547	0.262162	-8.52706	1.50114e-17	3.69957e-16	MMP19
697	6419.72	0.561186	0.065825	8.52542	1.52255e-17	3.74696e-16	H3-3B
698	869.021	-1.01531	0.119339	-8.50781	1.7725e-17	4.35584e-16	WWC1
699	2436.26	0.602248	0.0708219	8.50369	1.83651e-17	4.50668e-16	MORC3
700	2327.85	-0.650017	0.0765376	-8.49278	2.01752e-17	4.94379e-16	PTPA
701	7894.11	0.502584	0.0592069	8.4886	2.09144e-17	5.11762e-16	SMC6
702	541.132	-1.31806	0.155559	-8.47302	2.39109e-17	5.8425e-16	APOBEC3B
703	1115.21	0.735828	0.0869813	8.45961	2.68277e-17	6.54588e-16	USP12
704	854.762	0.8796	0.104016	8.45636	2.75862e-17	6.7214e-16	TMEM127
705	1084.47	1.16296	0.137532	8.45593	2.76869e-17	6.73637e-16	NPC1
706	3665.56	-1.19023	0.140804	-8.45309	2.83682e-17	6.89235e-16	NNMT
707	558.293	-1.2588	0.148953	-8.45097	2.88887e-17	7.00889e-16	KCNQ1OT1
708	656.756	1.16945	0.138406	8.44939	2.92833e-17	7.09458e-16	RASGRF1
709	808.975	-0.893108	0.105722	-8.44773	2.97022e-17	7.18593e-16	ARL6IP5
710	326.656	-1.60282	0.190048	-8.43376	3.34721e-17	8.08658e-16	SNHG18
711	3371.24	0.636886	0.0755505	8.42995	3.45825e-17	8.34308e-16	RAPGEF1
712	396.439	1.3011	0.154546	8.41888	3.80113e-17	9.15742e-16	LOC100506076
713	2443.11	0.615661	0.0732888	8.40047	4.44681e-17	1.06979e-15	ZNF37BP
714	108.519	-10.2938	1.22594	-8.39667	4.59314e-17	1.10345e-15	DUSP27
715	269.758	-2.03841	0.242869	-8.39304	4.73732e-17	1.13649e-15	SERPING1
716	1207.31	1.00763	0.120071	8.392	4.77942e-17	1.14499e-15	DUSP5
717	122411	-0.400662	0.0477444	-8.39183	4.78651e-17	1.14509e-15	STMN1
718	3104.28	0.799198	0.0952688	8.38887	4.9084e-17	1.17262e-15	PHF8
719	654.981	1.01033	0.120443	8.38851	4.92335e-17	1.17455e-15	MYH3
720	812.249	-1.17883	0.140568	-8.3862	5.02103e-17	1.19619e-15	GADD45B
721	221.138	1.8048	0.215397	8.37897	5.3395e-17	1.2703e-15	PLK3
722	35216.4	0.845464	0.10097	8.3734	5.5981e-17	1.32997e-15	HNRNPH3
723	1593.7	0.679033	0.0811353	8.36914	5.80386e-17	1.37695e-15	SERTAD2
724	124.889	-3.08366	0.368547	-8.36706	5.9072e-17	1.39953e-15	METTL7A
725	592.272	1.56855	0.187551	8.36332	6.09755e-17	1.44264e-15	KIF21B
726	4309.07	-0.661018	0.0790467	-8.36238	6.14665e-17	1.45225e-15	TNIK
727	119.438	-2.90568	0.347525	-8.36108	6.21482e-17	1.46492e-15	MN1
728	404.388	-1.38367	0.165491	-8.36103	6.21734e-17	1.46492e-15	HNMT
729	1319.88	1.05301	0.126155	8.34694	7.00538e-17	1.64833e-15	IRF1
730	2853.9	0.597655	0.0716202	8.34478	7.13437e-17	1.67638e-15	SMCR8
731	2591.41	0.584435	0.0700529	8.34277	7.25732e-17	1.70294e-15	ZMYND19
732	8277.65	0.412841	0.0494895	8.34199	7.3048e-17	1.71174e-15	ARFGEF2
733	3004.96	-0.861742	0.103304	-8.34183	7.31514e-17	1.71182e-15	RNASEH2A
734	20687.2	0.516957	0.0619756	8.34129	7.34865e-17	1.71732e-15	TXNRD1
735	923.888	-0.84424	0.101215	-8.34103	7.36486e-17	1.71817e-15	PLCB4
736	111.053	-3.86319	0.463162	-8.34091	7.3723e-17	1.71817e-15	AKR1C1
737	307.664	-1.64681	0.19748	-8.33912	7.48427e-17	1.74189e-15	PPFIA4
738	569.623	-1.18209	0.141804	-8.33605	7.68134e-17	1.78534e-15	BNC2
739	6852.41	0.588898	0.0706685	8.33324	7.86588e-17	1.82576e-15	NCKAP1
740	1939.55	-0.814515	0.0978554	-8.32366	8.52896e-17	1.97699e-15	CC2D2A
741	629.113	1.4385	0.172866	8.32147	8.6879e-17	2.01111e-15	SUSD6
742	1384.51	-0.748703	0.0900869	-8.3109	9.4978e-17	2.19563e-15	POLD2
743	1557.63	1.11686	0.134518	8.30266	1.01805e-16	2.35029e-15	RSPH3
744	744.102	-1.15747	0.139525	-8.29577	1.07881e-16	2.48722e-15	IGFBP3
745	918.192	0.80735	0.0973276	8.29518	1.08423e-16	2.49634e-15	CAMTA2
746	4856.35	0.646259	0.0779385	8.29191	1.11447e-16	2.56253e-15	NDEL1
747	934.483	-0.814029	0.0982012	-8.28941	1.13816e-16	2.6135e-15	AGA
748	4062.93	-0.648114	0.0782214	-8.28563	1.17484e-16	2.69412e-15	MAGED2
749	184.67	1.72635	0.208561	8.27743	1.25867e-16	2.8825e-15	ATE1-AS1
750	2269.55	0.710906	0.0859114	8.27487	1.28594e-16	2.94103e-15	DNAJA3
751	12473.5	-0.764932	0.0924883	-8.27058	1.33309e-16	3.04479e-15	PXDN
752	394.014	-1.7449	0.21111	-8.26534	1.39303e-16	3.17748e-15	PRRT2
753	343.308	1.27706	0.154633	8.2586	1.47391e-16	3.35749e-15	GCH1
754	3406.32	-0.589697	0.0715297	-8.24409	1.66425e-16	3.78606e-15	PLK1
755	3650.8	-0.73115	0.0886928	-8.24362	1.67076e-16	3.79584e-15	SEC23A
756	5592.95	0.616029	0.0747653	8.2395	1.72926e-16	3.92355e-15	BZW1
757	2607.34	0.537525	0.0653524	8.22502	1.9516e-16	4.42218e-15	BLOC1S6
758	538.034	1.04462	0.127122	8.21744	2.07899e-16	4.7046e-15	LMLN
759	5430.42	0.558463	0.0680683	8.20445	2.31644e-16	5.23503e-15	RAD23A
760	1027.53	-0.858628	0.104699	-8.2009	2.38593e-16	5.38499e-15	PML
761	781.943	0.977021	0.11921	8.19577	2.48991e-16	5.61228e-15	KDSR
762	285.72	1.32682	0.16192	8.19431	2.52027e-16	5.67326e-15	PPP1R9A
763	226.362	-1.78368	0.217682	-8.19398	2.52726e-16	5.68152e-15	AP1M2
764	8392.64	-0.464617	0.0567326	-8.18959	2.6212e-16	5.88501e-15	PTK7
765	10652.5	-0.44049	0.053791	-8.18891	2.6361e-16	5.91072e-15	RANBP1
766	450.097	-1.53168	0.187113	-8.18587	2.70335e-16	6.05359e-15	PLEKHG5
767	261.783	1.42899	0.174666	8.18123	2.80953e-16	6.28317e-15	NEK3
768	10923.1	0.705442	0.0862318	8.18076	2.82066e-16	6.29984e-15	WAC
769	742.992	1.40033	0.17123	8.17806	2.88447e-16	6.43398e-15	ULBP1
770	1470.98	-0.794287	0.0971485	-8.17601	2.93395e-16	6.53586e-15	GBP1
771	234.621	-1.59939	0.195663	-8.1742	2.97843e-16	6.62632e-15	BAMBI
772	394.523	-1.30161	0.159249	-8.17345	2.99696e-16	6.65892e-15	MCM3AP-AS1
773	3008.71	-0.547917	0.0670412	-8.17284	3.01205e-16	6.68378e-15	FAM49B
774	871.328	0.932935	0.114287	8.16308	3.26583e-16	7.23757e-15	SEC11C
775	1507.18	0.664233	0.0815354	8.14656	3.74428e-16	8.28717e-15	WHAMM
776	5431.17	-0.802908	0.0986095	-8.1423	3.87847e-16	8.57313e-15	PHLDB2
777	1093.22	0.906671	0.111384	8.14004	3.95132e-16	8.72291e-15	CCDC28A
778	1894.67	-0.745124	0.0915934	-8.13512	4.11514e-16	9.07288e-15	RAB1B
779	149.227	-2.05454	0.252588	-8.13395	4.15531e-16	9.14968e-15	PLEKHG4B
780	2223.97	-0.743178	0.0914685	-8.12496	4.47501e-16	9.84102e-15	GTF3C6
781	1531.23	-0.761844	0.0937882	-8.12302	4.54734e-16	9.98727e-15	LAPTM4A
782	605.74	1.22623	0.151004	8.12051	4.6424e-16	1.0183e-14	NKX3-1
783	46329.4	-0.5766	0.0710071	-8.12032	4.64954e-16	1.01856e-14	FN1
784	1213.72	-0.718449	0.0885482	-8.11365	4.91222e-16	1.07474e-14	DNAJC6
785	553.342	-1.00999	0.124579	-8.10722	5.17908e-16	1.13168e-14	LOC653513
786	3971.76	0.644884	0.0795494	8.10671	5.20095e-16	1.13501e-14	KIF7
787	423.391	-1.15165	0.142105	-8.10419	5.30981e-16	1.1573e-14	UBXN8
788	17848.4	-0.45654	0.0563528	-8.10146	5.43054e-16	1.18211e-14	LMNB1
789	1662.21	0.762028	0.0941089	8.09731	5.61899e-16	1.22158e-14	KLF5
790	650.681	-1.18518	0.146384	-8.0964	5.66105e-16	1.22916e-14	SLC8B1
791	54.4062	3.87613	0.478869	8.09435	5.75717e-16	1.24846e-14	TYRP1
792	2767.83	-1.91659	0.236815	-8.09319	5.8121e-16	1.25877e-14	INSIG1
793	79373.1	-0.860125	0.106349	-8.08775	6.07749e-16	1.31459e-14	TPM2
794	1681.39	0.748915	0.0927686	8.07294	6.86269e-16	1.48092e-14	ARPC5L
795	245.679	-2.27681	0.28203	-8.07292	6.86368e-16	1.48092e-14	LMTK3
796	5560.72	0.792861	0.0982282	8.07163	6.93667e-16	1.49478e-14	GFPT1
797	1320.52	0.766014	0.0949214	8.06999	7.03049e-16	1.5131e-14	COPRS
798	1297.95	0.759394	0.0941116	8.06908	7.08273e-16	1.52234e-14	ZNF496
799	94.3596	9.92659	1.23022	8.06894	7.09116e-16	1.52234e-14	RPL17-C18orf32
800	624.836	-1.37726	0.170725	-8.06714	7.19652e-16	1.54302e-14	APOBEC3C
801	1117.92	-1.00198	0.12426	-8.06359	7.40836e-16	1.58646e-14	TCIRG1
802	1760.75	0.625781	0.0776262	8.06147	7.53813e-16	1.61224e-14	RPAIN
803	5880.76	0.626533	0.077732	8.06018	7.61847e-16	1.62739e-14	OGT
804	909.939	-0.957201	0.118828	-8.05532	7.92714e-16	1.69122e-14	COL9A2
805	2643.09	-0.695628	0.0863676	-8.05428	7.99484e-16	1.70355e-14	MRPS6
806	537.402	1.03583	0.128616	8.05365	8.03601e-16	1.7102e-14	KIF27
807	256.227	-1.5644	0.194275	-8.05252	8.11077e-16	1.72397e-14	HLX
808	3202.8	0.639965	0.079611	8.03865	9.0837e-16	1.92838e-14	TOMM34
809	672.026	0.977584	0.121971	8.01487	1.10251e-15	2.33762e-14	CPT1A
810	5948.71	-0.870412	0.108704	-8.0072	1.17348e-15	2.48503e-14	TCEAL8
811	1491.54	0.911432	0.11385	8.00557	1.1891e-15	2.515e-14	CBX6
812	1410.99	-0.719981	0.0900135	-7.99858	1.25859e-15	2.6587e-14	MXD4
813	3266.37	0.589667	0.0737391	7.99667	1.27833e-15	2.69707e-14	PCF11
814	251.312	-1.57999	0.197624	-7.99493	1.29647e-15	2.73199e-14	ASIC1
815	98.9946	2.81938	0.352666	7.99447	1.30131e-15	2.73882e-14	GPR3
816	2059.07	0.760068	0.095078	7.99416	1.30463e-15	2.74244e-14	KDM3A
817	1309.14	-0.73745	0.092265	-7.99274	1.3197e-15	2.77073e-14	NDUFA1
818	3842.38	0.52943	0.0662851	7.98717	1.3807e-15	2.89246e-14	ANKRD26
819	66.2025	-4.2161	0.52786	-7.98714	1.38106e-15	2.89246e-14	SOWAHD
820	113.617	-2.26173	0.28318	-7.98687	1.38404e-15	2.89518e-14	SEMA6D
821	3445.14	0.48582	0.0608317	7.98629	1.39059e-15	2.90534e-14	LRPPRC
822	1790.88	0.607285	0.0761485	7.97501	1.52366e-15	3.17949e-14	OSTM1
823	290.075	1.33455	0.167369	7.97374	1.53944e-15	3.2085e-14	PLXNA2
824	134.791	-2.14935	0.269574	-7.97313	1.54704e-15	3.22043e-14	ELFN2
825	2345.06	0.723795	0.0907995	7.97136	1.56941e-15	3.26304e-14	TADA2B
826	2394.69	-0.862913	0.108266	-7.97029	1.58306e-15	3.28743e-14	CTIF
827	3935.55	0.565148	0.07094	7.96656	1.63154e-15	3.38401e-14	CLIP2
828	920.178	0.860408	0.108043	7.9636	1.67105e-15	3.46072e-14	ZNF721
829	1607.78	0.6907	0.0867333	7.96349	1.67255e-15	3.46072e-14	IFNAR1
830	1185.09	0.740259	0.093026	7.95754	1.75488e-15	3.62667e-14	SERPINE2
831	240.708	-1.80094	0.226434	-7.95347	1.81356e-15	3.74344e-14	C4B_2
832	850.787	0.90366	0.113653	7.95103	1.84973e-15	3.81351e-14	FLCN
833	2720.47	-0.54011	0.0679796	-7.94518	1.9391e-15	3.99296e-14	SYNGAP1
834	1244.6	-0.79333	0.0998754	-7.9432	1.97032e-15	4.05239e-14	ATP8B1
835	246.943	-1.45539	0.183282	-7.94073	2.01e-15	4.12904e-14	CYB561
836	323.586	-1.23099	0.155192	-7.93206	2.15541e-15	4.42247e-14	LAMC2
837	343.725	1.19165	0.150237	7.93183	2.15947e-15	4.42549e-14	CDC14A
838	19587.2	0.469476	0.0591903	7.93164	2.16269e-15	4.4268e-14	EDF1
839	697.553	1.21839	0.153627	7.93081	2.17721e-15	4.45122e-14	ZC2HC1A
840	2300.95	-0.896565	0.113158	-7.92313	2.31603e-15	4.7294e-14	HCLS1
841	1952.92	-0.717299	0.0905639	-7.92036	2.36823e-15	4.83022e-14	MAN2B2
842	14938.8	-0.686809	0.0867528	-7.91685	2.43596e-15	4.96247e-14	SERF2
843	737.914	0.906761	0.114567	7.91465	2.47956e-15	5.0453e-14	CNNM3
844	657.823	-1.2788	0.161894	-7.89898	2.81192e-15	5.7148e-14	ADAM12
845	1769.88	0.774676	0.0980897	7.89763	2.84266e-15	5.77044e-14	MGAT5
846	2222.61	-0.625019	0.0791892	-7.89272	2.9566e-15	5.99463e-14	ZBTB18
847	74.6862	2.60376	0.329977	7.89073	3.00435e-15	6.08425e-14	NDUFA4L2
848	2268.81	0.562011	0.0712556	7.88726	3.08902e-15	6.24834e-14	PTPN21
849	2117.82	0.719331	0.0912271	7.88506	3.14393e-15	6.35191e-14	POLR3C
850	1175.54	0.803567	0.101927	7.88375	3.17698e-15	6.41114e-14	PLAUR
851	3353.03	-0.593682	0.0753185	-7.88229	3.21436e-15	6.47895e-14	SUMO2
852	27421.1	-0.497515	0.0632331	-7.86795	3.60504e-15	7.2579e-14	TPX2
853	1672.78	-0.628139	0.0798492	-7.86657	3.64482e-15	7.32938e-14	NUAK1
854	247.671	-1.59262	0.202476	-7.86573	3.66961e-15	7.37059e-14	PPARGC1A
855	436.008	-1.03565	0.131734	-7.86168	3.79002e-15	7.60354e-14	ARL4A
856	4562.96	-0.562455	0.0715455	-7.8615	3.79564e-15	7.6059e-14	HACD3
857	15625.6	-0.643212	0.0818337	-7.85999	3.84154e-15	7.6889e-14	ITSN1
858	335.481	-1.45989	0.18582	-7.85647	3.95113e-15	7.89903e-14	ANXA3
859	13211.8	-0.494189	0.0629664	-7.84844	4.21227e-15	8.41131e-14	KPNA2
860	2358.75	0.606657	0.077342	7.84383	4.37004e-15	8.7162e-14	KBTBD2
861	70.411	-3.16509	0.40398	-7.83478	4.69651e-15	9.35647e-14	CD24
862	7570.26	-0.622638	0.0794849	-7.83341	4.74831e-15	9.4487e-14	MTHFD1
863	4668.4	0.486902	0.062187	7.82965	4.89233e-15	9.72401e-14	ANTXR1
864	390.807	-1.13138	0.144577	-7.82546	5.05813e-15	1.00419e-13	MTUS1
865	20765.2	-0.759028	0.0970357	-7.82215	5.1929e-15	1.02976e-13	PIEZO2
866	1191	0.865563	0.110702	7.81883	5.33169e-15	1.05606e-13	ZBTB46
867	484.676	-1.58958	0.203446	-7.81327	5.57235e-15	1.10245e-13	CRABP2
868	1762.21	-0.653112	0.0836202	-7.81046	5.69787e-15	1.12599e-13	ERCC6L
869	255.227	1.74816	0.224106	7.80062	6.16055e-15	1.21602e-13	LGI4
870	223.915	-2.66033	0.341134	-7.79847	6.26634e-15	1.23548e-13	DIO2
871	406.185	-1.32184	0.169542	-7.79653	6.36345e-15	1.25318e-13	KDELR3
872	4709.97	0.470256	0.0604215	7.78292	7.08692e-15	1.39406e-13	ITSN2
873	1319.92	-0.850585	0.109332	-7.77986	7.26073e-15	1.42661e-13	NTPCR
874	3105.5	1.19924	0.154152	7.77962	7.27432e-15	1.42765e-13	TXNIP
875	17288.4	-0.49066	0.0631753	-7.76665	8.05871e-15	1.57978e-13	SMC2
876	5600.15	-0.477739	0.0615142	-7.76632	8.0797e-15	1.58209e-13	IMPDH2
877	1723.27	-0.694205	0.08942	-7.76342	8.2672e-15	1.61696e-13	ECH1
878	13526.6	0.59747	0.0770183	7.7575	8.66208e-15	1.69226e-13	RDX
879	341.131	-1.45775	0.187958	-7.75569	8.78614e-15	1.71455e-13	DKK1
880	740.74	-0.991338	0.127861	-7.75323	8.95812e-15	1.74612e-13	CHCHD1
881	301.365	-1.36907	0.176652	-7.75011	9.18146e-15	1.78762e-13	CGNL1
882	3176.5	-0.615228	0.0793918	-7.74927	9.24234e-15	1.79744e-13	ARMCX4
883	397.812	1.28606	0.166148	7.74042	9.90859e-15	1.92483e-13	FOXN2
884	2776.86	-0.542852	0.0701467	-7.73881	1.00352e-14	1.94722e-13	TTYH3
885	5372.14	0.505291	0.0653118	7.7366	1.0211e-14	1.97908e-13	OSBPL8
886	84474.2	-0.670849	0.0867232	-7.73551	1.02986e-14	1.99381e-13	CALR
887	14908.4	-0.38314	0.0495459	-7.73304	1.05004e-14	2.03059e-13	TIMELESS
888	2105.35	0.572562	0.074068	7.73022	1.07359e-14	2.0738e-13	ACBD6
889	59.8465	-3.74048	0.484014	-7.72803	1.09226e-14	2.10748e-13	PPFIA2
890	12457.4	0.544566	0.0705109	7.72315	1.13493e-14	2.18736e-13	NCOR1
891	1565.06	0.809704	0.104848	7.72268	1.13912e-14	2.19296e-13	NAB2
892	4017.16	0.536647	0.06952	7.71931	1.16962e-14	2.24916e-13	EIF4EBP2
893	3871.3	-1.10472	0.14324	-7.71239	1.2348e-14	2.37184e-13	PARD3B
894	1513.99	-0.659653	0.0855586	-7.70996	1.25856e-14	2.41478e-13	ACAD9
895	61.7763	-3.61752	0.469274	-7.70876	1.27047e-14	2.4336e-13	PTGIR
896	3889.16	-0.596275	0.077351	-7.70868	1.27121e-14	2.4336e-13	ADD3
897	9685.59	0.775162	0.100641	7.70226	1.33679e-14	2.55629e-13	CARS1
898	1515.14	-0.73039	0.0948482	-7.70062	1.35406e-14	2.58643e-13	GINS4
899	818.049	0.865019	0.112399	7.69598	1.40419e-14	2.6792e-13	ZKSCAN2
900	568.061	-1.04225	0.13544	-7.69529	1.41174e-14	2.69063e-13	PTK2B
901	3702.92	-0.687786	0.089388	-7.69439	1.42168e-14	2.70655e-13	FRMD6
902	907.854	0.843833	0.109814	7.68417	1.5399e-14	2.92837e-13	FOXP4
903	2459.63	-0.543693	0.0707595	-7.68368	1.54585e-14	2.93642e-13	PPP2R5D
904	11303.3	-0.418049	0.0544615	-7.67604	1.64087e-14	3.11347e-13	HDAC1
905	879.926	0.836812	0.109061	7.67288	1.68175e-14	3.18752e-13	KDM6B
906	4521.25	-0.67245	0.0876456	-7.67238	1.68838e-14	3.19473e-13	PAGR1
907	2407.05	-0.568719	0.0741262	-7.67231	1.68928e-14	3.19473e-13	SPTLC2
908	923.886	-0.724163	0.0944109	-7.67033	1.71554e-14	3.24081e-13	FSCN1
909	245.971	-1.70571	0.222451	-7.66778	1.74995e-14	3.30218e-13	ADAMTS6
910	64.8548	-9.55224	1.24584	-7.66728	1.75679e-14	3.31145e-13	WNT2
911	467.176	-1.22017	0.159238	-7.66259	1.82216e-14	3.4309e-13	SMARCD3
912	369.328	-1.27905	0.167027	-7.65776	1.89199e-14	3.55848e-13	PLA2R1
913	3931.1	0.652864	0.0854001	7.64476	2.0933e-14	3.93278e-13	PTPRM
914	595.29	-0.906188	0.118552	-7.64383	2.10848e-14	3.95697e-13	PDIA5
915	1105.66	-0.949901	0.124289	-7.64267	2.12763e-14	3.98855e-13	FAT4
916	8294.59	0.412378	0.0539717	7.64064	2.16148e-14	4.04759e-13	CHD1
917	2293.88	0.668099	0.0874981	7.63558	2.24815e-14	4.20528e-13	CHMP1B
918	855.777	-0.793887	0.103975	-7.63536	2.25186e-14	4.20764e-13	COX6B1
919	151.119	-2.40229	0.314882	-7.62918	2.36246e-14	4.40949e-13	ENPP2
920	358.164	-1.31741	0.172707	-7.628	2.38419e-14	4.44521e-13	NBEAL2
921	521.68	1.23059	0.161456	7.62182	2.50129e-14	4.65848e-13	GFPT2
922	348.548	1.33276	0.174937	7.61847	2.56705e-14	4.77576e-13	TESK1
923	2352.43	0.596832	0.078381	7.6145	2.64706e-14	4.91929e-13	TENT4A
924	3168.73	-0.471033	0.0618667	-7.61367	2.66431e-14	4.94598e-13	HNRNPA1P10
925	1294.18	0.831817	0.109257	7.61343	2.66914e-14	4.94959e-13	ERRFI1
926	429.276	1.19932	0.157729	7.60368	2.87826e-14	5.33162e-13	DGKE
927	2275.06	-0.895055	0.117718	-7.60341	2.88437e-14	5.33717e-13	EPB41L1
928	59.5225	-5.94172	0.781762	-7.60042	2.95172e-14	5.45592e-13	AKR1C2
929	15247.9	-0.484892	0.0638115	-7.59883	2.98823e-14	5.51746e-13	FLNB
930	2275.6	0.695054	0.0915256	7.59409	3.09952e-14	5.71677e-13	GCC1
931	63.7707	-2.96749	0.390798	-7.59342	3.11576e-14	5.74056e-13	CDC42BPG
932	196.027	-1.80761	0.238256	-7.58683	3.27823e-14	6.03342e-13	TRIM17
933	2164.71	-3.87242	0.510491	-7.58568	3.3076e-14	6.08096e-13	OLR1
934	127.629	-2.12165	0.279795	-7.58289	3.3795e-14	6.20649e-13	FABP3
935	21045.9	0.477634	0.0629978	7.58176	3.40897e-14	6.24854e-13	CHD2
936	3368.07	0.456859	0.0602578	7.58173	3.40968e-14	6.24854e-13	TMCO3
937	938.146	0.810494	0.106935	7.57934	3.47315e-14	6.35805e-13	FZD7
938	111.667	-2.48473	0.327866	-7.57849	3.49604e-14	6.39313e-13	GJC2
939	8644.58	-0.438923	0.0579229	-7.57772	3.51691e-14	6.41981e-13	XPO1
940	873.968	0.938985	0.123915	7.57767	3.51811e-14	6.41981e-13	TIAM1
941	7758.09	0.860638	0.113617	7.57488	3.59448e-14	6.55219e-13	PAIP1
942	12467.7	0.607359	0.0801857	7.57441	3.6077e-14	6.56117e-13	PFDN2
943	253.193	-1.55087	0.204755	-7.57429	3.61101e-14	6.56117e-13	SPHK2
944	14008.1	0.491131	0.0648423	7.57424	3.61239e-14	6.56117e-13	RCN1
945	1141.72	1.1963	0.157945	7.57416	3.6147e-14	6.56117e-13	JUNB
946	212.662	1.44255	0.190495	7.57267	3.65642e-14	6.62987e-13	ENDOD1
947	314.342	-2.00628	0.265	-7.57088	3.70712e-14	6.71471e-13	BCHE
948	57.8569	6.30942	0.833754	7.56749	3.80515e-14	6.88499e-13	NRCAM
949	1629.1	0.712368	0.0941469	7.56656	3.8325e-14	6.92717e-13	ZNF12
950	411.187	-1.17911	0.155872	-7.5646	3.89052e-14	7.02464e-13	SLC1A1
951	553.453	1.29482	0.171211	7.5627	3.94787e-14	7.12069e-13	CLTCL1
952	3367.12	0.760121	0.100551	7.55959	4.04351e-14	7.28554e-13	PKD1P5-LOC105376752
953	65173.4	-0.425727	0.0563271	-7.55812	4.08937e-14	7.36044e-13	HNRNPA1
954	1132.04	-0.93457	0.12368	-7.55634	4.14575e-14	7.45409e-13	MCU
955	3776.31	0.565095	0.0747894	7.55582	4.16226e-14	7.47595e-13	RASSF8
956	151.698	3.44415	0.456	7.55295	4.25498e-14	7.63448e-13	KCNG1
957	267.963	1.38105	0.18292	7.55	4.35249e-14	7.80128e-13	SERTAD1
958	562	-1.03877	0.137597	-7.54936	4.37391e-14	7.83149e-13	PNPLA3
959	1275.88	-0.706008	0.0936042	-7.54248	4.61126e-14	8.24786e-13	B3GNT9
960	11493	-0.429914	0.0570209	-7.53959	4.71444e-14	8.42363e-13	ADD1
961	1614.62	0.636094	0.084372	7.53916	4.73014e-14	8.44288e-13	PREX1
962	1175.62	0.779225	0.103361	7.53885	4.74144e-14	8.45426e-13	AIFM2
963	5367.65	-0.483108	0.0640969	-7.53714	4.80391e-14	8.55675e-13	FBLN2
964	3055.64	0.663731	0.0880896	7.53473	4.89355e-14	8.70736e-13	RAPH1
965	239.681	2.8217	0.374504	7.53451	4.90163e-14	8.71272e-13	ADM2
966	112.283	3.17749	0.421735	7.53433	4.90839e-14	8.7157e-13	CHAC1
967	1440.05	-1.02119	0.135567	-7.53273	4.96885e-14	8.81393e-13	CNTNAP1
968	1086.54	-0.725521	0.0963329	-7.53139	5.02016e-14	8.89575e-13	HS6ST1
969	498.082	-1.03343	0.137232	-7.53048	5.0553e-14	8.94877e-13	RASA4B
970	1000.71	-1.13421	0.150648	-7.52886	5.11839e-14	9.05111e-13	TNFAIP2
971	625.674	1.1025	0.146519	7.52466	5.28591e-14	9.33771e-13	LOC101929479
972	16940.3	-0.44816	0.0595952	-7.52006	5.47503e-14	9.66185e-13	EEF1B2
973	2335.5	0.626596	0.0833279	7.51965	5.49245e-14	9.68262e-13	MORC4
974	15787.6	0.417266	0.0555071	7.51734	5.59003e-14	9.84453e-13	DIAPH1
975	213.074	2.17639	0.289789	7.51025	5.90133e-14	1.03821e-12	TSHZ1
976	2074.98	0.699492	0.0932392	7.50212	6.2796e-14	1.10363e-12	GALNT1
977	1822.84	0.733037	0.0977967	7.49551	6.60391e-14	1.15944e-12	HIPK3
978	2018.2	-0.645263	0.0860897	-7.49524	6.61772e-14	1.16067e-12	PDLIM7
979	7113.36	-0.393295	0.0524853	-7.49343	6.70955e-14	1.17558e-12	QARS1
980	2157.3	-0.638759	0.0853207	-7.48657	7.06968e-14	1.23741e-12	ARHGEF17
981	1148.37	0.867337	0.115893	7.48392	7.21352e-14	1.2613e-12	CDKN1A
982	476.132	-0.968413	0.129498	-7.4782	7.53495e-14	1.31616e-12	OMA1
983	375.957	-1.21863	0.162979	-7.47722	7.59131e-14	1.32466e-12	UBA7
984	660.84	-0.899175	0.120295	-7.47473	7.73638e-14	1.3486e-12	ARMCX2
985	2902.71	0.674779	0.0903009	7.47256	7.86492e-14	1.36961e-12	IMPAD1
986	463.933	-1.44476	0.19356	-7.46414	8.38456e-14	1.45862e-12	TET1
987	184.629	-2.07132	0.277562	-7.46257	8.48532e-14	1.47466e-12	PCDH9
988	2337.9	-0.750825	0.100618	-7.46213	8.5138e-14	1.47811e-12	LRRC45
989	7362.99	1.18067	0.158225	7.46198	8.52295e-14	1.4782e-12	SLC7A5
990	16067.7	-0.531601	0.0712539	-7.46066	8.60906e-14	1.49163e-12	PLXNB2
991	4226.41	-0.67482	0.0904721	-7.45887	8.72692e-14	1.51052e-12	GLS
992	1847.52	0.700483	0.0939379	7.45688	8.85981e-14	1.53198e-12	ARHGEF28
993	96.3346	4.80363	0.6443	7.45557	8.94771e-14	1.54562e-12	AREG
994	2047.28	0.642797	0.0862331	7.45417	9.04325e-14	1.56055e-12	E2F7
995	147.938	-2.1741	0.291761	-7.45163	9.21915e-14	1.58931e-12	FRMD4B
996	2140.69	-0.612103	0.0821572	-7.45039	9.3066e-14	1.60277e-12	EME1
997	28199.2	-0.563299	0.0756429	-7.44682	9.56205e-14	1.64511e-12	HNRNPC
998	2721.62	0.644437	0.086557	7.44523	9.67779e-14	1.66336e-12	TTL
999	2888.57	0.897618	0.120575	7.4445	9.73143e-14	1.6709e-12	PHC2
1000	2803.07	0.584422	0.0785157	7.44338	9.81449e-14	1.68348e-12	ARIH1
1001	329.141	1.18938	0.159872	7.43959	1.00996e-13	1.73066e-12	ZFP3
1002	120.874	-2.05668	0.276493	-7.43846	1.01868e-13	1.74385e-12	LIN28A
1003	631.035	0.863996	0.116253	7.43205	1.06927e-13	1.82863e-12	AHCYL2
1004	1999.23	0.746951	0.100554	7.42836	1.09951e-13	1.87848e-12	EDEM3
1005	725.933	-1.35833	0.182944	-7.42487	1.1289e-13	1.92677e-12	PGM2L1
1006	356.57	1.5052	0.202755	7.42374	1.13863e-13	1.94144e-12	MOCOS
1007	2943.21	0.621552	0.0837765	7.41917	1.17858e-13	2.00756e-12	MGAT4B
1008	630.001	0.964552	0.130054	7.41653	1.20227e-13	2.04589e-12	TTC26
1009	467.408	1.32493	0.178799	7.4102	1.26111e-13	2.14389e-12	CAMK2N1
1010	1312.73	0.843964	0.113942	7.40694	1.29245e-13	2.19498e-12	GPNMB
1011	62038.7	-0.475107	0.0641582	-7.40523	1.30922e-13	2.22127e-12	HSPA8
1012	868.866	-1.1467	0.154898	-7.40297	1.33175e-13	2.25726e-12	BDKRB2
1013	2719.15	0.634419	0.0857024	7.40258	1.33561e-13	2.26156e-12	WRN
1014	936.632	-0.851759	0.115066	-7.40233	1.33818e-13	2.26369e-12	SUCLG2
1015	428.054	-1.18002	0.159463	-7.39997	1.36215e-13	2.30096e-12	VSIR
1016	4970.01	-0.420181	0.0567821	-7.3999	1.36289e-13	2.30096e-12	TRAM2
1017	32466.2	-0.476189	0.0643588	-7.39898	1.37238e-13	2.3147e-12	S100A6
1018	2129.75	0.566966	0.0766891	7.39305	1.43497e-13	2.41789e-12	STAM2
1019	1817.98	-0.753498	0.102096	-7.3803	1.57934e-13	2.65853e-12	ADAM19
1020	265.4	-1.78166	0.241447	-7.3791	1.59367e-13	2.68002e-12	PPP1R3C
1021	2952.7	0.603729	0.0818207	7.37869	1.59858e-13	2.68564e-12	STX3
1022	715.74	1.19131	0.161544	7.37453	1.6492e-13	2.76797e-12	BTG1
1023	4765.92	0.532036	0.0721853	7.37042	1.70093e-13	2.85202e-12	REEP3
1024	2653.58	0.526508	0.0714574	7.36814	1.7303e-13	2.89842e-12	MTIF2
1025	276.541	1.73474	0.235496	7.36633	1.75385e-13	2.935e-12	RPS6KA2
1026	177.769	-1.957	0.266138	-7.35333	1.93331e-13	3.23216e-12	RCAN2
1027	3181.21	-0.490418	0.0667003	-7.35255	1.94458e-13	3.24785e-12	CNN2
1028	159.476	-1.77223	0.241047	-7.3522	1.94964e-13	3.25314e-12	ARHGEF16
1029	652.582	-1.11392	0.1516	-7.3478	2.01489e-13	3.35874e-12	FAXDC2
1030	515.701	-0.911753	0.124153	-7.3438	2.0761e-13	3.45742e-12	PHF11
1031	2009.56	0.650905	0.0888037	7.3297	2.3066e-13	3.83755e-12	KRCC1
1032	2522	0.547417	0.0747105	7.32718	2.35049e-13	3.90678e-12	SETD3
1033	4148.31	0.426403	0.0582073	7.32558	2.37861e-13	3.9497e-12	CEP57
1034	1133.26	0.844153	0.115309	7.32077	2.4656e-13	4.09019e-12	MLPH
1035	133.676	2.24379	0.306791	7.31373	2.59835e-13	4.30421e-12	CEBPB-AS1
1036	889.785	1.13675	0.155428	7.31366	2.59964e-13	4.30421e-12	RUNX1
1037	18604.1	0.567638	0.0776155	7.31347	2.60332e-13	4.30614e-12	CREBBP
1038	143.507	-1.8114	0.248146	-7.29972	2.88375e-13	4.7654e-12	MGAT3
1039	4240.66	-0.689218	0.0944309	-7.29865	2.90664e-13	4.79862e-12	PHF23
1040	1557.75	0.673219	0.0922865	7.29489	2.9891e-13	4.93001e-12	TGFBR2
1041	1500	-0.692566	0.0950162	-7.28892	3.12441e-13	5.14822e-12	SHKBP1
1042	3448.39	0.548091	0.0752056	7.28791	3.1481e-13	5.18228e-12	M6PR
1043	2007.96	-0.660595	0.0906611	-7.28642	3.18298e-13	5.23468e-12	GUCD1
1044	1193.11	0.690357	0.0949455	7.27109	3.56605e-13	5.85905e-12	TBRG1
1045	2402.53	-0.55298	0.0760588	-7.27043	3.58355e-13	5.88216e-12	WWP2
1046	1038.79	0.838479	0.115343	7.26944	3.60979e-13	5.91957e-12	CCNDBP1
1047	277.806	1.94281	0.267329	7.26747	3.66277e-13	6.00071e-12	BMS1P2-AGAP9
1048	1098.82	0.732539	0.100802	7.26708	3.67346e-13	6.01248e-12	ZNF274
1049	1212.52	0.810705	0.111635	7.26213	3.81048e-13	6.2308e-12	DUSP3
1050	1017.31	-0.680136	0.0937764	-7.25274	4.08429e-13	6.67218e-12	SMIM10
1051	639.852	0.83339	0.114984	7.24786	4.23417e-13	6.91044e-12	KLF13
1052	163.107	1.67548	0.231261	7.24497	4.3255e-13	7.05148e-12	SIRPA
1053	10448.8	-0.474394	0.06548	-7.24486	4.32881e-13	7.05148e-12	CUL4B
1054	8366.92	-0.594736	0.0821509	-7.23956	4.50159e-13	7.32597e-12	DCAF6
1055	1839.76	-1.53913	0.212765	-7.23394	4.69191e-13	7.62846e-12	RIPOR3
1056	9355.69	0.369334	0.0511055	7.2269	4.94145e-13	8.02657e-12	ITPR3
1057	1702.05	0.824718	0.114157	7.22439	5.0336e-13	8.16852e-12	PDCD7
1058	485.199	-1.2202	0.168943	-7.22255	5.10232e-13	8.27222e-12	PLEKHA6
1059	13685.5	-0.427099	0.0591885	-7.2159	5.35781e-13	8.67823e-12	GALNT2
1060	125.91	-1.95884	0.271518	-7.21441	5.41678e-13	8.76547e-12	SECTM1
1061	1949.8	-0.707714	0.0981578	-7.20996	5.59666e-13	9.04802e-12	VPS52
1062	5346.77	0.469318	0.0651232	7.20662	5.73569e-13	9.26406e-12	CTSL
1063	1594.57	0.716226	0.0994091	7.20484	5.81135e-13	9.37743e-12	EXT2
1064	17551.3	1.05797	0.146845	7.20469	5.81745e-13	9.37845e-12	HMGA1
1065	1056.04	-0.982255	0.136446	-7.19887	6.07138e-13	9.77863e-12	MEX3A
1066	15390	0.479054	0.0665486	7.19855	6.08574e-13	9.79257e-12	RALY
1067	247.018	-1.47714	0.205289	-7.19543	6.22625e-13	1.00093e-11	GOLGA2P11
1068	9363.48	-0.460186	0.0639618	-7.1947	6.26001e-13	1.00541e-11	SND1
1069	657.942	1.62685	0.226295	7.18907	6.52321e-13	1.0467e-11	SEL1L3
1070	1053.01	-0.721017	0.100464	-7.1769	7.13112e-13	1.14318e-11	CRELD2
1071	124.136	-2.16566	0.301833	-7.17502	7.22992e-13	1.15793e-11	TRIM46
1072	1427.38	-0.984957	0.137313	-7.17306	7.33375e-13	1.17347e-11	SLC25A1
1073	4505.9	-0.667218	0.0930402	-7.17129	7.42966e-13	1.18771e-11	SEC31A
1074	687.412	0.852366	0.118861	7.17113	7.43819e-13	1.18796e-11	CCND3
1075	2081.7	0.640774	0.0893952	7.16788	7.6166e-13	1.21533e-11	ZNF507
1076	726.586	0.813318	0.113531	7.16386	7.84354e-13	1.25037e-11	CUTALP
1077	11646.6	-0.359386	0.050168	-7.16366	7.8552e-13	1.25097e-11	EIF4A1
1078	1936.51	0.544251	0.0759751	7.16354	7.86185e-13	1.25097e-11	SECISBP2
1079	2430.41	-0.862673	0.120456	-7.16171	7.96783e-13	1.26666e-11	CCDC9B
1080	3163.61	0.581554	0.0812048	7.16157	7.9758e-13	1.26675e-11	PARP4
1081	4545.06	0.441041	0.0615947	7.16037	8.0462e-13	1.27675e-11	SNAPC1
1082	185.589	-1.38079	0.192905	-7.1579	8.19233e-13	1.29873e-11	ZNF488
1083	322.283	-1.11423	0.155705	-7.15603	8.30453e-13	1.31531e-11	LIPH
1084	731.471	0.783054	0.109446	7.15467	8.38721e-13	1.32718e-11	TTC21B
1085	35673.6	0.376803	0.0526711	7.15388	8.43582e-13	1.33364e-11	HLA-B
1086	108.033	-1.79922	0.251524	-7.15325	8.47442e-13	1.33851e-11	C3orf18
1087	3823.05	0.522015	0.0730019	7.15071	8.6333e-13	1.36235e-11	ZDHHC5
1088	1992.92	1.04236	0.145842	7.14721	8.85594e-13	1.39619e-11	CDH2
1089	4449.61	0.448591	0.0627949	7.14374	9.08226e-13	1.43056e-11	CAMSAP1
1090	10403.8	-0.59243	0.0829599	-7.14116	9.25447e-13	1.45635e-11	RNF20
1091	17400.5	0.42559	0.0596687	7.13254	9.85312e-13	1.54914e-11	SPAG9
1092	2259.54	0.53284	0.0747584	7.1275	1.02212e-12	1.60553e-11	FBXO21
1093	779.591	-0.823785	0.115625	-7.12465	1.04343e-12	1.63751e-11	PMM2
1094	228.294	-1.60592	0.225499	-7.12163	1.06658e-12	1.6723e-11	IGFN1
1095	21588.3	0.397377	0.0558605	7.11373	1.12949e-12	1.76932e-11	STAU1
1096	435.682	-1.037	0.145785	-7.11325	1.13343e-12	1.77389e-11	SMARCAL1
1097	2190.49	0.57163	0.0804265	7.10748	1.18178e-12	1.84786e-11	TNKS
1098	445.709	-1.07217	0.150939	-7.10334	1.21781e-12	1.90247e-11	ERBB3
1099	2919.1	-0.689324	0.0970924	-7.09967	1.25053e-12	1.9518e-11	RBM3
1100	480.86	1.01739	0.143374	7.09602	1.28398e-12	2.00219e-11	MFHAS1
1101	3434.14	-0.78639	0.110949	-7.08782	1.36237e-12	2.1225e-11	PEG10
1102	8045.95	0.474103	0.0669244	7.08416	1.39891e-12	2.17744e-11	PPIL4
1103	10820.2	-0.763029	0.107765	-7.08049	1.43649e-12	2.23392e-11	COL4A1
1104	13316.7	-0.478155	0.067581	-7.07529	1.4914e-12	2.31721e-11	LDHB
1105	1439.73	0.660666	0.0933902	7.07425	1.50259e-12	2.33249e-11	RAB3IP
1106	609.822	-0.898282	0.126989	-7.0737	1.50856e-12	2.33964e-11	PYCR1
1107	1611.25	0.582287	0.0823204	7.07342	1.51156e-12	2.34217e-11	ATP6V0A2
1108	574.238	0.862619	0.121976	7.07205	1.52666e-12	2.36344e-11	RRNAD1
1109	19526.1	0.347425	0.0491773	7.06475	1.6091e-12	2.48881e-11	NFE2L1
1110	146.243	-1.61876	0.229398	-7.05659	1.70637e-12	2.63687e-11	ISOC2
1111	662.359	-1.16767	0.165498	-7.05551	1.71968e-12	2.65506e-11	UNC93B1
1112	170.629	-1.62127	0.229939	-7.05088	1.77793e-12	2.74252e-11	PDGFRL
1113	41.0541	-8.89314	1.26145	-7.04993	1.7901e-12	2.75882e-11	CAPSL
1114	280.349	-1.39093	0.197462	-7.04401	1.8679e-12	2.87612e-11	SORD
1115	1019.68	0.908667	0.1292	7.033	2.0214e-12	3.1097e-11	ZNF252P
1116	26996.7	0.46201	0.0657332	7.02857	2.08662e-12	3.20582e-11	GOLGA4
1117	803.728	0.991056	0.141005	7.0285	2.08762e-12	3.20582e-11	UAP1L1
1118	6085.02	-0.367842	0.0523409	-7.0278	2.09813e-12	3.21908e-11	RCN3
1119	901.678	-0.745832	0.106214	-7.02199	2.18725e-12	3.3528e-11	ALKBH2
1120	16368.1	-0.471772	0.0672358	-7.01668	2.2721e-12	3.47976e-11	TPI1
1121	87.6608	-4.47737	0.638161	-7.01605	2.28235e-12	3.49234e-11	ANGPT1
1122	962.662	0.807239	0.11512	7.01213	2.3472e-12	3.58837e-11	SOCS7
1123	174.561	-1.48958	0.212498	-7.00985	2.38579e-12	3.64412e-11	FOXO6
1124	1316.17	0.606354	0.086504	7.00954	2.39095e-12	3.64875e-11	FAM83G
1125	2636.74	0.49553	0.0707471	7.00424	2.48328e-12	3.78628e-11	HEXB
1126	309.614	-1.27175	0.181576	-7.00397	2.48809e-12	3.79025e-11	PHACTR1
1127	22088.6	-0.419303	0.0598802	-7.00236	2.51684e-12	3.83065e-11	NCAPD2
1128	3876.59	0.478662	0.0684014	6.99784	2.59942e-12	3.95282e-11	ANO6
1129	4310.86	1.36871	0.195663	6.99525	2.64786e-12	4.02292e-11	SLC43A3
1130	3667.87	0.758741	0.108566	6.98878	2.77294e-12	4.20922e-11	RIPK1
1131	1151.46	0.655242	0.0937659	6.98807	2.78695e-12	4.22674e-11	C5orf51
1132	1469.58	0.581432	0.0832659	6.98284	2.8927e-12	4.38325e-11	KIAA0355
1133	1713.53	0.646609	0.0926114	6.98197	2.91079e-12	4.40677e-11	ADCY3
1134	87.7742	-2.03348	0.291286	-6.98104	2.93013e-12	4.43214e-11	C3
1135	2796.1	0.645028	0.0924461	6.97735	3.00807e-12	4.54603e-11	POLG
1136	7156.54	0.382226	0.0547839	6.97698	3.01584e-12	4.55376e-11	ANKLE2
1137	2279.44	0.631148	0.0905453	6.97052	3.15761e-12	4.76363e-11	SCYL2
1138	1371.72	1.13992	0.163662	6.96512	3.28126e-12	4.94582e-11	HSPA13
1139	1593.41	0.706674	0.101509	6.96172	3.36139e-12	5.06215e-11	DTD1
1140	2282.3	-0.568579	0.0816815	-6.96092	3.38047e-12	5.08641e-11	PAPSS2
1141	761.755	0.984856	0.141489	6.96064	3.38731e-12	5.09224e-11	RP9
1142	315.273	-1.18395	0.170256	-6.95393	3.55248e-12	5.33588e-11	GMPPA
1143	58.2098	-2.85667	0.410925	-6.9518	3.60654e-12	5.41233e-11	CARNS1
1144	1499.13	-0.818244	0.117722	-6.95065	3.63598e-12	5.45175e-11	ACSF2
1145	3660.91	0.669624	0.0963934	6.94678	3.73705e-12	5.5984e-11	TGFB1
1146	553.693	-0.922508	0.132818	-6.94564	3.76738e-12	5.63891e-11	KCTD7
1147	1950.57	0.507851	0.0731476	6.94283	3.84317e-12	5.74733e-11	STRBP
1148	1083.7	-1.2917	0.186236	-6.93582	4.03882e-12	6.03466e-11	ASPHD1
1149	101.415	-4.71617	0.680208	-6.93342	4.10789e-12	6.13252e-11	IGSF10
1150	250.87	-8.27347	1.19409	-6.92866	4.24844e-12	6.33682e-11	GASK1B
1151	39011.8	0.398964	0.0575856	6.9282	4.26239e-12	6.35211e-11	HNRNPH1
1152	574.965	1.65717	0.239215	6.92753	4.28255e-12	6.37661e-11	FBXO32
1153	1131.69	0.692575	0.0999778	6.92729	4.28983e-12	6.38192e-11	UGGT2
1154	3569.76	-0.703118	0.101591	-6.92108	4.48201e-12	6.65694e-11	ACACA
1155	2642.31	-0.578319	0.0835593	-6.92107	4.48246e-12	6.65694e-11	PPP1R14B
1156	2639.64	0.520572	0.0752249	6.9202	4.50991e-12	6.69191e-11	TRIM25
1157	579.466	-0.939206	0.13574	-6.91914	4.54403e-12	6.73672e-11	ADAMTS2
1158	2621.42	0.798459	0.11541	6.91845	4.56607e-12	6.76354e-11	SPIRE1
1159	91.201	-2.27965	0.329711	-6.9141	4.70844e-12	6.96842e-11	S100A4
1160	3323.86	0.456549	0.0660473	6.91246	4.76328e-12	7.0435e-11	GPBP1L1
1161	603.615	-0.977048	0.141375	-6.91104	4.8113e-12	7.10837e-11	GYS1
1162	42.5696	-8.94213	1.29424	-6.90918	4.87449e-12	7.19554e-11	KIAA2012
1163	1626.15	0.702605	0.101755	6.90486	5.02521e-12	7.41164e-11	RYBP
1164	10182.7	-1.04428	0.151327	-6.90084	5.1697e-12	7.6182e-11	MARCKS
1165	9673.83	0.460851	0.0668364	6.89521	5.37846e-12	7.91904e-11	CDC42BPA
1166	2687.44	-0.536259	0.0778282	-6.89029	5.56787e-12	8.19088e-11	PYGL
1167	5471.66	0.537624	0.0780655	6.88684	5.70467e-12	8.38494e-11	MICALL1
1168	5420.24	0.569111	0.0826623	6.88478	5.78773e-12	8.49974e-11	ZNF318
1169	287.378	1.22559	0.178023	6.88446	5.80055e-12	8.51128e-11	ULBP2
1170	851.775	-0.835464	0.121362	-6.88407	5.81669e-12	8.52767e-11	TPST1
1171	1076.57	-1.06115	0.1542	-6.88163	5.91704e-12	8.66738e-11	COMMD4
1172	55694.5	-0.791909	0.115122	-6.87885	6.03393e-12	8.83106e-11	TUBA1B
1173	8497.76	0.496013	0.0721351	6.87616	6.14857e-12	8.99117e-11	SPECC1L
1174	47.6321	-2.94349	0.428124	-6.87532	6.18505e-12	9.03681e-11	LINC01085
1175	1794.99	0.497744	0.0724097	6.874	6.24276e-12	9.11337e-11	EFR3A
1176	1923.95	-0.657747	0.0957547	-6.86909	6.46129e-12	9.42436e-11	ADSS2
1177	396.573	0.983134	0.143158	6.86749	6.53435e-12	9.52282e-11	PDXP
1178	4117.46	0.58342	0.0849703	6.86616	6.5951e-12	9.60321e-11	ANKRD40
1179	14599.4	-0.65597	0.0955813	-6.86296	6.7449e-12	9.81301e-11	TCEAL3
1180	77.5242	-2.66302	0.388206	-6.85981	6.89525e-12	1.00232e-10	TRPC6
1181	1800.64	4.37051	0.637492	6.8558	7.0916e-12	1.02999e-10	ASNS
1182	767.019	0.683231	0.0998005	6.84597	7.59614e-12	1.10234e-10	MAPK8
1183	3204.05	0.475192	0.069421	6.84509	7.64301e-12	1.10742e-10	TBC1D15
1184	2366.36	-0.53146	0.0776413	-6.84507	7.64403e-12	1.10742e-10	PAICS
1185	2319.29	-0.598694	0.0874694	-6.84461	7.66867e-12	1.11005e-10	AK1
1186	715.727	-0.895444	0.130866	-6.84247	7.78395e-12	1.12579e-10	PCIF1
1187	1701.35	-0.809002	0.11825	-6.84146	7.83908e-12	1.1328e-10	UGCG
1188	6152.26	-0.647157	0.0946016	-6.84087	7.87123e-12	1.13649e-10	TK1
1189	13776.5	0.574489	0.0839917	6.83983	7.92887e-12	1.14385e-10	BCLAF1
1190	7573.42	0.543614	0.0795707	6.83183	8.38367e-12	1.20845e-10	PATL1
1191	433.117	-1.09906	0.160923	-6.82971	8.5086e-12	1.22542e-10	HOXA10
1192	1519.77	0.540965	0.0793363	6.81864	9.19091e-12	1.32258e-10	GTPBP1
1193	132.452	-1.65753	0.243239	-6.81439	9.46635e-12	1.36108e-10	DAAM2
1194	1921.58	-0.584594	0.0858161	-6.81216	9.61412e-12	1.38116e-10	ARL3
1195	314.051	-1.04979	0.154135	-6.81085	9.70254e-12	1.3927e-10	APOBEC3G
1196	1069.33	0.80523	0.11839	6.80152	1.03521e-11	1.48469e-10	NAA30
1197	2255.68	0.553848	0.0814393	6.80075	1.04078e-11	1.49144e-10	CACNG8
1198	4489.56	-0.524822	0.0772096	-6.79737	1.06546e-11	1.52553e-10	PRDX1
1199	1077.9	0.897106	0.132053	6.79351	1.09435e-11	1.56558e-10	WDR19
1200	2789.27	0.543374	0.0800954	6.78409	1.16824e-11	1.66991e-10	UBR7
1201	1171.18	1.10822	0.163593	6.77425	1.25051e-11	1.78601e-10	TMEM87B
1202	4531.76	0.741324	0.109439	6.77386	1.25391e-11	1.78938e-10	SMTN
1203	2564.93	0.536013	0.0791508	6.77204	1.26977e-11	1.8105e-10	CERK
1204	4304.88	0.479277	0.0707807	6.77131	1.27626e-11	1.81824e-10	OIP5-AS1
1205	5446.33	0.474214	0.0700939	6.76541	1.32932e-11	1.89227e-10	SNX9
1206	144.13	2.16712	0.320395	6.76392	1.3431e-11	1.91026e-10	MERTK
1207	56.5598	3.18138	0.470354	6.7638	1.34419e-11	1.91026e-10	DLGAP1-AS2
1208	386.154	1.15025	0.170131	6.76095	1.37091e-11	1.94548e-10	TRPC1
1209	2063.81	-0.552251	0.0816829	-6.76091	1.37124e-11	1.94548e-10	RAB1A
1210	3009.66	0.577492	0.0855526	6.75014	1.47705e-11	2.09387e-10	RAB21
1211	15765.8	0.369122	0.054709	6.74701	1.50922e-11	2.13771e-10	UBR4
1212	1783.57	0.724098	0.107467	6.73786	1.60733e-11	2.2748e-10	NHLRC2
1213	1322.29	-0.830338	0.123274	-6.73574	1.631e-11	2.3064e-10	ARFIP2
1214	48.7022	4.22304	0.627223	6.73292	1.66288e-11	2.34954e-10	GDF15
1215	259.779	-1.28726	0.191231	-6.73143	1.68005e-11	2.37184e-10	RARRES2
1216	506.179	-0.974739	0.144827	-6.73035	1.69252e-11	2.38748e-10	NID2
1217	99.6072	-2.10566	0.312986	-6.72765	1.7242e-11	2.43017e-10	JMJD1C-AS1
1218	37767.7	-0.645975	0.096082	-6.72316	1.77827e-11	2.50432e-10	DBN1
1219	879.444	0.93715	0.139403	6.72258	1.78535e-11	2.51224e-10	ZBTB44
1220	9776.32	0.536083	0.079765	6.72078	1.80753e-11	2.54136e-10	GOLGA8B
1221	448.78	-0.906934	0.134998	-6.71812	1.84087e-11	2.58612e-10	ING4
1222	208.309	-1.26883	0.188872	-6.71791	1.84344e-11	2.5876e-10	MGARP
1223	1077.91	-0.588276	0.0876107	-6.71466	1.88506e-11	2.64386e-10	EFEMP2
1224	4813.92	0.62468	0.093106	6.70933	1.95513e-11	2.7399e-10	PQBP1
1225	18466.1	0.320854	0.0478239	6.70907	1.95864e-11	2.74257e-10	ODF2
1226	2274.78	1.18864	0.177192	6.70821	1.97025e-11	2.75658e-10	NEMP1
1227	36314	-0.447481	0.0667302	-6.70582	2.00276e-11	2.79978e-10	BEX3
1228	110.38	-2.38917	0.356415	-6.70335	2.03688e-11	2.84517e-10	PLPP3
1229	1198.73	1.12284	0.167551	6.70147	2.06338e-11	2.87984e-10	ARHGAP26
1230	1379.31	-0.823487	0.122968	-6.69676	2.13091e-11	2.97167e-10	SEC24D
1231	90.5062	-1.92848	0.287995	-6.69624	2.13853e-11	2.97987e-10	PRLR
1232	15927.9	0.564754	0.0843447	6.69578	2.1452e-11	2.98674e-10	HYOU1
1233	1385.66	0.669354	0.0999877	6.69436	2.16621e-11	3.01354e-10	UBR3
1234	145.107	2.13328	0.318691	6.69388	2.17323e-11	3.02085e-10	TBX2
1235	1644.77	-0.533142	0.0796643	-6.69236	2.196e-11	3.05004e-10	IFT140
1236	518.754	1.24625	0.186243	6.69154	2.20827e-11	3.0646e-10	ZNF697
1237	1604.49	0.606743	0.090693	6.69008	2.23055e-11	3.09301e-10	NDUFAF2
1238	10019.5	-0.3986	0.0595866	-6.68943	2.24045e-11	3.10424e-10	MINK1
1239	511.38	-0.813688	0.121647	-6.6889	2.24849e-11	3.11286e-10	TMEM14A
1240	3191.78	0.606415	0.0906899	6.68669	2.28272e-11	3.1577e-10	AZIN1
1241	94.2616	-3.77928	0.565341	-6.68496	2.30988e-11	3.19269e-10	TENM2
1242	970.559	-0.708156	0.106015	-6.67979	2.39288e-11	3.30475e-10	TMUB1
1243	5408.94	-0.500378	0.074962	-6.67508	2.4709e-11	3.40977e-10	CCNB1
1244	242.533	1.74267	0.26149	6.6644	2.65754e-11	3.66437e-10	BEX2
1245	1044.9	0.655235	0.0985113	6.65137	2.90374e-11	4.00063e-10	RELL1
1246	540.672	-1.00793	0.151642	-6.64678	2.99572e-11	4.12405e-10	NTHL1
1247	2287.7	0.523366	0.0788071	6.6411	3.11355e-11	4.28282e-10	CRAMP1
1248	2402.01	1.14017	0.171763	6.63802	3.17933e-11	4.3698e-10	RAD54L2
1249	164.759	1.6583	0.249867	6.63671	3.20751e-11	4.4028e-10	TRIM36
1250	3850.54	-0.510856	0.0769747	-6.63667	3.20848e-11	4.4028e-10	KNOP1
1251	1688.01	0.486289	0.0732753	6.63646	3.21302e-11	4.4055e-10	PI4K2A
1252	270.988	-1.15672	0.174316	-6.63578	3.22798e-11	4.42248e-10	SPATA20
1253	1546.67	0.676392	0.101939	6.63526	3.23932e-11	4.43448e-10	AKIRIN1
1254	647.255	1.01819	0.153565	6.63038	3.34827e-11	4.57998e-10	MIDN
1255	1327.67	0.742188	0.111956	6.62931	3.37262e-11	4.60961e-10	ZNF142
1256	1253.94	0.772888	0.116668	6.62468	3.48e-11	4.75259e-10	HSPA4L
1257	15127.4	0.355877	0.0537223	6.62439	3.48691e-11	4.75824e-10	MPRIP
1258	1315.45	-0.697119	0.105297	-6.6205	3.57982e-11	4.88113e-10	TSPYL4
1259	148.18	-1.7199	0.259808	-6.61989	3.59473e-11	4.89756e-10	LDB2
1260	2722.13	0.474654	0.0717042	6.61962	3.60122e-11	4.90251e-10	NDFIP1
1261	540.123	-0.845887	0.12793	-6.61211	3.78891e-11	5.15394e-10	CD9
1262	4852.82	0.474868	0.0718206	6.61186	3.79524e-11	5.15845e-10	DNAJB1
1263	1316.06	0.906645	0.137129	6.6116	3.80183e-11	5.16059e-10	VPS37A
1264	66.5645	4.25249	0.64319	6.61156	3.80282e-11	5.16059e-10	COL2A1
1265	924.813	-0.706422	0.106878	-6.60963	3.85285e-11	5.22434e-10	PRPF40B
1266	1836.71	0.776815	0.117624	6.6042	3.99666e-11	5.41506e-10	CCNY
1267	4050	0.65013	0.0984578	6.60313	4.02556e-11	5.44991e-10	TAF4
1268	482.642	0.91407	0.138549	6.59746	4.18271e-11	5.65821e-10	DGKQ
1269	4465.52	0.506538	0.0767879	6.59658	4.20745e-11	5.68719e-10	SBDS
1270	1160.94	-0.660816	0.10019	-6.59562	4.23485e-11	5.71971e-10	AMPD2
1271	492.111	0.880822	0.133606	6.59267	4.31982e-11	5.82963e-10	MARCHF8
1272	1812.55	0.555616	0.0842792	6.59256	4.32303e-11	5.82963e-10	FNTA
1273	455.157	1.2912	0.19597	6.58875	4.4354e-11	5.97647e-10	CYSTM1
1274	505.925	-0.965056	0.146589	-6.58342	4.59744e-11	6.18995e-10	MFAP2
1275	3588.44	-0.447777	0.0680219	-6.58284	4.61557e-11	6.20948e-10	IVNS1ABP
1276	565.424	0.983318	0.149391	6.58218	4.63586e-11	6.23189e-10	C2CD2L
1277	326.032	1.72954	0.262779	6.58173	4.65021e-11	6.24628e-10	NHSL1
1278	2639.48	-0.965623	0.146771	-6.57912	4.73241e-11	6.35172e-10	BNC1
1279	2462.5	-0.503676	0.0765828	-6.57688	4.80424e-11	6.4431e-10	SUMO3
1280	1036.08	0.795086	0.12093	6.57476	4.87322e-11	6.5305e-10	SENP5
1281	1416.84	-1.13107	0.172077	-6.57304	4.92987e-11	6.60125e-10	ARHGEF9
1282	7274.84	-0.617891	0.094132	-6.56409	5.23508e-11	7.00448e-10	PFN2
1283	4960.14	0.420575	0.0640784	6.56345	5.25779e-11	7.02938e-10	TTC17
1284	1175.96	-0.712271	0.108548	-6.56181	5.31577e-11	7.10135e-10	ABCA5
1285	484.099	-0.969432	0.147755	-6.56107	5.34239e-11	7.13136e-10	BCKDK
1286	1283.77	-0.717535	0.10939	-6.55944	5.40113e-11	7.20416e-10	MOV10
1287	1135.75	0.610708	0.0931192	6.55835	5.44057e-11	7.25114e-10	SMAP2
1288	181.164	-1.87851	0.286475	-6.55733	5.47789e-11	7.2952e-10	COL5A3
1289	3947.67	0.54162	0.0826016	6.55701	5.48973e-11	7.3053e-10	CRK
1290	1217.15	0.668429	0.101979	6.5546	5.57896e-11	7.41828e-10	LSM8
1291	590.55	-1.19351	0.182167	-6.55174	5.6871e-11	7.55622e-10	RUNX1T1
1292	13637.1	0.359583	0.0548958	6.55028	5.74282e-11	7.62434e-10	MIA3
1293	511.272	-0.861014	0.13151	-6.54712	5.86584e-11	7.78165e-10	ENOX1
1294	1844.49	-0.697114	0.106577	-6.54095	6.11294e-11	8.10319e-10	POLR3G
1295	410.822	1.34239	0.205311	6.53832	6.22117e-11	8.24029e-10	FBXL17
1296	52.6579	-3.0193	0.461965	-6.53577	6.32812e-11	8.37548e-10	HSPA12B
1297	1220.14	-0.713752	0.109228	-6.53454	6.38067e-11	8.43853e-10	PLEKHG3
1298	2398.05	-0.68588	0.104989	-6.53285	6.45313e-11	8.52777e-10	SAMD9
1299	2238.6	0.716479	0.109679	6.53252	6.46721e-11	8.5398e-10	ATMIN
1300	632.612	0.884322	0.135466	6.52801	6.66514e-11	8.7944e-10	RNF19B
1301	575.346	-1.029	0.157646	-6.52725	6.69886e-11	8.83209e-10	C1QL4
1302	4414.09	0.455775	0.0698476	6.52528	6.78754e-11	8.94214e-10	MYCBP2
1303	201.188	-1.44893	0.222337	-6.51683	7.18085e-11	9.45304e-10	H1FX-AS1
1304	2496.19	-0.5262	0.080759	-6.51569	7.23586e-11	9.51815e-10	ADH5
1305	463.637	-1.27868	0.196251	-6.51552	7.24366e-11	9.52111e-10	EPHA4
1306	6411.9	-0.72921	0.112004	-6.51055	7.48754e-11	9.83413e-10	C7orf50
1307	1846.48	0.657307	0.10106	6.50413	7.81462e-11	1.02559e-09	LMTK2
1308	2696.15	0.459126	0.0706189	6.50146	7.95465e-11	1.04317e-09	YTHDF1
1309	1653.73	-0.587018	0.0903182	-6.49945	8.06162e-11	1.05639e-09	CDC20
1310	2210.19	-0.517918	0.0797093	-6.49759	8.16189e-11	1.06871e-09	ZNF395
1311	1099.04	-0.807603	0.124306	-6.49688	8.2001e-11	1.07289e-09	PHPT1
1312	1477.46	0.504857	0.0777212	6.49574	8.2626e-11	1.08025e-09	SH3RF1
1313	73.3994	-2.74421	0.42251	-6.49502	8.30238e-11	1.08462e-09	LINC01551
1314	296.708	-1.51073	0.232661	-6.4933	8.39776e-11	1.09625e-09	CFH
1315	533.286	0.946826	0.145888	6.49007	8.57944e-11	1.11911e-09	TMEM268
1316	652.548	0.934602	0.144062	6.48751	8.72652e-11	1.13743e-09	CKMT2-AS1
1317	11561.5	0.512707	0.0790483	6.486	8.81447e-11	1.14802e-09	FNBP4
1318	76.6102	-2.35871	0.363753	-6.48436	8.91084e-11	1.15969e-09	PDGFD
1319	559.742	-0.823764	0.127044	-6.48409	8.927e-11	1.16092e-09	ABLIM1
1320	1083.81	0.720404	0.111126	6.48277	9.00518e-11	1.1702e-09	GCLC
1321	703.005	-1.14251	0.176246	-6.48244	9.02501e-11	1.17189e-09	SAMD9L
1322	946.728	0.851031	0.131323	6.48044	9.14567e-11	1.18665e-09	TPBG
1323	3810.19	0.547067	0.0844454	6.47835	9.273e-11	1.20227e-09	ATP1B3
1324	10884.7	0.510665	0.0788414	6.47712	9.34893e-11	1.21119e-09	NSD3
1325	45.3459	-5.4	0.833813	-6.47627	9.40191e-11	1.21714e-09	CDH6
1326	33.3143	8.42385	1.30114	6.47423	9.52957e-11	1.23274e-09	LUCAT1
1327	38.6104	-4.91327	0.759076	-6.4727	9.62699e-11	1.2444e-09	HSPB3
1328	1240.89	0.537168	0.0830016	6.47178	9.68542e-11	1.25101e-09	ULK1
1329	9332.97	-0.408697	0.0631551	-6.47132	9.71497e-11	1.25388e-09	SEPTIN9
1330	4592.51	0.445209	0.0688137	6.46978	9.81483e-11	1.26582e-09	NOMO2
1331	2985.98	-0.473238	0.0731562	-6.46888	9.87352e-11	1.27243e-09	NDUFV1
1332	18270.4	-0.358191	0.0553768	-6.46824	9.9152e-11	1.27684e-09	AXL
1333	1266.38	0.644603	0.0997012	6.46535	1.01067e-10	1.30053e-09	RBAK
1334	4540.12	0.438614	0.0678517	6.4643	1.01769e-10	1.30857e-09	SENP6
1335	466.504	-0.989502	0.153189	-6.45937	1.0514e-10	1.35091e-09	MEIS1
1336	1085.14	0.942308	0.145915	6.45792	1.06152e-10	1.3629e-09	IRS2
1337	206.002	-1.43422	0.222091	-6.45779	1.06244e-10	1.36306e-09	PAMR1
1338	1108.21	-0.554568	0.0858823	-6.4573	1.0659e-10	1.36647e-09	TPCN1
1339	3391.07	0.451635	0.0699501	6.45653	1.07132e-10	1.37239e-09	MYO9A
1340	643.078	0.896079	0.138803	6.45577	1.07668e-10	1.37823e-09	TMOD2
1341	1149.59	0.56813	0.0880157	6.45487	1.08308e-10	1.38539e-09	EIF6
1342	5698.7	-1.24808	0.193376	-6.45417	1.08817e-10	1.39086e-09	COL7A1
1343	249.622	-1.20071	0.186066	-6.45313	1.09561e-10	1.39933e-09	LOXL3
1344	9978.61	0.355954	0.0551749	6.45137	1.10845e-10	1.41468e-09	ADIPOR1
1345	118.848	-1.73848	0.269492	-6.45095	1.11153e-10	1.41755e-09	TNFSF12
1346	188.246	-1.79253	0.278129	-6.44495	1.15642e-10	1.4737e-09	KIRREL3
1347	266.729	-1.19784	0.185872	-6.44445	1.16019e-10	1.47742e-09	TRPM4
1348	546.437	-0.734073	0.113968	-6.44105	1.18652e-10	1.50982e-09	OCIAD2
1349	81.8856	-2.2579	0.350591	-6.44028	1.19252e-10	1.51633e-09	ELL3
1350	39177.9	-0.339785	0.0527841	-6.43726	1.21647e-10	1.54563e-09	DST
1351	18677.7	0.376328	0.0584987	6.4331	1.25028e-10	1.58742e-09	NIN
1352	3202.59	-0.487276	0.075752	-6.43251	1.25511e-10	1.59237e-09	TCEAL1
1353	479.611	-0.979233	0.152249	-6.43177	1.26123e-10	1.59895e-09	EFNB3
1354	228.226	-1.40711	0.219056	-6.42353	1.33147e-10	1.68676e-09	GIPC3
1355	40.9166	-3.38302	0.526785	-6.42201	1.3449e-10	1.70252e-09	CA9
1356	2863.08	-0.593806	0.0924684	-6.42172	1.34742e-10	1.70444e-09	CPNE1
1357	116.742	-1.82343	0.283955	-6.42154	1.34903e-10	1.70523e-09	PIK3IP1
1358	1034.07	0.584857	0.0910988	6.42003	1.36247e-10	1.72095e-09	SLC31A1
1359	1634.76	-0.633991	0.098784	-6.41795	1.38122e-10	1.74335e-09	ZNF143
1360	771.416	-0.72103	0.112354	-6.41747	1.38554e-10	1.74751e-09	NLRC5
1361	3507.27	-0.446425	0.069637	-6.41074	1.44812e-10	1.82511e-09	MNS1
1362	965.786	-0.86935	0.135662	-6.40819	1.47261e-10	1.8546e-09	DDAH2
1363	462.39	1.31307	0.204991	6.40551	1.49865e-10	1.88587e-09	HOXB9
1364	2416.8	-0.728665	0.113758	-6.40541	1.49963e-10	1.88587e-09	LDLR
1365	308.927	-1.79201	0.279804	-6.40454	1.50827e-10	1.89534e-09	IFITM1
1366	1221.6	-0.558776	0.0872928	-6.40117	1.54194e-10	1.93623e-09	ABCA2
1367	11569.3	-0.479242	0.0749159	-6.39707	1.58388e-10	1.98744e-09	ANXA5
1368	2529.56	0.518634	0.0811974	6.38732	1.68818e-10	2.11676e-09	PPM1A
1369	633.096	-0.89553	0.140224	-6.38641	1.6983e-10	2.1279e-09	CENPI
1370	3458.34	0.418584	0.0655461	6.3861	1.7017e-10	2.1306e-09	WASL
1371	1692.31	0.562354	0.0880832	6.38436	1.72121e-10	2.15346e-09	KIAA2026
1372	6551	-0.380902	0.0596767	-6.38276	1.7392e-10	2.17438e-09	AURKA
1373	459.384	-0.942859	0.147771	-6.38055	1.76452e-10	2.20443e-09	USE1
1374	12948.3	-0.479692	0.075191	-6.37964	1.775e-10	2.21591e-09	SLC39A7
1375	45.8888	5.41058	0.848312	6.37805	1.79358e-10	2.23748e-09	FLJ46906
1376	1435.88	-0.594496	0.0932138	-6.37777	1.79691e-10	2.24e-09	PPP3CB
1377	213.834	1.30963	0.20536	6.37724	1.8031e-10	2.24608e-09	FAM241A
1378	2557.04	-0.547671	0.085898	-6.37583	1.8198e-10	2.26524e-09	ASAP3
1379	1882.63	0.615817	0.0965943	6.37529	1.82613e-10	2.27148e-09	RFLNB
1380	1284.45	-0.68302	0.107204	-6.3712	1.87559e-10	2.3313e-09	FOXO4
1381	147.036	-1.57082	0.246616	-6.36948	1.89665e-10	2.35577e-09	STAP2
1382	25343.7	-0.503099	0.0790002	-6.36832	1.91107e-10	2.37196e-09	LMNA
1383	62.5637	-2.39822	0.376645	-6.36731	1.92373e-10	2.38595e-09	SH3RF2
1384	703.985	-0.70882	0.111379	-6.36403	1.96532e-10	2.43577e-09	PTGFRN
1385	1005.81	-0.890397	0.139993	-6.36029	2.01369e-10	2.49393e-09	PAFAH1B3
1386	1633.55	-0.812571	0.127858	-6.35528	2.0805e-10	2.5748e-09	KIAA1522
1387	7967.14	-0.398055	0.0626459	-6.35404	2.09733e-10	2.59376e-09	MXRA7
1388	3202.71	0.537699	0.0846429	6.35256	2.11766e-10	2.61702e-09	SLMAP
1389	2271.8	0.590025	0.0929093	6.35055	2.1455e-10	2.64952e-09	AGO2
1390	249.25	1.0527	0.165849	6.34735	2.19056e-10	2.70322e-09	RPS6KA6
1391	2985.34	-0.599113	0.0944657	-6.34213	2.26617e-10	2.79451e-09	COX5B
1392	670.061	0.783149	0.123573	6.33753	2.33482e-10	2.87709e-09	ZSWIM4
1393	823.644	-0.720614	0.113715	-6.33701	2.34268e-10	2.88471e-09	MDH1
1394	8113.58	-0.414222	0.0653854	-6.33509	2.37208e-10	2.91882e-09	KIF2C
1395	272.21	-1.31306	0.207329	-6.33322	2.4009e-10	2.95217e-09	TMPRSS15
1396	6960.68	0.37374	0.0590156	6.3329	2.40603e-10	2.95635e-09	TRIM28
1397	4774.34	-0.455722	0.071988	-6.33053	2.44324e-10	2.99993e-09	USP5
1398	3429.35	-0.684792	0.108209	-6.3284	2.47717e-10	3.0394e-09	TAGLN2
1399	904.389	0.916477	0.14483	6.32795	2.48433e-10	3.04601e-09	CBX7
1400	1759.63	0.541163	0.0855358	6.32675	2.50379e-10	3.06768e-09	RPRD1B
1401	12457.9	0.305973	0.0483681	6.32593	2.5171e-10	3.08179e-09	SMG1
1402	1121.72	0.530796	0.0839235	6.32475	2.53635e-10	3.10314e-09	SH3PXD2B
1403	159230	-0.452237	0.0715261	-6.32268	2.57065e-10	3.14287e-09	HSP90B1
1404	728.838	0.926364	0.146551	6.3211	2.59716e-10	3.17301e-09	AP3M2
1405	428.774	-0.996979	0.157778	-6.31888	2.63469e-10	3.21657e-09	CCDC8
1406	1897.64	0.498435	0.0788833	6.31863	2.63884e-10	3.21935e-09	UNC13B
1407	4529.13	-0.448567	0.0709956	-6.31824	2.64562e-10	3.22533e-09	GNAI3
1408	40.5316	5.93187	0.940091	6.30989	2.7924e-10	3.40184e-09	KLHDC7B
1409	1456.15	0.613896	0.0973037	6.30907	2.80723e-10	3.41749e-09	YIPF4
1410	731.48	0.811096	0.128595	6.30738	2.83807e-10	3.45259e-09	CHPF
1411	1163.99	0.615824	0.0976416	6.30698	2.84533e-10	3.45897e-09	ODC1
1412	1289.94	0.658927	0.104607	6.29906	2.99452e-10	3.63775e-09	CD55
1413	9287.78	0.500297	0.0794445	6.29744	3.02609e-10	3.6735e-09	FKBP4
1414	839.775	-0.821176	0.130505	-6.29229	3.12815e-10	3.7947e-09	NAT9
1415	1528.8	-0.566576	0.0900735	-6.29015	3.17155e-10	3.84463e-09	PIAS3
1416	2749.57	0.651229	0.103613	6.28519	3.27455e-10	3.96669e-09	MIS12
1417	3033.38	0.460946	0.073344	6.2847	3.28481e-10	3.97631e-09	MACO1
1418	2830.32	0.757184	0.120648	6.27598	3.4743e-10	4.20273e-09	PKD1
1419	1566.86	0.505977	0.080633	6.27506	3.49495e-10	4.22473e-09	PGAP6
1420	3005.76	0.605898	0.0965594	6.27487	3.49918e-10	4.22686e-09	VPS13C
1421	77.4758	2.9635	0.472303	6.27457	3.50605e-10	4.23217e-09	CHST11
1422	9695.61	0.33821	0.053925	6.27187	3.56738e-10	4.30318e-09	HECTD1
1423	769.957	-0.695769	0.110939	-6.27163	3.57282e-10	4.30672e-09	CENPX
1424	6362.02	0.460759	0.0734711	6.27129	3.58073e-10	4.31322e-09	ACADVL
1425	225.965	1.32635	0.211612	6.26782	3.66134e-10	4.40723e-09	PWAR5
1426	1265.46	-0.611349	0.097657	-6.26017	3.84563e-10	4.6234e-09	GALNT7
1427	875.392	0.873665	0.13956	6.26014	3.84632e-10	4.6234e-09	INA
1428	1298.56	0.523716	0.0836956	6.25738	3.9149e-10	4.70254e-09	LIMS1
1429	1120.79	0.601097	0.096143	6.25212	4.04929e-10	4.86057e-09	BRI3BP
1430	3909.83	0.619196	0.0990774	6.24962	4.11455e-10	4.93545e-09	LMBRD2
1431	511.117	1.96408	0.314358	6.24789	4.16033e-10	4.98687e-09	NBL1
1432	3516.89	0.435951	0.0697908	6.24653	4.19671e-10	5.02697e-09	STK3
1433	1402.79	1.04295	0.166975	6.24615	4.2069e-10	5.03565e-09	CNNM2
1434	77.0278	-2.5541	0.408926	-6.24586	4.21472e-10	5.0415e-09	DEPP1
1435	1911.3	-0.5957	0.0954119	-6.24345	4.28019e-10	5.11624e-09	POLA2
1436	229.272	-1.3345	0.214231	-6.22928	4.68596e-10	5.59737e-09	RAB30
1437	26.332	-8.25072	1.32516	-6.22621	4.77861e-10	5.70407e-09	SULT1A4
1438	756.067	-0.713261	0.114616	-6.22303	4.87653e-10	5.81319e-09	TMEM94
1439	7364.43	0.322181	0.0517724	6.22302	4.87681e-10	5.81319e-09	CEP350
1440	1146.67	-0.937812	0.150732	-6.22171	4.91766e-10	5.85782e-09	H2AJ
1441	1140.28	0.797918	0.128283	6.22	4.97167e-10	5.91804e-09	METRNL
1442	2189.72	-1.071	0.172248	-6.21777	5.04276e-10	5.99851e-09	LSS
1443	7194.39	0.734642	0.118188	6.21588	5.10365e-10	6.06673e-09	NCOA5
1444	14596.9	-0.429187	0.0690727	-6.21356	5.17975e-10	6.15293e-09	DNAJC8
1445	2681.35	-0.938059	0.151025	-6.21127	5.2559e-10	6.23906e-09	FMN2
1446	86.1825	-2.02802	0.326513	-6.21116	5.25961e-10	6.23915e-09	LINC01089
1447	344.406	1.08487	0.174838	6.20501	5.46946e-10	6.4836e-09	ARAP2
1448	48.5749	-5.26587	0.849172	-6.20118	5.60418e-10	6.63871e-09	MYO7A
1449	2343.74	-0.696363	0.11232	-6.19981	5.65315e-10	6.69021e-09	HMGCR
1450	632.29	-0.835396	0.134747	-6.19975	5.65545e-10	6.69021e-09	DHRS3
1451	4829.43	-0.417451	0.0673968	-6.19393	5.86837e-10	6.9373e-09	SGSM2
1452	621.239	-0.769098	0.124177	-6.19358	5.88132e-10	6.94782e-09	NABP1
1453	2817.41	0.468029	0.0755834	6.19222	5.93242e-10	7.00336e-09	PNMA1
1454	1933.26	0.576065	0.0930588	6.19033	6.00387e-10	7.08284e-09	ELK4
1455	1642.39	0.526646	0.0851285	6.18648	6.15208e-10	7.25269e-09	ZFAND6
1456	3869.67	0.426618	0.0690012	6.18277	6.29879e-10	7.42054e-09	PLEKHM2
1457	1780.75	-0.685181	0.110833	-6.1821	6.3254e-10	7.44678e-09	CUL7
1458	2432.51	-0.728491	0.117854	-6.1813	6.35742e-10	7.47935e-09	IDI1
1459	33516.8	-0.299944	0.0485398	-6.17933	6.43748e-10	7.56834e-09	MYH10
1460	622.36	0.87444	0.141568	6.1768	6.54125e-10	7.68507e-09	HSPBAP1
1461	970.072	0.672478	0.108876	6.17652	6.55312e-10	7.69375e-09	ZNF791
1462	195.974	-1.31677	0.213272	-6.17412	6.65321e-10	7.80592e-09	HSD17B14
1463	1497.72	-0.675111	0.109367	-6.17288	6.7057e-10	7.86212e-09	FAM83D
1464	3486.18	0.400937	0.064982	6.16998	6.83001e-10	8.0024e-09	TWF1
1465	420.96	-1.15696	0.187575	-6.16797	6.91706e-10	8.09886e-09	CCDC106
1466	68.5761	2.22037	0.359994	6.1678	6.92459e-10	8.10215e-09	KLF2
1467	663.751	0.816825	0.132504	6.16453	7.06931e-10	8.26584e-09	MC1R
1468	235.454	-1.22294	0.198515	-6.16045	7.25366e-10	8.47561e-09	SYT5
1469	1393.04	-0.838491	0.136211	-6.15583	7.46849e-10	8.72069e-09	NEIL3
1470	29479.8	-1.07138	0.174137	-6.15249	7.6275e-10	8.9003e-09	PLEC
1471	5959.46	-0.480488	0.078127	-6.15008	7.74429e-10	9.03045e-09	KNSTRN
1472	38.4958	-3.07823	0.500623	-6.1488	7.80718e-10	9.09759e-09	GDF6
1473	230.391	-1.15792	0.188367	-6.14715	7.88853e-10	9.18615e-09	PSG4
1474	302.448	-0.935413	0.152184	-6.14658	7.91715e-10	9.21322e-09	IKBKE
1475	841.436	0.797534	0.129763	6.14607	7.94243e-10	9.23637e-09	VWA8
1476	252.852	-1.06074	0.172662	-6.14345	8.07461e-10	9.38373e-09	FKBP7
1477	5161.36	0.649161	0.105674	6.14303	8.09597e-10	9.40218e-09	SKI
1478	2896.88	0.481169	0.0783581	6.14065	8.21864e-10	9.53818e-09	PCNX1
1479	7470.03	0.455462	0.0741766	6.14023	8.24017e-10	9.55671e-09	PABPC4
1480	27.0513	-8.29615	1.35139	-6.13899	8.30473e-10	9.62507e-09	GRIA1
1481	495.47	-0.802794	0.130837	-6.13584	8.47117e-10	9.81134e-09	PLD2
1482	2031.28	-0.742572	0.12103	-6.13542	8.49341e-10	9.83046e-09	TFAP2A
1483	3888.09	0.739592	0.12058	6.13362	8.58998e-10	9.93553e-09	TAF3
1484	731.836	-0.722564	0.117817	-6.13296	8.62577e-10	9.9702e-09	TEF
1485	10255.9	0.35305	0.0576132	6.12794	8.90261e-10	1.02833e-08	RBBP6
1486	436.112	0.914257	0.149241	6.12606	9.00833e-10	1.03984e-08	ACSL1
1487	87.9565	-1.81769	0.296749	-6.12535	9.04856e-10	1.04378e-08	NDRG4
1488	1639.14	-1.35989	0.222048	-6.12432	9.10708e-10	1.04982e-08	SEMA3C
1489	1093.55	-0.676169	0.110509	-6.11869	9.43465e-10	1.08685e-08	MLST8
1490	13592.1	0.337167	0.0551598	6.11254	9.80548e-10	1.12882e-08	GSPT1
1491	2542.98	-0.552093	0.0903393	-6.11132	9.88089e-10	1.13673e-08	DZIP3
1492	3437.41	0.420297	0.0688136	6.10777	1.01034e-09	1.16155e-08	RAB11FIP3
1493	916.441	0.769516	0.12601	6.1068	1.01649e-09	1.16785e-08	ETNK1
1494	6353.14	0.33833	0.0554069	6.10628	1.01982e-09	1.17088e-08	LMAN1
1495	63.3798	3.1963	0.523556	6.10498	1.02811e-09	1.17961e-08	EFR3B
1496	818.236	1.25527	0.205656	6.10374	1.03615e-09	1.18804e-08	SLC25A37
1497	1041.8	1.00448	0.164614	6.10202	1.04737e-09	1.2001e-08	DHRS7
1498	804.028	0.723641	0.118693	6.09674	1.08252e-09	1.23955e-08	VANGL1
1499	34.1196	-5.78514	0.948947	-6.09638	1.085e-09	1.24156e-08	LRRN4CL
1500	65.7552	-2.29656	0.376973	-6.09211	1.11433e-09	1.27427e-08	PLXDC1
1501	5962.71	-0.471823	0.077472	-6.09024	1.12742e-09	1.28839e-08	ARCN1
1502	185.506	1.52918	0.251119	6.08948	1.13278e-09	1.29364e-08	TGM2
1503	442.063	-1.18268	0.194222	-6.08929	1.1341e-09	1.29429e-08	LEPR
1504	2264.26	0.892368	0.146573	6.08821	1.14179e-09	1.30221e-08	CENPN
1505	3979.54	0.488431	0.0802551	6.08599	1.15776e-09	1.31954e-08	KPNA4
1506	1224.86	-0.500703	0.0823611	-6.07937	1.20656e-09	1.37425e-08	LRSAM1
1507	1703.72	-1.16707	0.191991	-6.07878	1.21099e-09	1.37838e-08	WNT5A
1508	698.789	1.10163	0.181257	6.07774	1.21886e-09	1.38641e-08	RALGAPA1
1509	849.633	0.661693	0.108876	6.07749	1.22075e-09	1.38764e-08	PLIN2
1510	1909.03	-0.815179	0.134144	-6.07689	1.22532e-09	1.39162e-08	MRPL12
1511	443.098	1.04452	0.171886	6.07682	1.22587e-09	1.39162e-08	TSC22D3
1512	1642.83	0.683474	0.112514	6.07457	1.24323e-09	1.41039e-08	NEO1
1513	269.818	-1.11957	0.184361	-6.07271	1.25766e-09	1.42581e-08	KCNK6
1514	189.793	1.2483	0.205638	6.07036	1.27625e-09	1.44594e-08	ZNF619
1515	579.938	-0.766458	0.126305	-6.06833	1.29245e-09	1.46333e-08	FLRT2
1516	177.289	-1.72431	0.284473	-6.06142	1.34928e-09	1.52666e-08	JPH2
1517	141.983	-1.50641	0.248533	-6.06123	1.35088e-09	1.52746e-08	CRIP1
1518	1022.65	-0.584974	0.0965857	-6.05653	1.39089e-09	1.57166e-08	BMP1
1519	2380.33	-0.591336	0.0976433	-6.05608	1.39481e-09	1.57506e-08	NLGN2
1520	1725.11	0.536707	0.0886336	6.05534	1.40118e-09	1.58121e-08	LHFPL6
1521	217.344	1.15605	0.190958	6.05395	1.41339e-09	1.59395e-08	TSGA10
1522	1345.51	-0.579139	0.0957223	-6.0502	1.4467e-09	1.63043e-08	ARHGEF25
1523	1247.52	-0.757252	0.125169	-6.04983	1.44998e-09	1.63306e-08	AHDC1
1524	2437.91	-0.493906	0.0816518	-6.04893	1.45812e-09	1.64115e-08	IDH1
1525	3811.76	0.636627	0.105337	6.04373	1.50588e-09	1.69379e-08	DYNLL2
1526	733.893	0.691552	0.114446	6.04258	1.51665e-09	1.70479e-08	NPC2
1527	453.308	-0.915327	0.151508	-6.04145	1.52734e-09	1.71568e-08	CAND2
1528	285.098	-1.05627	0.174862	-6.04059	1.53556e-09	1.72378e-08	REC8
1529	700.781	-0.84292	0.139582	-6.03887	1.55193e-09	1.74102e-08	SLC25A23
1530	9961.46	0.381769	0.0632504	6.03583	1.58147e-09	1.77301e-08	EP400
1531	1350.67	0.58433	0.0968275	6.03475	1.59208e-09	1.78374e-08	PM20D2
1532	1523.69	-0.614704	0.101878	-6.03371	1.6024e-09	1.79362e-08	CLSTN3
1533	488.118	1.00597	0.166726	6.03365	1.603e-09	1.79362e-08	ULK2
1534	12059.5	-0.378468	0.0627424	-6.03208	1.61861e-09	1.80991e-08	PFN1
1535	4841.98	0.96326	0.159694	6.03192	1.62023e-09	1.81055e-08	SDC4
1536	22.0907	-7.99967	1.32671	-6.02969	1.64272e-09	1.83448e-08	C7orf69
1537	1858.53	0.808682	0.134152	6.02812	1.65873e-09	1.85115e-08	SAP30L
1538	48531.3	0.901463	0.149554	6.02766	1.66346e-09	1.85522e-08	APLP2
1539	9746.64	-0.347789	0.0577031	-6.02722	1.66807e-09	1.85916e-08	ASXL1
1540	2427.64	0.580167	0.0962926	6.02504	1.69069e-09	1.88299e-08	BROX
1541	69.3529	-3.30919	0.549247	-6.02495	1.69165e-09	1.88299e-08	PLPPR4
1542	458.848	-0.851726	0.141388	-6.02404	1.7012e-09	1.89239e-08	KSR1
1543	90.3487	1.95226	0.324112	6.02343	1.70761e-09	1.89829e-08	KLHL29
1544	394.157	-0.907531	0.1507	-6.02211	1.72154e-09	1.91253e-08	CASP6
1545	41.5921	-5.41186	0.898712	-6.02179	1.72498e-09	1.91512e-08	MYOCD
1546	7524.51	-0.383947	0.0637679	-6.02101	1.73331e-09	1.92313e-08	USP22
1547	1621.97	-0.528135	0.0877404	-6.01929	1.75184e-09	1.94243e-08	TXNDC15
1548	4086.94	-0.743572	0.123564	-6.0177	1.76915e-09	1.96035e-08	MDK
1549	73.633	-2.42289	0.402848	-6.01439	1.80561e-09	1.99946e-08	MATN3
1550	3666.73	0.459206	0.0763565	6.01398	1.81023e-09	2.00328e-08	MAGI2-AS3
1551	221.575	1.0697	0.177956	6.01106	1.84317e-09	2.03842e-08	WNT3
1552	684.776	-1.52459	0.25369	-6.00963	1.85942e-09	2.05507e-08	RHOBTB1
1553	49.867	-2.56625	0.427183	-6.00737	1.88562e-09	2.08268e-08	LOC100129434
1554	7508.47	0.473181	0.0788305	6.00252	1.94284e-09	2.1445e-08	MTOR
1555	1652.64	-0.473599	0.0789425	-5.99929	1.98185e-09	2.18616e-08	PDCL3
1556	2494.82	-0.463627	0.0772937	-5.99825	1.99454e-09	2.19874e-08	PIN4
1557	8005.05	0.404439	0.0674482	5.99629	2.01873e-09	2.22398e-08	FAF1
1558	2620.5	0.508951	0.0848911	5.99534	2.03061e-09	2.23563e-08	EPC2
1559	2183.46	-0.479006	0.0799602	-5.99056	2.09125e-09	2.30091e-08	ECHS1
1560	1094.48	0.679583	0.113478	5.98867	2.11562e-09	2.32623e-08	DLAT
1561	290.798	-0.947107	0.158216	-5.98616	2.14849e-09	2.36086e-08	LPIN3
1562	1770.09	0.502275	0.0839101	5.98587	2.15233e-09	2.36356e-08	KCTD5
1563	859.362	-1.01642	0.169836	-5.9847	2.16784e-09	2.37907e-08	PLD1
1564	22.3982	-8.0225	1.34063	-5.98414	2.17531e-09	2.38574e-08	CDH18
1565	72.9798	-2.08501	0.34855	-5.98194	2.20502e-09	2.41679e-08	MSLN
1566	1960.07	0.637264	0.106599	5.97813	2.25717e-09	2.47206e-08	ZCCHC8
1567	263.874	-1.23712	0.206944	-5.97804	2.25833e-09	2.47206e-08	NAV3
1568	1637.71	0.811651	0.135805	5.9766	2.27847e-09	2.49251e-08	GAS2L3
1569	17857.9	0.34769	0.0581876	5.97533	2.29622e-09	2.51033e-08	PCBP2
1570	1766.82	-0.484077	0.0810416	-5.9732	2.32649e-09	2.5418e-08	ESPL1
1571	4294.1	0.435009	0.0728663	5.96996	2.37306e-09	2.59103e-08	NUP188
1572	684.534	-0.644845	0.10804	-5.96859	2.39311e-09	2.61127e-08	RPL23AP82
1573	5324.97	0.39448	0.0660964	5.96825	2.39817e-09	2.61512e-08	HDGFL3
1574	2308.72	0.633409	0.106218	5.96332	2.47171e-09	2.69244e-08	CHSY1
1575	61.1333	2.4263	0.406874	5.96328	2.47221e-09	2.69244e-08	TCEAL2
1576	3377.39	0.483714	0.081148	5.96089	2.50871e-09	2.73045e-08	RCN2
1577	1040.21	-0.598683	0.100453	-5.95984	2.52482e-09	2.74625e-08	HAUS7
1578	786.171	0.733027	0.123064	5.95647	2.57748e-09	2.80174e-08	ZSCAN26
1579	2332.22	0.450973	0.0757501	5.95343	2.62576e-09	2.85172e-08	HMGXB3
1580	2629.82	-0.585864	0.0984103	-5.95328	2.62828e-09	2.85172e-08	SHB
1581	1614.91	-0.533546	0.0896225	-5.95327	2.62844e-09	2.85172e-08	PKIG
1582	390.018	2.25258	0.378411	5.95274	2.63683e-09	2.85901e-08	PCDHGB5
1583	1320.29	0.814287	0.13686	5.94977	2.68521e-09	2.90963e-08	RNF41
1584	3153.97	0.525594	0.0883761	5.94724	2.72708e-09	2.95313e-08	SSX2IP
1585	296.781	-0.95019	0.1598	-5.94613	2.74564e-09	2.97136e-08	LIPA
1586	1459.19	0.523338	0.0880384	5.94442	2.77433e-09	3.00051e-08	AHR
1587	311.692	0.953431	0.160419	5.94338	2.79197e-09	3.01768e-08	DUSP12
1588	1295.74	-0.595208	0.100151	-5.94312	2.79644e-09	3.02062e-08	ZNF335
1589	3979.28	0.332005	0.0558886	5.94047	2.84207e-09	3.06797e-08	KDM4A
1590	1130.82	-0.773503	0.130242	-5.93897	2.86813e-09	3.09416e-08	PAQR7
1591	380.776	-0.963472	0.162274	-5.93732	2.89724e-09	3.12359e-08	ZNF519
1592	173.865	1.45489	0.245208	5.93329	2.9692e-09	3.19916e-08	GALNT3
1593	1672.99	-0.568747	0.0958823	-5.93172	2.99773e-09	3.22788e-08	WBP1L
1594	3249.17	0.429062	0.0723438	5.93088	3.01321e-09	3.24251e-08	THUMPD1
1595	48.5422	2.46646	0.415874	5.93077	3.01512e-09	3.24252e-08	SLC7A11-AS1
1596	1208.39	0.585309	0.098696	5.93042	3.02155e-09	3.24741e-08	DMWD
1597	8081.09	-0.313016	0.0527997	-5.92837	3.05958e-09	3.28622e-08	RPSA
1598	1468.16	0.476467	0.080381	5.92761	3.07382e-09	3.29945e-08	C16orf58
1599	66.9384	-2.67868	0.452094	-5.92505	3.12193e-09	3.349e-08	ABCA6
1600	377.316	-0.933848	0.157647	-5.92368	3.14817e-09	3.37503e-08	ADAMTSL4
1601	14600.7	-0.419092	0.0708134	-5.91826	3.25373e-09	3.48602e-08	MIR3652
1602	65.0735	2.18655	0.369548	5.91683	3.2821e-09	3.51423e-08	ABTB2
1603	1494.07	-0.719715	0.121681	-5.91475	3.32384e-09	3.55669e-08	PCDHGC3
1604	4711.76	-0.459085	0.0776473	-5.91244	3.37074e-09	3.60463e-08	FKBP10
1605	2775.35	0.46887	0.0793488	5.90898	3.44239e-09	3.67896e-08	NMT2
1606	2619.1	0.472255	0.0799259	5.90866	3.44893e-09	3.68365e-08	LRCH1
1607	74.4004	-2.33277	0.394856	-5.90789	3.46507e-09	3.69859e-08	CDH3
1608	5401.37	-0.394499	0.0667774	-5.90767	3.46983e-09	3.70136e-08	RUVBL2
1609	4214.72	0.348855	0.0590841	5.90438	3.5397e-09	3.77355e-08	RHEB
1610	3540.08	0.502233	0.0850629	5.90425	3.54247e-09	3.77417e-08	GATAD2B
1611	2651.97	0.445101	0.0753904	5.90395	3.54895e-09	3.77871e-08	BEX4
1612	3515.07	0.508047	0.0860681	5.90285	3.57277e-09	3.80172e-08	SNRNP48
1613	92.9837	-1.81848	0.308117	-5.90191	3.59322e-09	3.82111e-08	AK5
1614	387.513	-0.771679	0.130876	-5.89624	3.71873e-09	3.95213e-08	SGK1
1615	5736.53	0.45589	0.0773246	5.89579	3.72892e-09	3.9605e-08	PSEN1
1616	946.966	-0.621189	0.105382	-5.89464	3.75503e-09	3.98577e-08	AP1S1
1617	388.46	-1.09383	0.185567	-5.89452	3.75765e-09	3.98608e-08	RFLNA
1618	5124.82	0.883554	0.150037	5.8889	3.88774e-09	4.12153e-08	FGFRL1
1619	1435.25	0.569685	0.0967545	5.88794	3.91035e-09	4.14294e-08	UHRF2
1620	4920.23	0.461948	0.0784908	5.88537	3.97154e-09	4.20518e-08	AKAP8L
1621	133.545	1.78221	0.303006	5.88176	4.05927e-09	4.29541e-08	SPRED3
1622	1880.11	0.561721	0.0955201	5.88066	4.0864e-09	4.31918e-08	ZCCHC14
1623	5926.14	-0.78548	0.13357	-5.88064	4.08677e-09	4.31918e-08	PHLDB1
1624	995.242	-1.02291	0.174095	-5.8756	4.21307e-09	4.44993e-08	PARP10
1625	1378.04	0.623617	0.106144	5.87519	4.22351e-09	4.45821e-08	SIPA1L1
1626	1038.42	0.682676	0.116215	5.87426	4.24732e-09	4.48058e-08	EMP1
1627	179.465	-1.72027	0.292908	-5.8731	4.27732e-09	4.50836e-08	SLCO4C1
1628	936.853	-0.962694	0.163918	-5.87303	4.27891e-09	4.50836e-08	ARMCX6
1629	11135.5	0.457448	0.0779068	5.87173	4.3127e-09	4.54117e-08	CLTB
1630	112.888	-1.81177	0.308583	-5.87125	4.32514e-09	4.55148e-08	TENT5B
1631	161.918	-1.36106	0.231831	-5.87091	4.33412e-09	4.55814e-08	ACOT1
1632	13055.4	0.297921	0.0507721	5.86781	4.41586e-09	4.64125e-08	TAX1BP1
1633	260.922	-1.12503	0.191741	-5.86745	4.42559e-09	4.64863e-08	APOBEC3F
1634	1401.34	0.967692	0.164944	5.86678	4.44345e-09	4.66454e-08	EXOSC6
1635	110.347	-1.79883	0.306624	-5.86655	4.44962e-09	4.66816e-08	ZNF341
1636	782.798	-1.02981	0.17557	-5.86551	4.47757e-09	4.6946e-08	FBXL19
1637	19482.6	0.486523	0.082988	5.86258	4.55743e-09	4.77541e-08	FTH1
1638	91.1504	-1.96377	0.335097	-5.86029	4.62048e-09	4.83853e-08	CDK15
1639	1068.51	-0.602846	0.102912	-5.85786	4.68863e-09	4.9069e-08	KIAA1217
1640	1223.8	0.497096	0.0848649	5.8575	4.69883e-09	4.91458e-08	KLHL20
1641	103.364	-1.80638	0.308456	-5.85622	4.73511e-09	4.9495e-08	WFDC21P
1642	3174.13	0.518289	0.0885043	5.8561	4.73877e-09	4.95031e-08	RANBP9
1643	770.472	0.646504	0.110511	5.8501	4.9127e-09	5.12889e-08	ARHGAP39
1644	679.879	-1.03037	0.176179	-5.84845	4.96176e-09	5.17695e-08	APBB1
1645	762.332	-0.867046	0.148329	-5.84541	5.05309e-09	5.26904e-08	FZD2
1646	2190.15	0.5897	0.10091	5.84384	5.10096e-09	5.31572e-08	MTMR12
1647	1491.04	0.541245	0.0926209	5.84366	5.10658e-09	5.31834e-08	MIER3
1648	30090	0.265082	0.0453699	5.84268	5.13669e-09	5.34646e-08	MATR3
1649	14315.1	-0.388481	0.0664972	-5.84207	5.15562e-09	5.36291e-08	SOD1
1650	376.604	-0.92321	0.158032	-5.84192	5.16016e-09	5.36438e-08	KALRN
1651	519.981	0.844113	0.144537	5.84013	5.21586e-09	5.419e-08	MED12L
1652	162.662	-1.70122	0.291387	-5.83835	5.27197e-09	5.47398e-08	ITGA2B
1653	19387.2	0.52439	0.089869	5.83505	5.3775e-09	5.58017e-08	UBA2
1654	1676.6	-0.596006	0.102154	-5.83437	5.39931e-09	5.59941e-08	PACSIN3
1655	116.562	-1.55146	0.265963	-5.83339	5.43125e-09	5.62914e-08	NOTCH3
1656	6635.11	0.346929	0.0594747	5.83322	5.43662e-09	5.63131e-08	USF2
1657	19.3847	-7.81258	1.33952	-5.83239	5.46382e-09	5.65606e-08	PTGIS
1658	2887.58	-0.407443	0.0699275	-5.82665	5.65512e-09	5.85056e-08	CDR2
1659	412.784	-1.11863	0.192001	-5.82618	5.67099e-09	5.86344e-08	PCDH10
1660	514.614	-1.43057	0.245613	-5.82449	5.72866e-09	5.9195e-08	GDAP1
1661	59.1228	-4.38732	0.753745	-5.8207	5.8601e-09	6.05167e-08	UCP2
1662	457.808	0.815103	0.140039	5.82056	5.86494e-09	6.05303e-08	SLC30A6
1663	1606.14	0.588716	0.101159	5.81969	5.89568e-09	6.08109e-08	ZER1
1664	1672.42	-1.06335	0.182721	-5.81952	5.90161e-09	6.08355e-08	CADM1
1665	569.676	0.816548	0.140357	5.81765	5.96798e-09	6.14828e-08	TGIF1
1666	2318.4	0.423598	0.0728144	5.8175	5.97337e-09	6.15014e-08	NFKB2
1667	839.414	-0.829987	0.14274	-5.81467	6.07527e-09	6.25129e-08	GALNT6
1668	5490.55	-0.321678	0.055348	-5.81192	6.17604e-09	6.35118e-08	SLC2A4RG
1669	270.554	-1.7401	0.299445	-5.81107	6.2074e-09	6.3796e-08	STARD4-AS1
1670	150.897	-1.2868	0.221507	-5.8093	6.27347e-09	6.44364e-08	MBNL1-AS1
1671	2001.1	0.950477	0.163666	5.80743	6.34382e-09	6.51201e-08	NCAM1
1672	947.084	0.651574	0.112219	5.80629	6.3872e-09	6.55261e-08	EAF1
1673	562.602	-0.660427	0.113751	-5.8059	6.40197e-09	6.56384e-08	GALK1
1674	32.0627	-3.38091	0.582354	-5.80559	6.41385e-09	6.57209e-08	IL32
1675	24538.4	-0.309497	0.0533218	-5.80432	6.4626e-09	6.61809e-08	MYBL2
1676	2676.88	-0.521633	0.0898826	-5.80349	6.49497e-09	6.64727e-08	SUMO1
1677	7358.24	-1.22282	0.210738	-5.80258	6.53038e-09	6.67952e-08	GREM1
1678	1022.01	0.810008	0.139653	5.80013	6.62631e-09	6.7736e-08	MEF2D
1679	17012.8	0.330663	0.0570379	5.79725	6.74117e-09	6.88691e-08	ERP29
1680	1015.03	-0.82998	0.143177	-5.79689	6.75555e-09	6.8975e-08	TUBB2B
1681	2739.75	0.378307	0.0652619	5.79674	6.76164e-09	6.8996e-08	WDR62
1682	3094.45	0.721725	0.124527	5.79574	6.8022e-09	6.93687e-08	SYNM
1683	140.867	-1.70933	0.294962	-5.79507	6.82944e-09	6.96051e-08	ADA
1684	3278.9	0.457589	0.078974	5.79417	6.86612e-09	6.99374e-08	HECTD4
1685	343.626	-1.11342	0.192173	-5.79383	6.88006e-09	7.00378e-08	PON2
1686	106.604	-2.77949	0.479886	-5.79198	6.95599e-09	7.07687e-08	NRXN3
1687	6639.73	-0.426959	0.0737852	-5.78651	7.18636e-09	7.30692e-08	HELLS
1688	516.95	0.831329	0.143708	5.78483	7.25869e-09	7.37608e-08	ETV1
1689	1126.83	0.8762	0.151469	5.78468	7.26495e-09	7.37808e-08	TLNRD1
1690	960.781	0.959162	0.165873	5.7825	7.36006e-09	7.47025e-08	KIAA1549
1691	64913.3	-0.362815	0.0627692	-5.78015	7.46318e-09	7.57043e-08	MKI67
1692	1193.19	0.889228	0.153849	5.77988	7.47544e-09	7.57838e-08	PCGF5
1693	10252.7	0.547582	0.094773	5.77783	7.56691e-09	7.66658e-08	DNAJB6
1694	8900.5	0.52932	0.09162	5.77734	7.58913e-09	7.68456e-08	ANKRD11
1695	463.507	0.720916	0.12483	5.77519	7.68677e-09	7.77883e-08	P4HTM
1696	343.71	1.05985	0.183571	5.77351	7.76375e-09	7.85209e-08	NUP210
1697	255.953	1.58637	0.27496	5.76945	7.95284e-09	8.0386e-08	ITGA2
1698	297.675	-0.90472	0.156835	-5.76861	7.99292e-09	8.07435e-08	HLA-L
1699	684.538	-0.977025	0.169405	-5.76738	8.05148e-09	8.12872e-08	CCDC28B
1700	1685.95	1.2446	0.215815	5.76699	8.06996e-09	8.13799e-08	RGPD8
1701	318.893	-0.973714	0.168843	-5.76699	8.07015e-09	8.13799e-08	BMF
1702	1056.09	-7.36707	1.27789	-5.76503	8.16452e-09	8.22832e-08	DCN
1703	353.906	0.959906	0.166511	5.76484	8.17361e-09	8.23265e-08	SOWAHC
1704	701.955	0.842986	0.146263	5.76348	8.2397e-09	8.29434e-08	HDAC4
1705	118.324	1.56274	0.271204	5.76225	8.30002e-09	8.35016e-08	TNFRSF11A
1706	17478	0.29299	0.050862	5.7605	8.38646e-09	8.43217e-08	SMARCA5
1707	2404.92	-0.609527	0.105906	-5.75536	8.64562e-09	8.68766e-08	GPI
1708	369.796	-1.1435	0.198854	-5.75044	8.90125e-09	8.93929e-08	ZNF185
1709	1017.39	-0.786963	0.137004	-5.74408	9.24194e-09	9.27601e-08	NDST1
1710	703.917	0.68084	0.118536	5.74373	9.2613e-09	9.29e-08	TPM3P9
1711	5295.52	0.463604	0.0807208	5.7433	9.28475e-09	9.30808e-08	TRAF3IP1
1712	274.542	-1.37019	0.23866	-5.74116	9.4029e-09	9.42102e-08	BAIAP2L1
1713	1183.84	0.747554	0.130234	5.7401	9.46218e-09	9.47489e-08	TRIM23
1714	500.254	0.767884	0.133783	5.73978	9.47983e-09	9.48702e-08	ARSB
1715	837.416	0.577579	0.100643	5.73887	9.53117e-09	9.53284e-08	ZXDC
1716	44.5943	2.87634	0.501249	5.73835	9.56034e-09	9.5489e-08	SOBP
1717	216.491	-1.12979	0.196885	-5.7383	9.56317e-09	9.5489e-08	GCNT2
1718	133.638	1.61678	0.281753	5.73829	9.56393e-09	9.5489e-08	NXPH4
1719	2831.53	0.423758	0.0738655	5.73688	9.64353e-09	9.62277e-08	VPS26A
1720	614.293	0.804775	0.140409	5.73167	9.9449e-09	9.91772e-08	HBEGF
1721	130.545	-1.42861	0.249256	-5.73152	9.95342e-09	9.92046e-08	ITGB8
1722	3228.88	-0.425863	0.0743077	-5.73108	9.97956e-09	9.94073e-08	RPS6KA3
1723	5486.54	0.434008	0.0757737	5.72769	1.01807e-08	1.01352e-07	HGS
1724	711.69	0.648379	0.113244	5.72548	1.03139e-08	1.02618e-07	MSANTD2
1725	839.912	0.929717	0.162545	5.71976	1.06676e-08	1.06076e-07	JADE3
1726	5949.99	0.426654	0.0746628	5.71441	1.10082e-08	1.094e-07	MED1
1727	11831.9	-0.41439	0.0725732	-5.70996	1.13006e-08	1.1224e-07	KIF23
1728	4091.75	-0.423961	0.0742681	-5.70852	1.13963e-08	1.13125e-07	CDC73
1729	957.556	0.983524	0.172428	5.70398	1.1704e-08	1.16113e-07	ATP13A2
1730	179.486	-1.99857	0.350437	-5.70307	1.1767e-08	1.1667e-07	TMEM52B
1731	543.593	-0.761029	0.133452	-5.70266	1.17954e-08	1.16885e-07	POP1
1732	3439.64	0.397438	0.0696952	5.70253	1.18045e-08	1.16907e-07	FGFR1OP2
1733	6653.27	-0.419559	0.0736027	-5.70033	1.19578e-08	1.18356e-07	NOTCH2
1734	79.3446	-2.35583	0.413374	-5.69903	1.2049e-08	1.1919e-07	PGGHG
1735	1300.91	-0.601925	0.105656	-5.69702	1.21919e-08	1.20534e-07	C1GALT1C1
1736	138.767	-1.30128	0.228421	-5.69684	1.22051e-08	1.20596e-07	PFKFB4
1737	9275.47	0.362428	0.0636373	5.69521	1.2322e-08	1.21681e-07	LRRFIP2
1738	196.83	1.36035	0.238892	5.69439	1.23811e-08	1.22194e-07	IRX5
1739	80.4198	2.37147	0.416487	5.69398	1.24111e-08	1.2242e-07	TMEM86A
1740	319.892	1.31027	0.230162	5.69284	1.24946e-08	1.23173e-07	PTPRE
1741	42.5934	-2.75548	0.484346	-5.68909	1.2772e-08	1.25782e-07	COL25A1
1742	56.1341	-2.07279	0.364347	-5.68906	1.27739e-08	1.25782e-07	MMP11
1743	598.821	0.669094	0.117693	5.68507	1.30759e-08	1.28681e-07	NATD1
1744	1278.89	-0.527346	0.0928624	-5.67879	1.35649e-08	1.33416e-07	ORC1
1745	1337.4	-0.558526	0.0984387	-5.67385	1.39627e-08	1.3725e-07	NAGK
1746	187.734	-1.43143	0.252306	-5.67338	1.40006e-08	1.37544e-07	NES
1747	6094.65	0.512725	0.090377	5.67318	1.40167e-08	1.37624e-07	TCHP
1748	253.28	-1.30446	0.230049	-5.67033	1.42521e-08	1.39855e-07	DBNDD1
1749	2522.15	0.511894	0.0902812	5.67	1.42802e-08	1.40026e-07	MYO5A
1750	5745.78	0.360297	0.0635452	5.66993	1.42859e-08	1.40026e-07	NOMO1
1751	551.992	-1.05498	0.18615	-5.66736	1.45016e-08	1.4206e-07	SFRP1
1752	20.0023	-7.8606	1.38703	-5.66721	1.45143e-08	1.42103e-07	C11orf87
1753	94.2767	-10.0938	1.78115	-5.66704	1.45282e-08	1.42157e-07	MICOS10-NBL1
1754	14204.6	0.327887	0.0578932	5.66365	1.48185e-08	1.44915e-07	OGA
1755	25.4896	-4.68264	0.82757	-5.6583	1.5288e-08	1.49422e-07	LINC00842
1756	473.409	1.06311	0.187939	5.65666	1.54343e-08	1.50765e-07	GPRASP1
1757	4010.14	-0.440216	0.0778394	-5.65544	1.55447e-08	1.51758e-07	FAM111B
1758	1332.37	0.759814	0.134453	5.65113	1.59397e-08	1.55526e-07	NCOA1
1759	2882.68	-0.405625	0.0717864	-5.65044	1.60038e-08	1.56062e-07	PTPRS
1760	9062.38	0.416925	0.073822	5.6477	1.62604e-08	1.58475e-07	EP300
1761	1203.84	0.592175	0.104857	5.64747	1.6283e-08	1.58604e-07	PDE8A
1762	5535.22	-0.34499	0.061122	-5.64428	1.65873e-08	1.61477e-07	IGBP1
1763	2781.17	-0.443516	0.0785846	-5.6438	1.6634e-08	1.6184e-07	DNAJB4
1764	228.527	-1.15864	0.205425	-5.64022	1.69835e-08	1.65146e-07	ZBTB12
1765	932.377	-0.635095	0.112711	-5.6347	1.75368e-08	1.70429e-07	RALGDS
1766	914.95	0.997328	0.177075	5.63224	1.77882e-08	1.72776e-07	MIA2
1767	1624.41	0.442158	0.0785448	5.62938	1.80864e-08	1.75572e-07	CIAO1
1768	1894.3	0.650791	0.115641	5.62767	1.82657e-08	1.77212e-07	SELENOS
1769	720.26	0.937747	0.166636	5.62751	1.82828e-08	1.77278e-07	ZNF398
1770	2025.05	-0.589385	0.10475	-5.62656	1.83842e-08	1.7816e-07	KDELR1
1771	44461	-0.47738	0.0849184	-5.62163	1.8916e-08	1.83211e-07	HDLBP
1772	9558.31	-0.650372	0.115714	-5.62052	1.90378e-08	1.84287e-07	DAXX
1773	4541.36	0.411719	0.07326	5.61997	1.90991e-08	1.84775e-07	PTPRA
1774	1429.14	-0.542774	0.0966261	-5.61726	1.94012e-08	1.87593e-07	ZNF76
1775	7542.13	-0.390026	0.069463	-5.61487	1.96707e-08	1.90091e-07	SLC4A2
1776	101.692	-1.48596	0.264685	-5.61405	1.9764e-08	1.90885e-07	LOXL4
1777	1327.57	0.629933	0.112252	5.61179	2.0024e-08	1.93288e-07	KCMF1
1778	7966.11	-0.433373	0.077254	-5.60972	2.02655e-08	1.95508e-07	GTF2I
1779	1343.33	0.549169	0.0979351	5.60748	2.05298e-08	1.97947e-07	UBN2
1780	1998.22	0.517978	0.0924145	5.60495	2.08316e-08	2.00744e-07	PDPK1
1781	9043.31	0.319932	0.0571	5.60301	2.1066e-08	2.02888e-07	SMC5
1782	76.6326	2.01192	0.359194	5.60123	2.12842e-08	2.04875e-07	ACRBP
1783	2970.53	0.363078	0.0648376	5.59981	2.14592e-08	2.06444e-07	UTP11
1784	330.525	0.945824	0.168932	5.59885	2.15775e-08	2.07465e-07	PRKAA2
1785	4185.45	0.522157	0.0932677	5.59848	2.16239e-08	2.07795e-07	LYAR
1786	29513	-0.283945	0.050724	-5.59784	2.1704e-08	2.08448e-07	HNRNPD
1787	641.204	0.769815	0.137749	5.58854	2.28982e-08	2.19795e-07	CDK17
1788	16442.8	-0.644123	0.115285	-5.58722	2.30735e-08	2.21353e-07	COL6A2
1789	84.329	1.74937	0.313183	5.58579	2.32634e-08	2.23051e-07	KCTD15
1790	271.495	-0.994784	0.178104	-5.58541	2.33143e-08	2.23414e-07	P2RX7
1791	1724.68	0.518449	0.092863	5.58295	2.36473e-08	2.26478e-07	SURF2
1792	45799.8	-0.443898	0.0795212	-5.58213	2.37588e-08	2.27419e-07	HNRNPA3
1793	102.936	-1.63256	0.292467	-5.58201	2.37751e-08	2.27448e-07	C2CD6
1794	81.6417	-2.79588	0.500883	-5.58189	2.37915e-08	2.27478e-07	TEK
1795	3350.63	-0.431595	0.0773449	-5.58013	2.40337e-08	2.29666e-07	PGRMC2
1796	251.422	1.06239	0.190394	5.57993	2.40613e-08	2.29682e-07	PITPNC1
1797	29.7933	4.41769	0.791711	5.57993	2.40622e-08	2.29682e-07	TPBGL
1798	219.262	-1.27663	0.228863	-5.57815	2.43095e-08	2.31914e-07	MEG8
1799	473.554	1.00079	0.179478	5.57613	2.45929e-08	2.34487e-07	LINC01881
1800	761.95	-0.608146	0.109071	-5.57571	2.46522e-08	2.34922e-07	ATP5PO
1801	4135.73	-0.314455	0.0564022	-5.57523	2.4721e-08	2.35447e-07	HBS1L
1802	2444.87	-0.467204	0.0838541	-5.57162	2.52379e-08	2.40236e-07	PLD3
1803	5950.16	0.675488	0.121386	5.5648	2.62455e-08	2.49689e-07	GOLGA8A
1804	1855.28	0.463468	0.0832915	5.56441	2.63045e-08	2.50111e-07	DR1
1805	225.311	-1.69387	0.304466	-5.56342	2.64531e-08	2.51345e-07	ARG2
1806	687.204	-0.866483	0.155748	-5.56336	2.64635e-08	2.51345e-07	NLN
1807	2848.29	0.71399	0.128361	5.56235	2.66166e-08	2.52659e-07	PKD1P4-NPIPA8
1808	213.772	-1.1394	0.204907	-5.56059	2.68858e-08	2.55073e-07	TRAF3IP2
1809	21476	-0.475811	0.0855965	-5.55877	2.71679e-08	2.57607e-07	HTATSF1
1810	189.714	-1.12642	0.202697	-5.55715	2.74209e-08	2.59862e-07	PDE10A
1811	7325.57	0.361806	0.0651325	5.55493	2.7773e-08	2.63037e-07	AHCTF1
1812	14148.7	-0.422495	0.0760589	-5.55484	2.77866e-08	2.63037e-07	PPIB
1813	60.1346	-2.19279	0.394765	-5.55467	2.78133e-08	2.63145e-07	SMAD6
1814	4714.86	-0.466399	0.0839796	-5.55372	2.7966e-08	2.64443e-07	SLC5A3
1815	3004.66	0.376247	0.0677562	5.55296	2.80877e-08	2.65449e-07	SEH1L
1816	490.44	-1.05364	0.189825	-5.55061	2.84676e-08	2.68891e-07	ADCY7
1817	488.133	-0.682345	0.122936	-5.5504	2.8502e-08	2.69067e-07	ITPA
1818	2566.94	0.423821	0.0763814	5.54875	2.87721e-08	2.71468e-07	WBP4
1819	587.759	0.697458	0.125723	5.54759	2.89641e-08	2.73122e-07	ARL5B
1820	368.435	-1.4185	0.2557	-5.54749	2.89793e-08	2.73122e-07	TRIM34
1821	5974.32	0.322503	0.0581857	5.54265	2.97924e-08	2.80631e-07	TUT4
1822	165.429	-1.7299	0.312195	-5.54108	3.00609e-08	2.83004e-07	RHBDL2
1823	1217.11	-0.763228	0.137846	-5.5368	3.0804e-08	2.89842e-07	MIF
1824	69.4233	-1.77381	0.320447	-5.53541	3.10505e-08	2.92001e-07	FGF18
1825	3557.81	-0.370741	0.0669875	-5.53448	3.12153e-08	2.9339e-07	PFKL
1826	267.718	-1.02383	0.185035	-5.53315	3.14533e-08	2.95464e-07	FOXG1
1827	1942.75	0.405303	0.0732729	5.53142	3.17654e-08	2.98233e-07	GINM1
1828	3038.03	-0.565198	0.102182	-5.5313	3.17872e-08	2.98275e-07	EHMT2
1829	2667.96	-0.706431	0.127771	-5.52889	3.22269e-08	3.02235e-07	KIF3C
1830	791.541	-0.613401	0.110979	-5.52716	3.2546e-08	3.05061e-07	ARHGAP24
1831	15327.1	-0.287778	0.0520755	-5.52618	3.27281e-08	3.066e-07	ATP1A1
1832	30061.7	-0.266977	0.0483209	-5.5251	3.29305e-08	3.08328e-07	RPS24
1833	9029.6	0.386241	0.0699837	5.51901	3.40915e-08	3.19025e-07	RAB3GAP1
1834	20722.9	-0.46731	0.0846809	-5.51848	3.41952e-08	3.19821e-07	COL4A2
1835	1396.8	-1.08364	0.196393	-5.51773	3.434e-08	3.20999e-07	ZNF462
1836	4888.09	0.692157	0.125458	5.51702	3.44797e-08	3.2213e-07	ARIH2
1837	9765.45	-0.349983	0.0634574	-5.51525	3.48292e-08	3.25218e-07	ZMYND8
1838	1597.88	0.452015	0.0819695	5.51443	3.49907e-08	3.26548e-07	DENND4C
1839	520.264	1.85314	0.336069	5.51416	3.50453e-08	3.26879e-07	SLC35A3
1840	17617	-0.35963	0.0652306	-5.51321	3.52352e-08	3.28472e-07	SMARCA4
1841	419.177	-0.897841	0.162906	-5.5114	3.55981e-08	3.31587e-07	DBNDD2
1842	206.212	-1.14616	0.207963	-5.51136	3.5608e-08	3.31587e-07	KIT
1843	5625.28	-0.428326	0.0777215	-5.51103	3.56745e-08	3.32026e-07	RPS9
1844	1307.46	0.728643	0.132248	5.50966	3.59521e-08	3.34429e-07	TPP1
1845	1999.86	0.398389	0.0723325	5.50774	3.63463e-08	3.37913e-07	E2F4
1846	1970.51	-0.435984	0.0792099	-5.50416	3.70935e-08	3.44672e-07	OAS3
1847	1610.06	0.532836	0.0968201	5.50336	3.72617e-08	3.46048e-07	DPH5
1848	830.417	0.591048	0.107442	5.50109	3.77453e-08	3.50349e-07	CEP19
1849	3301.86	0.453271	0.0824024	5.50071	3.78267e-08	3.50915e-07	WDR70
1850	2552.91	-0.761698	0.138552	-5.49756	3.85082e-08	3.57044e-07	RFX5
1851	2306.91	0.924468	0.168232	5.49521	3.90235e-08	3.61626e-07	JOSD1
1852	2577.02	0.419932	0.0764193	5.4951	3.90482e-08	3.6166e-07	BRD1
1853	7445.22	-0.286125	0.0520819	-5.49376	3.93463e-08	3.64224e-07	ATP5F1B
1854	15552	0.349212	0.0635682	5.4935	3.94048e-08	3.64569e-07	BRD2
1855	406.005	-0.9139	0.166386	-5.49264	3.95963e-08	3.66143e-07	MLKL
1856	39959.7	0.44793	0.0815907	5.48996	4.02017e-08	3.71541e-07	DNAJA1
1857	260.195	-1.00389	0.182922	-5.4881	4.0627e-08	3.75269e-07	BDH2
1858	682.104	0.718586	0.130941	5.48786	4.06823e-08	3.75578e-07	COX19
1859	2030.99	0.428041	0.0780436	5.48465	4.14298e-08	3.82273e-07	RNF115
1860	1505.76	-0.560736	0.102352	-5.47848	4.29e-08	3.95625e-07	DDR1
1861	30.5551	-5.04576	0.921638	-5.47478	4.38066e-08	4.03769e-07	VIT
1862	1669.16	-0.563983	0.103057	-5.47256	4.43583e-08	4.08635e-07	WDR34
1863	733.983	0.753514	0.137694	5.47238	4.4403e-08	4.08827e-07	TSEN15
1864	1126.74	-0.53328	0.0975285	-5.46794	4.55285e-08	4.18964e-07	MTMR4
1865	504.98	-0.775532	0.141888	-5.46582	4.6077e-08	4.23785e-07	BDNF
1866	586.57	-0.633188	0.115859	-5.46517	4.62457e-08	4.25109e-07	SYTL2
1867	195.826	-1.45587	0.266493	-5.46308	4.67952e-08	4.29929e-07	MAP3K7CL
1868	5536.93	0.833314	0.152561	5.46216	4.70375e-08	4.31924e-07	KIDINS220
1869	1152.55	-0.530838	0.0971956	-5.46155	4.72004e-08	4.33188e-07	DOK4
1870	1119.17	-0.486871	0.0891496	-5.46128	4.72713e-08	4.33607e-07	C1GALT1
1871	15738	-0.337675	0.0618389	-5.46056	4.74629e-08	4.35131e-07	PDIA3
1872	3461.66	0.521619	0.0955964	5.45647	4.85693e-08	4.45037e-07	CCP110
1873	3144.25	0.406141	0.0744346	5.45634	4.86042e-08	4.45119e-07	ASAP2
1874	1551.84	0.447815	0.0820854	5.45547	4.88431e-08	4.47068e-07	HSF1
1875	1311.77	0.519681	0.0953129	5.45237	4.97033e-08	4.54699e-07	RAD51C
1876	214.979	-1.24978	0.229268	-5.45117	5.00388e-08	4.57525e-07	CLEC14A
1877	3275.28	0.41648	0.0764182	5.45001	5.03658e-08	4.60269e-07	EVC
1878	158.315	-1.30096	0.238845	-5.44688	5.12597e-08	4.68188e-07	TM7SF2
1879	83.8391	2.45813	0.451368	5.44595	5.15289e-08	4.70396e-07	EGR3
1880	378.361	0.792119	0.145461	5.44558	5.1638e-08	4.71142e-07	ZFP69B
1881	820.489	-0.622728	0.114433	-5.44186	5.27275e-08	4.80826e-07	RRAS
1882	5179.25	-0.363592	0.0668154	-5.44174	5.27641e-08	4.80905e-07	SDHA
1883	1633.56	0.454602	0.0835544	5.4408	5.30424e-08	4.83185e-07	CHMP2B
1884	1450.9	0.581507	0.106944	5.43751	5.40312e-08	4.9193e-07	LNPEP
1885	1007.93	-0.534383	0.0982815	-5.43727	5.41033e-08	4.92326e-07	SIPA1L2
1886	5255.14	0.347061	0.0638712	5.43376	5.51795e-08	5.01853e-07	BRD4
1887	4548.91	-0.717636	0.132085	-5.43312	5.53775e-08	5.03386e-07	ADAMTS12
1888	82.2802	-1.71013	0.314767	-5.43302	5.54091e-08	5.03407e-07	CTC-338M12.4
1889	735.143	-1.43535	0.264214	-5.43252	5.5565e-08	5.04377e-07	VCAN
1890	725.834	0.671859	0.123674	5.43248	5.55747e-08	5.04377e-07	LZTFL1
1891	2453.03	-0.63558	0.117	-5.43233	5.56244e-08	5.04561e-07	ARHGEF40
1892	10854.1	0.360587	0.0663874	5.43156	5.58636e-08	5.06464e-07	USP1
1893	2084.6	0.46117	0.0849169	5.43084	5.60903e-08	5.0825e-07	ZRANB1
1894	468.772	0.879422	0.161953	5.43009	5.63253e-08	5.1011e-07	TMEM200A
1895	2997.43	0.429775	0.0791648	5.42887	5.67117e-08	5.13136e-07	KIAA0319L
1896	419.241	0.871209	0.160478	5.42885	5.67193e-08	5.13136e-07	TMEM209
1897	4163.54	0.503167	0.0927359	5.42581	5.76928e-08	5.21669e-07	BNIP2
1898	7049.18	1.0228	0.188535	5.425	5.79549e-08	5.23762e-07	CNBP
1899	944.409	0.608402	0.112241	5.42049	5.9435e-08	5.36856e-07	RNF103
1900	376.592	-0.857662	0.158284	-5.41851	6.00965e-08	5.42545e-07	SCRN2
1901	740.441	-0.587989	0.108555	-5.41653	6.0768e-08	5.48318e-07	IMPDH1
1902	30.8439	-4.23326	0.78198	-5.41352	6.1799e-08	5.57328e-07	STEAP3-AS1
1903	115.608	-1.59835	0.295281	-5.41298	6.19844e-08	5.58706e-07	PRR34-AS1
1904	1727.96	0.430778	0.079585	5.41281	6.20436e-08	5.58946e-07	TERF2
1905	4821.56	0.398605	0.0736587	5.41152	6.24937e-08	5.62705e-07	SBNO1
1906	3923.61	-0.353704	0.0653693	-5.41086	6.27242e-08	5.64485e-07	MCM10
1907	419.847	0.998759	0.184671	5.40831	6.36238e-08	5.7228e-07	KCTD13
1908	295.266	-0.985384	0.182241	-5.40704	6.40761e-08	5.76047e-07	COPG2
1909	426.716	-0.836234	0.154685	-5.40603	6.44366e-08	5.78984e-07	IFI35
1910	2873.62	-0.703897	0.13022	-5.40544	6.46507e-08	5.80604e-07	ARNT
1911	645.4	-0.633221	0.117157	-5.4049	6.48437e-08	5.81574e-07	PPP2R3A
1912	734.346	-0.597938	0.11063	-5.40486	6.486e-08	5.81574e-07	ZFP64
1913	656.999	-0.794973	0.147085	-5.40486	6.48604e-08	5.81574e-07	MITF
1914	1261.21	0.457579	0.0847101	5.40171	6.60084e-08	5.91558e-07	NFYA
1915	8403.78	0.371633	0.068815	5.40046	6.64691e-08	5.95376e-07	TAOK3
1916	3885.01	0.56827	0.105246	5.39946	6.68431e-08	5.98413e-07	PKN1
1917	2324.99	-0.426669	0.0790375	-5.39831	6.72722e-08	6.01941e-07	CSTF3
1918	713.753	-0.682146	0.126373	-5.39787	6.74376e-08	6.03106e-07	PICK1
1919	5325.4	0.590383	0.109405	5.39632	6.80224e-08	6.08019e-07	XPC
1920	2396.02	0.452279	0.0838654	5.39292	6.93211e-08	6.19305e-07	ZNF24
1921	3259.46	0.521076	0.0966786	5.38978	7.05447e-08	6.29908e-07	CCNL1
1922	38.0918	-4.96152	0.920904	-5.38766	7.13792e-08	6.37027e-07	TNNC1
1923	834.986	1.05003	0.194928	5.38676	7.17379e-08	6.39896e-07	FKTN
1924	1848.66	0.416966	0.0774217	5.38565	7.21829e-08	6.43531e-07	MAD2L2
1925	246.994	-1.88523	0.350083	-5.3851	7.24041e-08	6.45167e-07	PRR16
1926	18.3273	-7.73816	1.43733	-5.38372	7.29618e-08	6.498e-07	PTPRC
1927	870.15	0.688578	0.127912	5.38321	7.31673e-08	6.51252e-07	HOMER1
1928	422.266	0.844664	0.156909	5.38313	7.32009e-08	6.51252e-07	SLC25A4
1929	688.552	-0.736757	0.136869	-5.38293	7.32839e-08	6.51653e-07	RTL8C
1930	5242.73	0.408597	0.0759093	5.38269	7.33793e-08	6.52163e-07	CCDC82
1931	265.535	0.849451	0.157853	5.38126	7.39647e-08	6.57026e-07	KIAA1671
1932	41.5775	2.64522	0.491647	5.38034	7.43468e-08	6.60078e-07	NR4A3
1933	8172.27	-0.32509	0.0604357	-5.37911	7.48548e-08	6.64245e-07	NCAPG2
1934	30.4927	-2.9668	0.551573	-5.37879	7.49875e-08	6.65078e-07	MUCL3
1935	48.7313	-3.97204	0.738634	-5.37755	7.55068e-08	6.69337e-07	KRT15
1936	2636.23	-0.498725	0.092827	-5.37263	7.75963e-08	6.87505e-07	PSMA2
1937	2150.8	0.374343	0.0696897	5.37157	7.8054e-08	6.91203e-07	USP13
1938	1536.26	0.514186	0.0957307	5.37117	7.82282e-08	6.92388e-07	LARP1B
1939	922.576	-0.510089	0.0949829	-5.37032	7.85954e-08	6.95279e-07	IRS1
1940	8084.09	0.555353	0.103421	5.36981	7.88196e-08	6.96903e-07	HSPH1
1941	151.339	-1.30653	0.243348	-5.36897	7.91873e-08	6.99793e-07	SARDH
1942	2712.83	-0.515547	0.0960594	-5.36696	8.00746e-08	7.07271e-07	NSF
1943	269.491	-1.214	0.226225	-5.36634	8.03486e-08	7.09325e-07	ASMTL-AS1
1944	128409	-0.347526	0.0647861	-5.36421	8.13051e-08	7.17401e-07	RPL13A
1945	93.922	1.52832	0.284924	5.36396	8.14174e-08	7.18022e-07	DPYSL4
1946	1457.52	0.536431	0.100012	5.36369	8.15389e-08	7.18724e-07	CEP112
1947	14342.5	0.40449	0.0754214	5.36307	8.18171e-08	7.20806e-07	CLTA
1948	10265.2	0.5123	0.0955336	5.36251	8.20733e-08	7.22691e-07	SRGAP2
1949	878.876	-0.565288	0.105519	-5.35722	8.45119e-08	7.43783e-07	GALNT11
1950	47.8041	-2.5013	0.466979	-5.35634	8.49265e-08	7.46801e-07	INHBA
1951	174.839	1.14859	0.214437	5.3563	8.49419e-08	7.46801e-07	SDAD1P1
1952	2396.84	-0.470851	0.0879177	-5.35559	8.52772e-08	7.49094e-07	DOCK11
1953	46.8168	-2.45212	0.457864	-5.35556	8.52901e-08	7.49094e-07	TNFRSF25
1954	3713.54	-0.490055	0.0915091	-5.35526	8.54338e-08	7.4972e-07	AURKAIP1
1955	501.957	-0.67948	0.126882	-5.35523	8.54487e-08	7.4972e-07	SVEP1
1956	562.692	-0.816896	0.152641	-5.35175	8.71074e-08	7.63882e-07	STX1B
1957	6006.58	0.370408	0.0692614	5.34797	8.89477e-08	7.79622e-07	ARID4A
1958	1717.97	0.471229	0.0881578	5.34529	9.02733e-08	7.90837e-07	RAB12
1959	1147.21	0.543226	0.101649	5.34415	9.084e-08	7.95395e-07	ECI1
1960	872.218	-0.745775	0.139559	-5.34379	9.10212e-08	7.96575e-07	ARHGEF26
1961	61296.5	0.507621	0.0950021	5.34326	9.12899e-08	7.98519e-07	TPT1
1962	1052.37	0.473919	0.0887095	5.34237	9.17374e-08	8.02024e-07	ZNF282
1963	751.547	-0.884244	0.165598	-5.3397	9.31002e-08	8.13524e-07	NUDT1
1964	659.712	0.637075	0.119331	5.3387	9.36149e-08	8.17605e-07	PAPOLG
1965	1798.27	1.43236	0.268312	5.33839	9.37732e-08	8.1857e-07	ASB1
1966	3286.68	0.575855	0.107875	5.3382	9.38755e-08	8.18693e-07	ELF1
1967	36.911	5.08208	0.952024	5.33818	9.38827e-08	8.18693e-07	MSI1
1968	4556.99	0.789187	0.147928	5.33496	9.55658e-08	8.32947e-07	ATXN2L
1969	366.816	-1.13392	0.212627	-5.33291	9.66492e-08	8.41963e-07	HFE
1970	341.459	-1.11307	0.208783	-5.3312	9.75646e-08	8.49505e-07	PROCR
1971	4974.68	0.370524	0.0695167	5.33	9.82128e-08	8.54715e-07	PAXBP1
1972	514.223	-0.743939	0.139602	-5.32901	9.87496e-08	8.58951e-07	MSL3P1
1973	3149.96	0.425184	0.0797894	5.32883	9.88447e-08	8.59343e-07	RCOR1
1974	1382.67	-0.534456	0.10036	-5.3254	1.00732e-07	8.75304e-07	KLC4
1975	551.647	0.724986	0.136142	5.32524	1.00822e-07	8.75647e-07	RMC1
1976	2160.94	0.548696	0.103076	5.32324	1.01935e-07	8.84863e-07	MAPK9
1977	939.946	0.526712	0.098978	5.3215	1.02913e-07	8.929e-07	TXNDC16
1978	26845	0.357887	0.0673061	5.31731	1.05312e-07	9.13256e-07	UBC
1979	47.3246	-2.49687	0.469607	-5.31693	1.0553e-07	9.14684e-07	SELENBP1
1980	2596.94	-0.454922	0.0855876	-5.31529	1.0649e-07	9.22537e-07	UNG
1981	1764.28	0.548559	0.103252	5.3128	1.07951e-07	9.3472e-07	FBXO38
1982	378.356	1.13193	0.213064	5.31263	1.08055e-07	9.35154e-07	WTIP
1983	1585.96	0.798619	0.150449	5.30824	1.10686e-07	9.57437e-07	CLU
1984	473.037	0.86281	0.16256	5.30765	1.11046e-07	9.6007e-07	TMEM33
1985	140.817	-1.33642	0.251822	-5.30701	1.11435e-07	9.62947e-07	L1TD1
1986	3297.27	-0.328587	0.061938	-5.3051	1.12609e-07	9.72597e-07	RAB3B
1987	12102.8	0.28592	0.0538992	5.30471	1.12853e-07	9.74213e-07	KIF20B
1988	745.69	-0.583394	0.110021	-5.30257	1.14181e-07	9.85181e-07	TRIM5
1989	7919.48	-2.01718	0.380494	-5.30148	1.14866e-07	9.906e-07	HMGCS1
1990	335.512	-0.9569	0.180512	-5.30102	1.15157e-07	9.92402e-07	RTKN
1991	521.457	-0.700898	0.132221	-5.30097	1.15191e-07	9.92402e-07	TIMM13
1992	4529.46	-0.397214	0.074935	-5.30078	1.15309e-07	9.92919e-07	TKT
1993	2388.26	0.497237	0.0938449	5.2985	1.16759e-07	1.0049e-06	MAPK1
1994	2507.92	-0.4472	0.0844162	-5.29756	1.17358e-07	1.00955e-06	MRPL28
1995	3646.55	0.635038	0.119884	5.29709	1.17661e-07	1.01165e-06	CLK1
1996	1491.74	0.558655	0.105469	5.29688	1.178e-07	1.01234e-06	SOS2
1997	14.365	-7.38049	1.39433	-5.2932	1.20195e-07	1.0324e-06	FRMPD3
1998	67.1442	-4.45319	0.841692	-5.29076	1.21811e-07	1.04575e-06	PCDHGC4
1999	1232.78	-0.574216	0.108547	-5.29	1.22319e-07	1.04959e-06	RMDN1
[truncated: 26,266 more rows]
